# Supplementary material for: Mechanisms of extracellular electron transfer in anaerobic methanotrophic archaea
Source: Nat Commun. 2024 Feb 17;15:1477. doi: 10.1038/s41467-024-45758-2 (PMC10874420; doi:10.1038/s41467-024-45758-2)
Supplement: Supplementary file 4 — Supplementary Dataset 1 [file 41467_2024_45758_MOESM4_ESM.xlsx]

## Sheet: A. Metp+Geo specific
			Normalized values from counts data						log2 fold change
			Nitrate.AVG	0_mV.AVG	200_mV.AVG	400_mV.AVG	600_mV.AVG		0 vs NO3	200 vs NO3	400 vs NO3	600 vs NO3		0 vs 200	0 vs 400	0 vs 600	200 vs 400	200 vs 600	400 vs 600
Mer		Methanoperedens_01688_F420-dependent_glucose-6-phosphate_dehydrogenase	38.9441	1284.21	735.883	598.414	472.772		5.04333	4.24	3.94167	3.60167		0.803333	1.10167	1.44167	0.298333	0.638333	0.34
		Unbinned_88363_F420-dependent_glucose-6-phosphate_dehydrogenase	0	0	0	0	0		NA	NA	NA	NA		NA	NA	NA	NA	NA	NA
		Unbinned_92167_Phthiodiolone/phenolphthiodiolone_dimycocerosates_ketoreductase	0	0	0	0	0		NA	NA	NA	NA		NA	NA	NA	NA	NA	NA
		Unbinned_100427_Putative_coenzyme_F420-dependent_oxidoreductase	0	0	0	0	0		NA	NA	NA	NA		NA	NA	NA	NA	NA	NA
Mhc		Methanoperedens_03429_Methenyltetrahydromethanopterin_cyclohydrolase	5.65685	142.353	82.1393	62.3579	43.865		4.65333	3.86	3.4625	2.955		0.793333	1.19083	1.69833	0.3975	0.905	0.5075
		Methanoperedens_01814_Methenyltetrahydromethanopterin_cyclohydrolase	6.46806	103.968	75.0614	60.4429	41.7152		4.00667	3.53667	3.22417	2.68917		0.47	0.7825	1.3175	0.3125	0.8475	0.535
		Unbinned_52934_Methenyltetrahydromethanopterin_cyclohydrolase	0	0	0	0	0		NA	NA	NA	NA		NA	NA	NA	NA	NA	NA
		Unbinned_97706_Methenyltetrahydromethanopterin_cyclohydrolase	0	0	0	0	0		NA	NA	NA	NA		NA	NA	NA	NA	NA	NA
		Unbinned_56723_Methenyltetrahydromethanopterin_cyclohydrolase	0	0	0	0	0		NA	NA	NA	NA		NA	NA	NA	NA	NA	NA
Mtd		Methanoperedens_03542_hypothetical_protein	15.455	849.223	576.03	458.253	360.161		5.78	5.22	4.89	4.5425		0.56	0.89	1.2375	0.33	0.6775	0.3475
		Unbinned_62864_hypothetical_protein	0	0	0	0	0		NA	NA	NA	NA		NA	NA	NA	NA	NA	NA
		Unbinned_31800_hypothetical_protein	0	0	0	0	0		NA	NA	NA	NA		NA	NA	NA	NA	NA	NA
McrA		Methanoperedens_00936_hypothetical_protein	18907.4	118402	78659.5	50360.3	42864.6		2.64667	2.05667	1.41333	1.18083		0.59	1.23333	1.46583	0.643333	0.875833	0.2325
		Unbinned_01060_hypothetical_protein	0	0	0	0	0		NA	NA	NA	NA		NA	NA	NA	NA	NA	NA
		Unbinned_81231_hypothetical_protein	0	0	0	0	0		NA	NA	NA	NA		NA	NA	NA	NA	NA	NA
McrB		Methanoperedens_00939_hypothetical_protein	13277.2	85482	54602	35920	31108		2.68667	2.04	1.43583	1.22833		0.646667	1.25083	1.45833	0.604167	0.811667	0.2075
		Unbinned_40461_hypothetical_protein	0	0	0	0	0		NA	NA	NA	NA		NA	NA	NA	NA	NA	NA
McrD		Methanoperedens_00938_hypothetical_protein	2876.3	23493.9	15181.2	9946.68	8704.22		3.03	2.4	1.79	1.5975		0.63	1.24	1.4325	0.61	0.8025	0.1925
		Methanoperedens_03005_hypothetical_protein	243.875	97.9065	115.094	74.9315	60.3382		-1.31667	-1.08333	-1.7025	-2.015		-0.233333	0.385833	0.698333	0.619167	0.931667	0.3125
		Unbinned_57149_hypothetical_protein	0	0	0	0	0		NA	NA	NA	NA		NA	NA	NA	NA	NA	NA
NarG		Methanoperedens_03040_Periplasmic_nitrate_reductase	331.608	224.411	178.527	106.521	105.055		-0.563333	-0.893333	-1.63833	-1.65833		0.33	1.075	1.095	0.745	0.765	0.02
NarH		Methanoperedens_02989_Respiratory_nitrate_reductase_1_beta_chain	45.3595	130.388	81.7606	45.8071	40.0159		1.52333	0.85	0.0141667	-0.180833		0.673333	1.50917	1.70417	0.835833	1.03083	0.195
NarI		Methanoperedens_02991_Respiratory_nitrate_reductase_2_gamma_chain	13.147	31.8525	22.4193	12.3163	9.00047		1.27667	0.77	-0.0941667	-0.546667		0.506667	1.37083	1.82333	0.864167	1.31667	0.4525
Gene cluster 1		Methanoperedens_01713_putative_Ni/Fe-hydrogenase_2_b-type_cytochrome_subunit	220.301	594.967	1385.96	432.783	642.477		1.43333	2.65333	0.974167	1.54417		-1.22	0.459167	-0.110833	1.67917	1.10917	-0.57
		Methanoperedens_01714_NAD(P)H-quinone_oxidoreductase_subunit_I,_chloroplastic	157.586	394.35	849.223	309.758	491.143		1.32333	2.43	0.975	1.64		-1.10667	0.348333	-0.316667	1.455	0.79	-0.665
		MHC_Methanoperedens_01715_hypothetical_protein	178.527	429.545	953.221	493.703	773.362		1.26667	2.41667	1.4675	2.115		-1.15	-0.200833	-0.848333	0.949167	0.301667	-0.6475
		Methanoperedens_01716_hypothetical_protein	408.257	887.334	1987.4	1120.56	1573.76		1.12	2.28333	1.45667	1.94667		-1.16333	-0.336667	-0.826667	0.826667	0.336667	-0.49
		Methanoperedens_01717_hypothetical_protein	81.7606	400.78	724.077	786.88	1122.5		2.29333	3.14667	3.26667	3.77917		-0.853333	-0.973333	-1.48583	-0.12	-0.6325	-0.5125
		Methanoperedens_01718_hypothetical_protein	137.822	869.073	1043.1	1103.22	772.023		2.65667	2.92	3.00083	2.48583		-0.263333	-0.344167	0.170833	-0.0808333	0.434167	0.515
		Methanoperedens_01719_hypothetical_protein	85.4298	223.893	416.835	232.325	222.475		1.39	2.28667	1.44333	1.38083		-0.896667	-0.0533333	0.00916667	0.843333	0.905833	0.0625
		MHC_Methanoperedens_01720_hypothetical_protein	183.546	680.287	1428.22	1058.28	963.74		1.89	2.96	2.5275	2.3925		-1.07	-0.6375	-0.5025	0.4325	0.5675	0.135
		Methanoperedens_01721_hypothetical_protein	194.012	1850.03	3213.66	3191.46	2871.32		3.25333	4.05	4.04	3.8875		-0.796667	-0.786667	-0.634167	0.01	0.1625	0.1525
		Methanoperedens_01722_hypothetical_protein	371.358	7264.6	16844.6	17529.5	12098.2		4.29	5.50333	5.56083	5.02583		-1.21333	-1.27083	-0.735833	-0.0575	0.4775	0.535
Gene cluster 2		Methanoperedens_02467_hypothetical_protein	2293.5	19039	25180.2	15798.5	15608		3.05333	3.45667	2.78417	2.76667		-0.403333	0.269167	0.286667	0.6725	0.69	0.0175
		MHC_Methanoperedens_02468_hypothetical_protein (omcZ like protein)	18.5927	901.802	792.353	504.077	451.944		5.6	5.41333	4.76083	4.60333		0.186667	0.839167	0.996667	0.6525	0.81	0.1575
		Methanoperedens_02469_hypothetical_protein (ocpA like protein)	11.6587	642.106	526.394	334.88	346.089		5.78333	5.49667	4.84417	4.89167		0.286667	0.939167	0.891667	0.6525	0.605	-0.0475
		MHC_Methanoperedens_02470_hypothetical_protein (38 heme binding sites)	402.636	6856.86	6984.79	4277.35	4435.87		4.09	4.11667	3.40917	3.46167		-0.0266667	0.680833	0.628333	0.7075	0.655	-0.0525
		Methanoperedens_02471_hypothetical_protein	1.54043	31.197	44.426	31.2872	24.847		4.34	4.85	4.34417	4.01167		-0.51	-0.00416667	0.328333	0.505833	0.838333	0.3325
		MHC_Methanoperedens_02472_hypothetical_protein (16 heme binding sites)	14.8254	237.207	222.861	139.827	128.89		4	3.91	3.2375	3.12		0.09	0.7625	0.88	0.6725	0.79	0.1175
MHC fused with S-layer domain		MHC_Methanoperedens_00017_hypothetical_protein	25.6342	118.603	178.94	98.1897	82.1393		2.21	2.80333	1.9375	1.68		-0.593333	0.2725	0.53	0.865833	1.12333	0.2575
Archaellum Methanoperedens	FlaB	Methanoperedens_01962_hypothetical_protein	13.2691	49.4078	97.0059	72.8825	55.2346		1.89667	2.87	2.4575	2.0575		-0.973333	-0.560833	-0.160833	0.4125	0.8125	0.4
		Methanoperedens_01963_hypothetical_protein	9.44794	41.3553	79.5248	45.1765	37.2715		2.13	3.07333	2.2575	1.98		-0.943333	-0.1275	0.15	0.815833	1.09333	0.2775
		Methanoperedens_01964_hypothetical_protein	9.29636	39.1245	60.6877	35.5062	29.5482		2.07333	2.70667	1.93333	1.66833		-0.633333	0.14	0.405	0.773333	1.03833	0.265
	FlaD	Methanoperedens_00361_hypothetical_protein	7.01285	50.9143	82.1393	36.1895	26.6304		2.86	3.55	2.3675	1.925		-0.69	0.4925	0.935	1.1825	1.625	0.4425
	FlaI	Methanoperedens_00953_hypothetical_protein	9.78112	36.2523	54.4427	26.4464	17.9387		1.89	2.47667	1.435	0.875		-0.586667	0.455	1.015	1.04167	1.60167	0.56
		Methanoperedens_02273_hypothetical_protein	1.51572	6.63456	5.19335	4.41526	4.27967		2.13	1.77667	1.5425	1.4975		0.353333	0.5875	0.6325	0.234167	0.279167	0.045
		Methanoperedens_01302_hypothetical_protein	38.408	23.3174	55.7152	50.3877	27.4265		-0.72	0.536667	0.391667	-0.485833		-1.25667	-1.11167	-0.234167	0.145	1.0225	0.8775
		Methanoperedens_02474_hypothetical_protein	3.36359	6.07689	4.68051	4.16264	3.07375		0.853333	0.476667	0.3075	-0.13		0.376667	0.545833	0.983333	0.169167	0.606667	0.4375
		Methanoperedens_01968_hypothetical_protein	2.59068	8.9797	9.4917	5.82598	4.69948		1.79333	1.87333	1.16917	0.859167		-0.08	0.624167	0.934167	0.704167	1.01417	0.31
		Methanoperedens_02499_hypothetical_protein	4.76783	16.7567	9.25351	6.11563	2.71791		1.81333	0.956667	0.359167	-0.810833		0.856667	1.45417	2.62417	0.5975	1.7675	1.17
	FlaJ (Archaellar assembly protein)	Methanoperedens_01969_hypothetical_protein	2.06575	7.22668	7.42985	4.14106	2.47512		1.80667	1.84667	1.00333	0.260833		-0.04	0.803333	1.54583	0.843333	1.58583	0.7425
		Methanoperedens_00954_hypothetical_protein	4.83439	34.3761	29.2426	21.0756	14.0744		2.83	2.59667	2.12417	1.54167		0.233333	0.705833	1.28833	0.4725	1.055	0.5825
		Methanoperedens_01301_hypothetical_protein	6.45313	9.14722	10.1261	6.73884	4.4769		0.503333	0.65	0.0625	-0.5275		-0.146667	0.440833	1.03083	0.5875	1.1775	0.59
		Methanoperedens_02475_hypothetical_protein	1.87905	7.01285	6.36429	3.45815	3.17664		1.9	1.76	0.88	0.7575		0.14	1.02	1.1425	0.88	1.0025	0.1225
	FlaK (Preflagellin peptidase)	Methanoperedens_02712_hypothetical_protein	3.81937	18.0009	11.9312	8.21067	7.08614		2.23667	1.64333	1.10417	0.891667		0.593333	1.1325	1.345	0.539167	0.751667	0.2125
Ppc cytochrome family		MHC_Geobacter_03577_Cytochrome_c7	244.439	76.6386	151.517	126.896	202.953		-1.67333	-0.69	-0.945833	-0.268333		-0.983333	-0.7275	-1.405	0.255833	-0.421667	-0.6775
		MHC_Geobacter_01659_Cytochrome_c7	15.6707	12.4666	18.3792	15.4282	26.4006		-0.33	0.23	-0.0225	0.7525		-0.56	-0.3075	-1.0825	0.2525	-0.5225	-0.775
		MHC_Geobacter_00506_Cytochrome_c7	11.1838	4.42804	9.55772	3.79737	10.7406		-1.33667	-0.226667	-1.55833	-0.0583333		-1.11	0.221667	-1.27833	1.33167	-0.168333	-1.5
		MHC_Geobacter_01946_Cytochrome_c7	4.1315	1.85746	4.3269	2.95878	4.14106		-1.15333	0.0666667	-0.481667	0.00333333		-1.22	-0.671667	-1.15667	0.548333	0.0633333	-0.485
		MHC_Geobacter_03347_Cytochrome_c7	41.7393	1.86607	3.89962	2.3579	4.52369		-4.48333	-3.42	-4.14583	-3.20583		-1.06333	-0.3375	-1.2775	0.725833	-0.214167	-0.94
		MHC_Geobacter_03576_Cytochrome_c7	1.30737	1.29235	1.03049	0.746131	1.28565		-0.0166667	-0.343333	-0.809167	-0.0241667		0.326667	0.7925	0.0075	0.465833	-0.319167	-0.785
Pil-AN Pil-AC		Geobacter_00234_hypothetical_protein	161.643	151.167	190.019	166.283	221.705		-0.0966667	0.233333	0.0408333	0.455833		-0.33	-0.1375	-0.5525	0.1925	-0.2225	-0.415
		Geobacter_00235_Type_II_secretion_system_protein_G	41.5468	34.5353	46.4197	38.253	56.9846		-0.266667	0.16	-0.119167	0.455833		-0.426667	-0.1475	-0.7225	0.279167	-0.295833	-0.575
Nano-wire		MHC_Geobacter_03111_hypothetical_protein (OmcZ)	87.0235	190.019	223.376	172.446	262.287		1.12667	1.36	0.986667	1.59167		-0.233333	0.14	-0.465	0.373333	-0.231667	-0.605
		Geobacter_03112_hypothetical_protein (OcpA (Geobacter))	16.1113	31.4139	28.1163	24.6327	29.1414		0.963333	0.803333	0.6125	0.855		0.16	0.350833	0.108333	0.190833	-0.0516667	-0.2425
		Geobacter_03113_Chaperone_SurA (Peptidylprolyl_isomerase (Geobacter))	5.22948	11.3924	10.315	7.45134	13.6185		1.12333	0.98	0.510833	1.38083		0.143333	0.6125	-0.2575	0.469167	-0.400833	-0.87

## Sheet: B. MHCs
	Normalized values from counts data						log2 fold change
	Nitrate.AVG	0_mV.AVG	200_mV.AVG	400_mV.AVG	600_mV.AVG		0 vs NO3	200 vs NO3	400 vs NO3	600 vs NO3		0 vs 200	0 vs 400	0 vs 600	200 vs 400	200 vs 600	400 vs 600
MHC_Aggregatilineales_00386_hypothetical_protein	2.96905	17.8353	10.605	15.4015	13.0638		2.58667	1.83667	2.375	2.1375		0.75	0.211667	0.449167	-0.538333	-0.300833	0.2375
MHC_Aggregatilineales_00388_hypothetical_protein	3.95406	27.4741	14.9977	20.0426	26.3549		2.79667	1.92333	2.34167	2.73667		0.873333	0.455	0.06	-0.418333	-0.813333	-0.395
MHC_Aggregatilineales_00674_hypothetical_protein	10.0329	7.29378	6.00709	6.1475	4.59479		-0.46	-0.74	-0.706667	-1.12667		0.28	0.246667	0.666667	-0.0333333	0.386667	0.42
MHC_Aggregatilineales_00675_hypothetical_protein	6.61924	8.95897	6.9644	7.1478	6.24413		0.436667	0.0733333	0.110833	-0.0841667		0.363333	0.325833	0.520833	-0.0375	0.1575	0.195
MHC_Aggregatilineales_00860_hypothetical_protein	13.2079	10.2201	8.41716	7.27275	9.18959		-0.37	-0.65	-0.860833	-0.523333		0.28	0.490833	0.153333	0.210833	-0.126667	-0.3375
MHC_Aggregatilineales_01113_Dissimilatory_sulfite_reductase	2.43401	2.23457	1.91853	2.10307	0.773782		-0.123333	-0.343333	-0.210833	-1.65333		0.22	0.0875	1.53	-0.1325	1.31	1.4425
MHC_Aggregatilineales_01167_hypothetical_protein	11.0553	42.7149	14.5203	18.2839	29.7022		1.95	0.393333	0.725833	1.42583		1.55667	1.22417	0.524167	-0.3325	-1.0325	-0.7
MHC_Aggregatilineales_01168_hypothetical_protein	10.2201	18.3792	9.10505	9.00047	17.7839		0.846667	-0.166667	-0.183333	0.799167		1.01333	1.03	0.0475	0.0166667	-0.965833	-0.9825
MHC_Aggregatilineales_02318_hypothetical_protein	5.68305	1.59107	1.10191	0.771105	1.27015		-1.83667	-2.36667	-2.88167	-2.16167		0.53	1.045	0.325	0.515	-0.205	-0.72
MHC_Aggregatilineales_02743_hypothetical_protein	181.438	111.688	98.5875	105.602	111.238		-0.7	-0.88	-0.780833	-0.705833		0.18	0.0808333	0.00583333	-0.0991667	-0.174167	-0.075
MHC_Aggregatilineales_02902_hypothetical_protein	31.125	22.9964	28.5747	33.5328	35.9395		-0.436667	-0.123333	0.1075	0.2075		-0.313333	-0.544167	-0.644167	-0.230833	-0.330833	-0.1
MHC_Aggregatilineales_04155_Cytochrome_c-type_protein_NrfH	14.7571	2.25532	2.27101	3.11666	2.36608		-2.71	-2.7	-2.24333	-2.64083		-0.01	-0.466667	-0.0691667	-0.456667	-0.0591667	0.3975
MHC_Aggregatilineales_04156_Cytochrome_c-552	45.675	7.78124	8.26301	9.71356	6.49802		-2.55333	-2.46667	-2.23333	-2.81333		-0.0866667	-0.32	0.26	-0.233333	0.346667	0.58
MHC_Aggregatilineales2_01313_hypothetical_protein	2.56093	2.94854	3.6978	1.59107	1.40201		0.203333	0.53	-0.686667	-0.869167		-0.326667	0.89	1.0725	1.21667	1.39917	0.1825
MHC_Aggregatilineales2_01314_hypothetical_protein	2.49666	4.99332	3.18215	3.605	2.93834		1	0.35	0.53	0.235		0.65	0.47	0.765	-0.18	0.115	0.295
MHC_Aggregatilineales2_01326_hypothetical_protein	11.6587	40.4107	28.3118	24.1257	20.4638		1.79333	1.28	1.04917	0.811667		0.513333	0.744167	0.981667	0.230833	0.468333	0.2375
MHC_Aggregatilineales2_03828_hypothetical_protein	1.87905	4.44854	2.01857	1.20581	2.32947		1.24333	0.103333	-0.64	0.31		1.14	1.88333	0.933333	0.743333	-0.206667	-0.95
MHC_Aggregatilineales3_00100_hypothetical_protein	1.03766	29.8571	10.4107	12.1678	10.1261		4.84667	3.32667	3.55167	3.28667		1.52	1.295	1.56	-0.225	0.04	0.265
MHC_Aggregatilineales3_01137_hypothetical_protein	0.823591	1.35347	0.590496	0.678302	1.08298		0.716667	-0.48	-0.28	0.395		1.19667	0.996667	0.321667	-0.2	-0.875	-0.675
MHC_Aggregatilineales3_01138_hypothetical_protein	0.673617	1.73307	0.73884	0.590496	0.977725		1.36333	0.133333	-0.19	0.5375		1.23	1.55333	0.825833	0.323333	-0.404167	-0.7275
MHC_Aggregatilineales3_01585_hypothetical_protein	0.63581	1.68179	0.673617	1.27015	1.10191		1.40333	0.0833333	0.998333	0.793333		1.32	0.405	0.61	-0.915	-0.71	0.205
MHC_Aggregatilineales3_02958_hypothetical_protein	0.870551	1.05702	1.41095	0.97942	1.24833		0.28	0.696667	0.17	0.52		-0.416667	0.11	-0.24	0.526667	0.176667	-0.35
MHC_Aggregatilineales3_04979_hypothetical_protein	0.870551	1.70921	1.10701	0.805245	1.18509		0.973333	0.346667	-0.1125	0.445		0.626667	1.08583	0.528333	0.459167	-0.0983333	-0.5575
MHC_Aggregatilineales4_05561_hypothetical_protein	2.14355	4.42804	7.4127	7.51618	3.96549		1.04667	1.79	1.81	0.8875		-0.743333	-0.763333	0.159167	-0.02	0.9025	0.9225
MHC_Albidovulum_03919_C-type_polyheme_cytochrome_OmcC	5.65685	0.80107	1.93634	1.42158	0.907519		-2.82	-1.54667	-1.9925	-2.64		-1.27333	-0.8275	-0.18	0.445833	1.09333	0.6475
MHC_Albitalea_00182_Chaperone_protein_DnaJ	1.94082	0.590496	0.675175	1.22476	0.590496		-1.71667	-1.52333	-0.664167	-1.71667		-0.193333	-1.0525	0	-0.859167	0.193333	1.0525
MHC_Albitalea_01822_hypothetical_protein	3.71493	0.590496	0.673617	0.590496	0.590496		-2.65333	-2.46333	-2.65333	-2.65333		-0.19	0	0	0.19	0.19	0
MHC_Anaerolineales_01887_hypothetical_protein	1.3692	12.0698	3.70635	5.01066	9.78112		3.14	1.43667	1.87167	2.83667		1.70333	1.26833	0.303333	-0.435	-1.4	-0.965
MHC_Anaerolineales_01888_hypothetical_protein	1.1355	6.61924	2.87454	1.8823	6.65759		2.54333	1.34	0.729167	2.55167		1.20333	1.81417	-0.00833333	0.610833	-1.21167	-1.8225
MHC_Anaerolineales_02803_hypothetical_protein	0.710382	3.40267	1.15136	1.27677	1.65004		2.26	0.696667	0.845833	1.21583		1.56333	1.41417	1.04417	-0.149167	-0.519167	-0.37
MHC_Anaerolineales_02808_hypothetical_protein	0.6846	2.50244	1.15136	0.885768	1.57462		1.87	0.75	0.371667	1.20167		1.12	1.49833	0.668333	0.378333	-0.451667	-0.83
MHC_Anaerolineales_03280_hypothetical_protein	2.08975	2.68825	3.31728	2.34567	1.91521		0.363333	0.666667	0.166667	-0.125833		-0.303333	0.196667	0.489167	0.5	0.7925	0.2925
MHC_Anaerolineales_03425_hypothetical_protein	1.14076	1.60585	1.02337	1.11342	2.10307		0.493333	-0.156667	-0.035	0.8825		0.65	0.528333	-0.389167	-0.121667	-1.03917	-0.9175
MHC_Anaerolineales_03429_hypothetical_protein	1.31039	1.9141	1.29834	1.02633	1.57462		0.546667	-0.0133333	-0.3525	0.265		0.56	0.899167	0.281667	0.339167	-0.278333	-0.6175
MHC_Anaerolineales_03431_hypothetical_protein	1.14076	1.59107	1.47768	2.12505	1.13288		0.48	0.373333	0.8975	-0.01		0.106667	-0.4175	0.49	-0.524167	0.383333	0.9075
MHC_Anaerolineales_04929_hypothetical_protein	21.8566	15.707	4.91321	6.9163	13.0186		-0.476667	-2.15333	-1.66	-0.7475		1.67667	1.18333	0.270833	-0.493333	-1.40583	-0.9125
MHC_Anaerolineales_04931_hypothetical_protein	2.44528	4.3873	2.52567	2.43682	4.8652		0.843333	0.0466667	-0.005	0.9925		0.796667	0.848333	-0.149167	0.0516667	-0.945833	-0.9975
MHC_Anaerolineales_05018_Menaquinone_reductase,_multiheme_cytochrome_c_subunit	1.81085	1.24545	0.819794	0.772443	0.933033		-0.54	-1.14333	-1.22917	-0.956667		0.603333	0.689167	0.416667	0.0858333	-0.186667	-0.2725
MHC_Anaerolineales_05260_Cytochrome_c-type_protein_NrfH	0.690956	4.60542	2.30271	3.00008	4.8316		2.73667	1.73667	2.11833	2.80583		1	0.618333	-0.0691667	-0.381667	-1.06917	-0.6875
MHC_Anaerolineales_05261_Cytochrome_c-552	1.79834	3.03143	1.67791	3.39286	5.0806		0.753333	-0.1	0.915833	1.49833		0.853333	-0.1625	-0.745	-1.01583	-1.59833	-0.5825
MHC_Anaerolineales2_00141_hypothetical_protein	0.965936	0.80107	1.24545	1.48195	1.01572		-0.27	0.366667	0.6175	0.0725		-0.636667	-0.8875	-0.3425	-0.250833	0.294167	0.545
MHC_Anaerolineales2_00143_hypothetical_protein	1.16743	0.874583	1.18372	0.805245	0.773782		-0.416667	0.02	-0.535833	-0.593333		-0.436667	0.119167	0.176667	0.555833	0.613333	0.0575
MHC_Anaerolineales2_00144_hypothetical_protein	1.5728	4.33691	6.26219	4.43059	3.40463		1.46333	1.99333	1.49417	1.11417		-0.53	-0.0308333	0.349167	0.499167	0.879167	0.38
MHC_Anaerolineales2_00776_hypothetical_protein	0.812252	0.712025	1.58374	1.04972	0.97942		-0.19	0.963333	0.37	0.27		-1.15333	-0.56	-0.46	0.593333	0.693333	0.1
MHC_Anaerolineales2_03699_hypothetical_protein	0.614152	1.8489	1.35347	1.24833	1.60214		1.59	1.14	1.02333	1.38333		0.45	0.566667	0.206667	0.116667	-0.243333	-0.36
MHC_Anaerolineales2_03700_hypothetical_protein	0.6846	3.72352	2.13366	1.59107	3.01571		2.44333	1.64	1.21667	2.13917		0.803333	1.22667	0.304167	0.423333	-0.499167	-0.9225
MHC_Bacteria_01173_hypothetical_protein	0.664343	1.06683	1.10957	2.33755	1.84038		0.683333	0.74	1.815	1.47		-0.0566667	-1.13167	-0.786667	-1.075	-0.73	0.345
MHC_Bacteria_02384_hypothetical_protein	2.46798	0.943874	1.03288	1.61049	1.22052		-1.38667	-1.25667	-0.615833	-1.01583		-0.13	-0.770833	-0.370833	-0.640833	-0.240833	0.4
MHC_Bacteroidota_03199_hypothetical_protein	1.77358	6.27667	9.6242	9.86624	10.5013		1.82333	2.44	2.47583	2.56583		-0.616667	-0.6525	-0.7425	-0.0358333	-0.125833	-0.09
MHC_Bacteroidota_03837_Perchlorate_reductase_subunit_gamma	1.71713	2.87454	2.62685	5.37029	2.06694		0.743333	0.613333	1.645	0.2675		0.13	-0.901667	0.475833	-1.03167	0.345833	1.3775
MHC_Bacteroidota_03838_Cytochrome_c-type_protein_ImcH	1.00928	1.90088	0.842842	1.94194	1.41421		0.913333	-0.26	0.944167	0.486667		1.17333	-0.0308333	0.426667	-1.20417	-0.746667	0.4575
MHC_Bacteroidota_03841_hypothetical_protein	0.82169	2.07053	1.16743	2.05979	1.39474		1.33333	0.506667	1.32583	0.763333		0.826667	0.0075	0.57	-0.819167	-0.256667	0.5625
MHC_Bacteroidota2_00070_Perchlorate_reductase_subunit_gamma	1.03049	1.54043	2.16345	1.36604	2.33755		0.58	1.07	0.406667	1.18167		-0.49	0.173333	-0.601667	0.663333	-0.111667	-0.775
MHC_Brocadia_00469_hypothetical_protein	0.907519	1.05946	1.70527	0.895025	0.684205		0.223333	0.91	-0.02	-0.4075		-0.686667	0.243333	0.630833	0.93	1.3175	0.3875
MHC_Brocadia_00643_hypothetical_protein	0.825496	1.05946	1.53688	2.98452	1.26138		0.36	0.896667	1.85417	0.611667		-0.536667	-1.49417	-0.251667	-0.9575	0.285	1.2425
MHC_Brocadia_00858_hypothetical_protein	1.15402	1.7411	1.79834	2.23845	2.88286		0.593333	0.64	0.955833	1.32083		-0.0466667	-0.3625	-0.7275	-0.315833	-0.680833	-0.365
MHC_Brocadia_01231_Cytochrome_c-552	1.79834	1.8489	4.52108	3.59876	3.71278		0.04	1.33	1.00083	1.04583		-1.29	-0.960833	-1.00583	0.329167	0.284167	-0.045
MHC_Brocadia_01349_hypothetical_protein	1.10445	1.49485	1.68958	2.87787	0.993092		0.436667	0.613333	1.38167	-0.153333		-0.176667	-0.945	0.59	-0.768333	0.766667	1.535
MHC_Brocadia_01358_Hydroxylamine_oxidoreductase	1.10445	0.713672	0.795536	1.32409	1.26138		-0.63	-0.473333	0.261667	0.191667		-0.156667	-0.891667	-0.821667	-0.735	-0.665	0.07
MHC_Brocadia_01874_Hydroxylamine_oxidoreductase	4.63746	6.74273	15.4907	17.7531	12.0629		0.54	1.74	1.93667	1.37917		-1.2	-1.39667	-0.839167	-0.196667	0.360833	0.5575
MHC_Brocadia_02026_hypothetical_protein	1.04488	1.19196	1.14076	1.67597	1.39474		0.19	0.126667	0.681667	0.416667		0.0633333	-0.491667	-0.226667	-0.555	-0.29	0.265
MHC_Brocadia_02287_hypothetical_protein	1.61328	1.88339	1.78592	3.53694	1.76235		0.223333	0.146667	1.1325	0.1275		0.0766667	-0.909167	0.0958333	-0.985833	0.0191667	1.005
MHC_Brocadia_02462_hypothetical_protein	0.712025	1.05702	1.51222	2.64818	1.16675		0.57	1.08667	1.895	0.7125		-0.516667	-1.325	-0.1425	-0.808333	0.374167	1.1825
MHC_Brocadia_02543_hypothetical_protein	1.74917	1.94531	2.9897	5.01935	3.67438		0.153333	0.773333	1.52083	1.07083		-0.62	-1.3675	-0.9175	-0.7475	-0.2975	0.45
MHC_Brocadia_02549_Hydrazine_dehydrogenase	37.7918	53.3223	91.9854	130.916	91.9323		0.496667	1.28333	1.7925	1.2825		-0.786667	-1.29583	-0.785833	-0.509167	0.000833333	0.51
MHC_Brocadia_02634_Hydroxylamine_oxidoreductase	0.993092	1.13288	1.96337	1.94531	1.53421		0.19	0.983333	0.97	0.6275		-0.793333	-0.78	-0.4375	0.0133333	0.355833	0.3425
MHC_Brocadia_02675_hypothetical_protein	1.39474	1.6358	4.29701	5.52127	3.75809		0.23	1.62333	1.985	1.43		-1.39333	-1.755	-1.2	-0.361667	0.193333	0.555
MHC_Brocadia_02716_hypothetical_protein	1.01866	1.26284	1.00696	0.907519	1.1487		0.31	-0.0166667	-0.166667	0.173333		0.326667	0.476667	0.136667	0.15	-0.19	-0.34
MHC_Brocadia_03068_hypothetical_protein	1.28046	1.05946	0.816014	1.30134	0.972655		-0.273333	-0.65	0.0233333	-0.396667		0.376667	-0.296667	0.123333	-0.673333	-0.253333	0.42
MHC_Brocadia_03069_hypothetical_protein	1.42734	1.1355	1.00231	1.65864	0.590496		-0.33	-0.51	0.216667	-1.27333		0.18	-0.546667	0.943333	-0.726667	0.763333	1.49
MHC_Brocadia_03134_Hydrazine_dehydrogenase	2.26577	3.41843	8.37835	7.76777	4.8316		0.593333	1.88667	1.7775	1.0925		-1.29333	-1.18417	-0.499167	0.109167	0.794167	0.685
MHC_Brocadia_03327_hypothetical_protein	4.53154	6.27667	8.53466	10.9283	7.56846		0.47	0.913333	1.27	0.74		-0.443333	-0.8	-0.27	-0.356667	0.173333	0.53
MHC_Brocadia_03332_Hydrazine_dehydrogenase	47.8352	80.2632	136.87	184.183	118.398		0.746667	1.51667	1.945	1.3075		-0.77	-1.19833	-0.560833	-0.428333	0.209167	0.6375
MHC_Brocadia_03447_hypothetical_protein	3.49833	5.5661	8.22491	9.26955	5.64706		0.67	1.23333	1.40583	0.690833		-0.563333	-0.735833	-0.0208333	-0.1725	0.5425	0.715
MHC_Casimicrobiaceae_01725_Denitrification_system_component_NirT	6.74273	0.590496	0.590496	0.590496	0.851159		-3.51333	-3.51333	-3.51333	-2.98583		0	0	-0.5275	0	-0.5275	-0.5275
MHC_Casimicrobiaceae_01726_hypothetical_protein	7.60352	0.590496	0.590496	0.590496	0.882703		-3.68667	-3.68667	-3.68667	-3.10667		0	0	-0.58	0	-0.58	-0.58
MHC_Casimicrobiaceae_03023_Nicotinate_dehydrogenase_subunit_B	4.30695	0.590496	0.590496	0.707107	0.68302		-2.86667	-2.86667	-2.60667	-2.65667		0	-0.26	-0.21	-0.26	-0.21	0.05
MHC_Casimicrobiaceae_03834_hypothetical_protein	5.48947	0.590496	0.590496	0.590496	0.590496		-3.21667	-3.21667	-3.21667	-3.21667		0	0	0	0	0	0
MHC_Desulfobacillus_00611_hypothetical_protein	2.18859	0.860551	1.15402	0.671286	1.64148		-1.34667	-0.923333	-1.705	-0.415		-0.423333	0.358333	-0.931667	0.781667	-0.508333	-1.29
MHC_Desulfobacillus_01130_Denitrification_system_component_NirT	2.10429	1.95884	2.59668	1.24186	4.68322		-0.103333	0.303333	-0.760833	1.15417		-0.406667	0.6575	-1.2575	1.06417	-0.850833	-1.915
MHC_Desulfobacillus_01190_Chaperone_protein_DnaJ	13.1167	1.93634	3.72352	4.67511	3.59253		-2.76	-1.81667	-1.48833	-1.86833		-0.943333	-1.27167	-0.891667	-0.328333	0.0516667	0.38
MHC_Desulfobacillus_01274_Cytochrome_c-type_protein_NapC	19.6529	2.25532	2.82843	2.65737	3.45815		-3.12333	-2.79667	-2.88667	-2.50667		-0.326667	-0.236667	-0.616667	0.09	-0.29	-0.38
MHC_Desulfobacillus2_00532_Hydroxylamine_oxidoreductase	34.4556	0.712025	0.814131	0.715736	1.19956		-5.59667	-5.40333	-5.58917	-4.84417		-0.193333	-0.0075	-0.7525	0.185833	-0.559167	-0.745
MHC_Desulfobacillus2_00534_Cytochrome_c-554	7.74537	0.590496	0.673617	1.07549	0.590496		-3.71333	-3.52333	-2.84833	-3.71333		-0.19	-0.865	0	-0.675	0.19	0.865
MHC_Desulfobacillus2_00535_hypothetical_protein	5.51489	0.590496	0.716978	0.590496	0.590496		-3.22333	-2.94333	-3.22333	-3.22333		-0.28	0	0	0.28	0.28	0
MHC_Desulfobacillus2_00669_hypothetical_protein	2.09943	0.590496	0.590496	0.679479	0.590496		-1.83	-1.83	-1.6275	-1.83		0	-0.2025	0	-0.2025	0	0.2025
MHC_Desulfobacillus2_01330_hypothetical_protein	2.96905	0.590496	1.19196	0.590496	0.684205		-2.33	-1.31667	-2.33	-2.1175		-1.01333	0	-0.2125	1.01333	0.800833	-0.2125
MHC_Desulfobacillus2_02772_hypothetical_protein	5.06303	0.862542	0.590496	0.590496	0.799683		-2.55333	-3.1	-3.1	-2.6625		0.546667	0.546667	0.109167	0	-0.4375	-0.4375
MHC_Desulfobacterales_00659_hypothetical_protein	0.63581	1.06437	0.961483	0.590496	1.03347		0.743333	0.596667	-0.106667	0.700833		0.146667	0.85	0.0425	0.703333	-0.104167	-0.8075
MHC_Desulfobacterales_00784_hypothetical_protein	0.655197	0.860551	0.844791	1.17283	1.1607		0.393333	0.366667	0.84	0.825		0.0266667	-0.446667	-0.431667	-0.473333	-0.458333	0.015
MHC_Desulfobacterales_01399_hypothetical_protein	0.676737	1.01396	1.76949	0.671286	0.861546		0.583333	1.38667	-0.0116667	0.348333		-0.803333	0.595	0.235	1.39833	1.03833	-0.36
MHC_Desulfobacterales_02134_High-molecular-weight_cytochrome_c	1	1.5728	1.25992	0.893475	1.23542		0.653333	0.333333	-0.1625	0.305		0.32	0.815833	0.348333	0.495833	0.0283333	-0.4675
MHC_Desulfobacterales_02736_hypothetical_protein	21.506	30.2738	35.1796	22.5491	18.3474		0.493333	0.71	0.0683333	-0.229167		-0.216667	0.425	0.7225	0.641667	0.939167	0.2975
MHC_Desulfobacterales_02837_Dissimilatory_sulfite_reductase	0.866537	1.7818	1.07425	1.42405	2.11038		1.04	0.31	0.716667	1.28417		0.73	0.323333	-0.244167	-0.406667	-0.974167	-0.5675
MHC_Desulfobacterales_03033_hypothetical_protein	0.90125	1.10957	1.39474	1.57735	1.61328		0.3	0.63	0.8075	0.84		-0.33	-0.5075	-0.54	-0.1775	-0.21	-0.0325
MHC_Desulfobacterales_03072_hypothetical_protein	1.05702	11.6857	1.50525	1.26795	3.28866		3.46667	0.51	0.2625	1.6375		2.95667	3.20417	1.82917	0.2475	-1.1275	-1.375
MHC_Desulfobacterales_04235_Cytochrome_c_nitrite_reductase_subunit_NrfA	1.56555	2.7384	3.45017	1.95206	1.59383		0.806667	1.14	0.318333	0.0258333		-0.333333	0.488333	0.780833	0.821667	1.11417	0.2925
MHC_Desulfobacterales_04236_Cytochrome_c-type_protein_NrfH	0.874583	1.27162	0.933033	1.57189	1.1708		0.54	0.0933333	0.845833	0.420833		0.446667	-0.305833	0.119167	-0.7525	-0.3275	0.425
MHC_Desulfobacterales_04335_hypothetical_protein	0.848704	2.23974	2.07053	0.779165	1.05885		1.4	1.28667	-0.123333	0.319167		0.113333	1.52333	1.08083	1.41	0.9675	-0.4425
MHC_Desulfobacterales_04920_Menaquinone_reductase,_multiheme_cytochrome_c_subunit	0.952638	2.02792	2.70695	1.40688	1.22264		1.09	1.50667	0.5625	0.36		-0.416667	0.5275	0.73	0.944167	1.14667	0.2025
MHC_Desulfobacterota_00010_hypothetical_protein	4.33691	1.76133	1.87905	1.94531	1.3566		-1.3	-1.20667	-1.15667	-1.67667		-0.0933333	-0.143333	0.376667	-0.05	0.47	0.52
MHC_Desulfobacterota_00012_hypothetical_protein	12.2666	6.88441	8.6139	6.97648	9.26955		-0.833333	-0.51	-0.814167	-0.404167		-0.323333	-0.0191667	-0.429167	0.304167	-0.105833	-0.41
MHC_Desulfobacterota_00013_hypothetical_protein	2.02324	1.34102	1.18372	1.13682	1.43644		-0.593333	-0.773333	-0.831667	-0.494167		0.18	0.238333	-0.0991667	0.0583333	-0.279167	-0.3375
MHC_Desulfobacterota_00014_hypothetical_protein	3.58838	2.31338	1.66632	2.00347	2.9742		-0.633333	-1.10667	-0.840833	-0.270833		0.473333	0.2075	-0.3625	-0.265833	-0.835833	-0.57
MHC_Desulfobacterota_00216_hypothetical_protein	5.33936	3.07375	3.37137	3.11126	3.2154		-0.796667	-0.663333	-0.779167	-0.731667		-0.133333	-0.0175	-0.065	0.115833	0.0683333	-0.0475
MHC_Desulfobacterota_00217_hypothetical_protein	4.9703	2.02324	1.96337	1.6529	2.51403		-1.29667	-1.34	-1.58833	-0.983333		0.0433333	0.291667	-0.313333	0.248333	-0.356667	-0.605
MHC_Desulfobacterota_00471_hypothetical_protein	88.0347	12.6407	21.0634	22.0468	26.7228		-2.8	-2.06333	-1.9975	-1.72		-0.736667	-0.8025	-1.08	-0.0658333	-0.343333	-0.2775
MHC_Desulfobacterota_00508_hypothetical_protein	3.13834	1.02811	0.963707	0.854114	1.47683		-1.61	-1.70333	-1.8775	-1.0875		0.0933333	0.2675	-0.5225	0.174167	-0.615833	-0.79
MHC_Desulfobacterota_00955_hypothetical_protein	2.88786	1.50177	2.90123	2.89287	2.23457		-0.943333	0.00666667	0.0025	-0.37		-0.95	-0.945833	-0.573333	0.00416667	0.376667	0.3725
MHC_Desulfobacterota_01216_hypothetical_protein	53.4456	16.1113	20.1587	21.7433	25.5013		-1.73	-1.40667	-1.2975	-1.0675		-0.323333	-0.4325	-0.6625	-0.109167	-0.339167	-0.23
MHC_Desulfobacterota_01218_hypothetical_protein	3.06666	1.56193	1.23685	1.02101	1.00347		-0.973333	-1.31	-1.58667	-1.61167		0.336667	0.613333	0.638333	0.276667	0.301667	0.025
MHC_Desulfobacterota_01316_hypothetical_protein	3.35582	2.25532	1.7211	2.33351	3.27728		-0.573333	-0.963333	-0.524167	-0.0341667		0.39	-0.0491667	-0.539167	-0.439167	-0.929167	-0.49
MHC_Desulfobacterota_01638_hypothetical_protein	13.3306	2.57279	2.51403	2.43682	3.66167		-2.37333	-2.40667	-2.45167	-1.86417		0.0333333	0.0783333	-0.509167	0.045	-0.5425	-0.5875
MHC_Desulfobacterota_01778_hypothetical_protein	3.76678	2.14355	1.37237	1.22901	1.27677		-0.813333	-1.45667	-1.61583	-1.56083		0.643333	0.8025	0.7475	0.159167	0.104167	-0.055
MHC_Desulfobacterota_01779_hypothetical_protein	2.29209	0.943874	1.17555	1.02633	1.43644		-1.28	-0.963333	-1.15917	-0.674167		-0.316667	-0.120833	-0.605833	0.195833	-0.289167	-0.485
MHC_Desulfobacterota_01824_hypothetical_protein	4.94739	1.99538	1.94981	2.04202	3.39874		-1.31	-1.34333	-1.27667	-0.541667		0.0333333	-0.0333333	-0.768333	-0.0666667	-0.801667	-0.735
MHC_Desulfobacterota_01850_hypothetical_protein	2.75745	1.99538	1.67018	1.95884	1.14076		-0.466667	-0.723333	-0.493333	-1.27333		0.256667	0.0266667	0.806667	-0.23	0.55	0.78
MHC_Desulfobacterota_02084_hypothetical_protein	22.3675	2.78949	6.06287	8.60396	7.79474		-3.00333	-1.88333	-1.37833	-1.52083		-1.12	-1.625	-1.4825	-0.505	-0.3625	0.1425
MHC_Dokdonella_01659_hypothetical_protein	30.3439	0.590496	0.590496	0.590496	0.68302		-5.68333	-5.68333	-5.68333	-5.47333		0	0	-0.21	0	-0.21	-0.21
MHC_Dokdonella_02296_hypothetical_protein	7.26015	0.590496	0.590496	0.590496	0.590496		-3.62	-3.62	-3.62	-3.62		0	0	0	0	0	0
MHC_Dokdonella_02670_hypothetical_protein	23.5883	0.590496	0.590496	0.590496	0.748721		-5.32	-5.32	-5.32	-4.9775		0	0	-0.3425	0	-0.3425	-0.3425
MHC_Fimbriimonadaceae_00021_Cytochrome_c-type_protein_NrfH	1.55114	0.874583	1.33176	0.982821	0.750019		-0.826667	-0.22	-0.658333	-1.04833		-0.606667	-0.168333	0.221667	0.438333	0.828333	0.39
MHC_Fimbriimonadaceae_00022_Cytochrome_c-552	2.08012	0.590496	1.00463	1.11922	0.80107		-1.81667	-1.05	-0.894167	-1.37667		-0.766667	-0.9225	-0.44	-0.155833	0.326667	0.4825
MHC_Fimbriimonadaceae_00603_hypothetical_protein	3.91768	7.76328	8.85607	8.72406	5.27803		0.986667	1.17667	1.155	0.43		-0.19	-0.168333	0.556667	0.0216667	0.746667	0.725
MHC_Fimbriimonadaceae_00605_hypothetical_protein	3.18215	1.85746	1.68958	2.78466	1.78077		-0.776667	-0.913333	-0.1925	-0.8375		0.136667	-0.584167	0.0608333	-0.720833	-0.0758333	0.645
MHC_Fimbriimonadaceae_00768_hypothetical_protein	2.65124	0.590496	0.590496	0.590496	0.590496		-2.16667	-2.16667	-2.16667	-2.16667		0	0	0	0	0	0
MHC_Fimbriimonadaceae_01699_hypothetical_protein	1.59475	0.590496	0.590496	0.671286	0.845279		-1.43333	-1.43333	-1.24833	-0.915833		0	-0.185	-0.5175	-0.185	-0.5175	-0.3325
MHC_Fimbriimonadaceae_01955_hypothetical_protein	5.06303	0.590496	0.590496	0.590496	0.984525		-3.1	-3.1	-3.1	-2.3625		0	0	-0.7375	0	-0.7375	-0.7375
MHC_Gallionellaceae_00194_hypothetical_protein	1.00463	1.31039	1.6245	0.678302	1.38751		0.383333	0.693333	-0.566667	0.465833		-0.31	0.95	-0.0825	1.26	0.2275	-1.0325
MHC_Gallionellaceae_00198_hypothetical_protein	1.31951	2.33486	1.20581	1.30134	1.23114		0.823333	-0.13	-0.02	-0.1		0.953333	0.843333	0.923333	-0.11	-0.03	0.08
MHC_Gallionellaceae_00717_Menaquinone_reductase,_multiheme_cytochrome_c_subunit	0.641713	1.01162	1.3692	0.678302	1.38271		0.656667	1.09333	0.08	1.1075		-0.436667	0.576667	-0.450833	1.01333	-0.0141667	-1.0275
MHC_Gallionellaceae_00941_hypothetical_protein	16.9906	31.2691	38.0546	45.8071	38.4524		0.88	1.16333	1.43083	1.17833		-0.283333	-0.550833	-0.298333	-0.2675	-0.015	0.2525
MHC_Gallionellaceae_01113_hypothetical_protein	10.0329	2.00926	2.46798	1.3449	1.11729		-2.32	-2.02333	-2.89917	-3.16667		-0.296667	0.579167	0.846667	0.875833	1.14333	0.2675
MHC_Gallionellaceae_01495_hypothetical_protein	1.81924	3.98156	6.21893	5.54044	5.49264		1.13	1.77333	1.60667	1.59417		-0.643333	-0.476667	-0.464167	0.166667	0.179167	0.0125
MHC_Gallionellaceae_01601_hypothetical_protein	4.43828	5.60481	4.91321	6.02099	8.67883		0.336667	0.146667	0.44	0.9675		0.19	-0.103333	-0.630833	-0.293333	-0.820833	-0.5275
MHC_Gallionellaceae_01812_hypothetical_protein	1.56917	0.590496	1.15936	0.915416	0.752623		-1.41	-0.436667	-0.7775	-1.06		-0.973333	-0.6325	-0.35	0.340833	0.623333	0.2825
MHC_Gallionellaceae_02248_Chaperone_protein_DnaJ	2.68825	2.19872	1.29834	1.41912	3.75809		-0.29	-1.05	-0.921667	0.483333		0.76	0.631667	-0.773333	-0.128333	-1.53333	-1.405
MHC_Gallionellaceae_02282_hypothetical_protein	4.34694	17.9594	20.299	20.9663	15.917		2.04667	2.22333	2.27	1.8725		-0.176667	-0.223333	0.174167	-0.0466667	0.350833	0.3975
MHC_Gallionellaceae_02388_hypothetical_protein	251.893	230.72	258.377	263.654	267.334		-0.126667	0.0366667	0.0658333	0.0858333		-0.163333	-0.1925	-0.2125	-0.0291667	-0.0491667	-0.02
MHC_Gallionellaceae_02408_hypothetical_protein	0.882703	0.993092	1.30134	1.46409	1.31951		0.17	0.56	0.73	0.58		-0.39	-0.56	-0.41	-0.17	-0.02	0.15
MHC_Gallionellaceae_02446_hypothetical_protein	1.34412	2.86129	5.06303	3.29436	4.46141		1.09	1.91333	1.29333	1.73083		-0.823333	-0.203333	-0.640833	0.62	0.1825	-0.4375
MHC_Gallionellaceae_02447_hypothetical_protein	0.766664	2.66352	2.88119	2.02441	1.33793		1.79667	1.91	1.40083	0.803333		-0.113333	0.395833	0.993333	0.509167	1.10667	0.5975
MHC_Gallionellaceae_02448_hypothetical_protein	1.19196	2.36745	1.51222	1.11922	1.0811		0.99	0.343333	-0.0908333	-0.140833		0.646667	1.08083	1.13083	0.434167	0.484167	0.05
MHC_Gallionellaceae_02866_hypothetical_protein	4.52108	4.12197	3.74076	4.01389	4.33941		-0.133333	-0.273333	-0.171667	-0.0591667		0.14	0.0383333	-0.0741667	-0.101667	-0.214167	-0.1125
MHC_Gallionellaceae_02868_hypothetical_protein	2.75108	13.6107	13.0864	7.50317	10.4831		2.30667	2.25	1.4475	1.93		0.0566667	0.859167	0.376667	0.8025	0.32	-0.4825
MHC_Gallionellaceae_02873_hypothetical_protein	2.32409	2.16845	3.40267	1.97589	1.32409		-0.1	0.55	-0.234167	-0.811667		-0.65	0.134167	0.711667	0.784167	1.36167	0.5775
MHC_Gallionellaceae_02874_hypothetical_protein	2.20891	2.38392	2.77663	3.17664	4.43059		0.11	0.33	0.524167	1.00417		-0.22	-0.414167	-0.894167	-0.194167	-0.674167	-0.48
MHC_Gallionellaceae_02877_hypothetical_protein	19.4271	26.2941	20.0658	8.35419	20.3577		0.436667	0.0466667	-1.2175	0.0675		0.39	1.65417	0.369167	1.26417	-0.0208333	-1.285
MHC_Gallionellaceae_02879_Cytochrome_c6	4.39745	14.7571	18.7221	13.9047	21.5557		1.74667	2.09	1.66083	2.29333		-0.343333	0.0858333	-0.546667	0.429167	-0.203333	-0.6325
MHC_Gallionellaceae_02880_Cytochrome_c6	2.00926	10.5317	6.23332	5.0806	11.3137		2.39	1.63333	1.33833	2.49333		0.756667	1.05167	-0.103333	0.295	-0.86	-1.155
MHC_Gammaproteobacteria_02935_Denitrification_system_component_NirT	2.54912	0.590496	0.590496	0.590496	0.590496		-2.11	-2.11	-2.11	-2.11		0	0	0	0	0	0
MHC_Gemmatimonadaceae_03196_hypothetical_protein	8.37835	6.66529	9.75855	5.66667	9.23748		-0.33	0.22	-0.564167	0.140833		-0.55	0.234167	-0.470833	0.784167	0.0791667	-0.705
MHC_Geobacter_00029_hypothetical_protein	31.3414	32.8996	34.2176	24.4625	35.8773		0.07	0.126667	-0.3575	0.195		-0.0566667	0.4275	-0.125	0.484167	-0.0683333	-0.5525
MHC_Geobacter_00082_hypothetical_protein	8.32048	11.9312	13.9288	10.6295	13.4543		0.52	0.743333	0.353333	0.693333		-0.223333	0.166667	-0.173333	0.39	0.05	-0.34
MHC_Geobacter_00294_hypothetical_protein	2.09459	1.96791	4.82323	3.05781	4.05584		-0.09	1.20333	0.545833	0.953333		-1.29333	-0.635833	-1.04333	0.6575	0.25	-0.4075
MHC_Geobacter_00432_hypothetical_protein	41.1646	86.8227	149.431	149.603	138.861		1.07667	1.86	1.86167	1.75417		-0.783333	-0.785	-0.6775	-0.00166667	0.105833	0.1075
MHC_Geobacter_00450_hypothetical_protein	4.47949	10.8028	10.0097	9.62976	16.2234		1.27	1.16	1.10417	1.85667		0.11	0.165833	-0.586667	0.0558333	-0.696667	-0.7525
MHC_Geobacter_00451_hypothetical_protein	51.2685	76.8159	108.133	88.8008	103.071		0.583333	1.07667	0.7925	1.0075		-0.493333	-0.209167	-0.424167	0.284167	0.0691667	-0.215
MHC_Geobacter_00506_Cytochrome_c7	11.1838	4.42804	9.55772	3.79737	10.7406		-1.33667	-0.226667	-1.55833	-0.0583333		-1.11	0.221667	-1.27833	1.33167	-0.168333	-1.5
MHC_Geobacter_00532_hypothetical_protein	5.52765	9.66878	15.3482	13.3383	16.1113		0.806667	1.47333	1.27083	1.54333		-0.666667	-0.464167	-0.736667	0.2025	-0.07	-0.2725
MHC_Geobacter_00538_hypothetical_protein	12.3519	14.6551	22.1618	17.8766	19.3935		0.246667	0.843333	0.533333	0.650833		-0.596667	-0.286667	-0.404167	0.31	0.1925	-0.1175
MHC_Geobacter_00687_hypothetical_protein	5.77572	18.2944	9.64646	5.8462	14.0988		1.66333	0.74	0.0175	1.2875		0.923333	1.64583	0.375833	0.7225	-0.5475	-1.27
MHC_Geobacter_00692_hypothetical_protein	9.66878	6.54322	4.42804	3.79079	5.65685		-0.563333	-1.12667	-1.35083	-0.773333		0.563333	0.7875	0.21	0.224167	-0.353333	-0.5775
MHC_Geobacter_00870_hypothetical_protein	25.1067	37.5307	44.1192	33.0139	50.5626		0.58	0.813333	0.395	1.01		-0.233333	0.185	-0.43	0.418333	-0.196667	-0.615
MHC_Geobacter_00871_hypothetical_protein	8.9797	14.0581	15.1719	12.7065	23.2636		0.646667	0.756667	0.500833	1.37333		-0.11	0.145833	-0.726667	0.255833	-0.616667	-0.8725
MHC_Geobacter_00969_hypothetical_protein	1.42734	1.67018	2.8219	2.25012	2.47942		0.226667	0.983333	0.656667	0.796667		-0.756667	-0.43	-0.57	0.326667	0.186667	-0.14
MHC_Geobacter_00970_hypothetical_protein	1.00463	1.73708	1.79419	1.27456	2.65277		0.79	0.836667	0.343333	1.40083		-0.0466667	0.446667	-0.610833	0.493333	-0.564167	-1.0575
MHC_Geobacter_00972_hypothetical_protein	6.83686	8.03705	10.2912	11.0425	14.1477		0.233333	0.59	0.691667	1.04917		-0.356667	-0.458333	-0.815833	-0.101667	-0.459167	-0.3575
MHC_Geobacter_00979_Cytochrome_c_nitrite_reductase_subunit_NrfA	7.34451	2.61474	2.66968	2.52713	2.38667		-1.49	-1.46	-1.53917	-1.62167		-0.03	0.0491667	0.131667	0.0791667	0.161667	0.0825
MHC_Geobacter_01064_hypothetical_protein	9.40438	33.7465	49.18	59.6107	62.1421		1.84333	2.38667	2.66417	2.72417		-0.543333	-0.820833	-0.880833	-0.2775	-0.3375	-0.06
MHC_Geobacter_01253_hypothetical_protein	4.60542	3.83706	3.63008	5.19636	3.44022		-0.263333	-0.343333	0.174167	-0.420833		0.08	-0.4375	0.1575	-0.5175	0.0775	0.595
MHC_Geobacter_01624_hypothetical_protein	15.102	30.8386	46.0991	55.7152	57.8803		1.03	1.61	1.88333	1.93833		-0.58	-0.853333	-0.908333	-0.273333	-0.328333	-0.055
MHC_Geobacter_01627_hypothetical_protein	44.8385	242.191	175.663	224.8	194.685		2.43333	1.97	2.32583	2.11833		0.463333	0.1075	0.315	-0.355833	-0.148333	0.2075
MHC_Geobacter_01659_Cytochrome_c7	15.6707	12.4666	18.3792	15.4282	26.4006		-0.33	0.23	-0.0225	0.7525		-0.56	-0.3075	-1.0825	0.2525	-0.5225	-0.775
MHC_Geobacter_01662_hypothetical_protein	3.74942	7.88986	7.74537	6.32033	11.7127		1.07333	1.04667	0.753333	1.64333		0.0266667	0.32	-0.57	0.293333	-0.596667	-0.89
MHC_Geobacter_01663_hypothetical_protein	3.19688	16.6795	14.8597	18.7654	19.6642		2.38333	2.21667	2.55333	2.62083		0.166667	-0.17	-0.2375	-0.336667	-0.404167	-0.0675
MHC_Geobacter_01665_hypothetical_protein	24.59	37.9668	42.4198	41.6429	63.1189		0.626667	0.786667	0.76	1.36		-0.16	-0.133333	-0.733333	0.0266667	-0.573333	-0.6
MHC_Geobacter_01851_hypothetical_protein	24.3076	30.3439	50.9143	38.0546	48.7557		0.32	1.06667	0.646667	1.00417		-0.746667	-0.326667	-0.684167	0.42	0.0625	-0.3575
MHC_Geobacter_01907_hypothetical_protein	3.81055	4.87927	4.43828	5.43583	5.79577		0.356667	0.22	0.5125	0.605		0.136667	-0.155833	-0.248333	-0.2925	-0.385	-0.0925
MHC_Geobacter_01924_hypothetical_protein	3.95406	5.89708	7.4127	4.88209	5.98977		0.576667	0.906667	0.304167	0.599167		-0.33	0.2725	-0.0225	0.6025	0.3075	-0.295
MHC_Geobacter_01925_hypothetical_protein	3.21169	4.12197	5.89708	3.62379	5.4547		0.36	0.876667	0.174167	0.764167		-0.516667	0.185833	-0.404167	0.7025	0.1125	-0.59
MHC_Geobacter_01926_hypothetical_protein	2.15348	1.7211	3.63847	1.82766	2.69914		-0.323333	0.756667	-0.236667	0.325833		-1.08	-0.0866667	-0.649167	0.993333	0.430833	-0.5625
MHC_Geobacter_01946_Cytochrome_c7	4.1315	1.85746	4.3269	2.95878	4.14106		-1.15333	0.0666667	-0.481667	0.00333333		-1.22	-0.671667	-1.15667	0.548333	0.0633333	-0.485
MHC_Geobacter_02016_hypothetical_protein	6.30574	14.8941	21.259	22.7454	20.93		1.24	1.75333	1.85083	1.73083		-0.513333	-0.610833	-0.490833	-0.0975	0.0225	0.12
MHC_Geobacter_02312_hypothetical_protein	1.52626	1.11471	1.64338	1.32639	2.61172		-0.453333	0.106667	-0.2025	0.775		-0.56	-0.250833	-1.22833	0.309167	-0.668333	-0.9775
MHC_Geobacter_02334_hypothetical_protein	4.37717	4.54202	4.65893	5.68634	4.20615		0.0533333	0.09	0.3775	-0.0575		-0.0366667	-0.324167	0.110833	-0.2875	0.1475	0.435
MHC_Geobacter_02429_hypothetical_protein	32.2226	14.9285	36.0851	22.3159	28.9903		-1.11	0.163333	-0.53	-0.1525		-1.27333	-0.58	-0.9575	0.693333	0.315833	-0.3775
MHC_Geobacter_02549_hypothetical_protein	3.12387	3.46615	5.43897	2.26577	4.03481		0.15	0.8	-0.463333	0.369167		-0.65	0.613333	-0.219167	1.26333	0.430833	-0.8325
MHC_Geobacter_02673_hypothetical_protein	21.2099	2.86791	6.29119	4.42292	6.83291		-2.88667	-1.75333	-2.26167	-1.63417		-1.13333	-0.625	-1.2525	0.508333	-0.119167	-0.6275
MHC_Geobacter_03059_hypothetical_protein	0.710382	2.12383	0.93088	0.860055	1.40688		1.58	0.39	0.275833	0.985833		1.19	1.30417	0.594167	0.114167	-0.595833	-0.71
MHC_Geobacter_03111_hypothetical_protein	87.0235	190.019	223.376	172.446	262.287		1.12667	1.36	0.986667	1.59167		-0.233333	0.14	-0.465	0.373333	-0.231667	-0.605
MHC_Geobacter_03160_hypothetical_protein	10.9031	14.4868	13.4543	9.8321	12.3591		0.41	0.303333	-0.149167	0.180833		0.106667	0.559167	0.229167	0.4525	0.1225	-0.33
MHC_Geobacter_03225_hypothetical_protein	60.9688	392.532	519.147	625.992	438.065		2.68667	3.09	3.36	2.845		-0.403333	-0.673333	-0.158333	-0.27	0.245	0.515
MHC_Geobacter_03226_hypothetical_protein	23.7524	101.359	178.115	197.745	148.313		2.09333	2.90667	3.0575	2.6425		-0.813333	-0.964167	-0.549167	-0.150833	0.264167	0.415
MHC_Geobacter_03246_hypothetical_protein	2.07053	4.63746	3.27918	3.63637	5.93809		1.16333	0.663333	0.8125	1.52		0.5	0.350833	-0.356667	-0.149167	-0.856667	-0.7075
MHC_Geobacter_03333_Cytochrome_c_nitrite_reductase_subunit_NrfA	19.3823	5.61778	12.0698	11.2356	17.1781		-1.78667	-0.683333	-0.786667	-0.174167		-1.10333	-1	-1.6125	0.103333	-0.509167	-0.6125
MHC_Geobacter_03334_Cytochrome_c-type_protein_NrfH	30.3439	18.5927	48.1679	42.3708	58.892		-0.706667	0.666667	0.481667	0.956667		-1.37333	-1.18833	-1.66333	0.185	-0.29	-0.475
MHC_Geobacter_03347_Cytochrome_c7	41.7393	1.86607	3.89962	2.3579	4.52369		-4.48333	-3.42	-4.14583	-3.20583		-1.06333	-0.3375	-1.2775	0.725833	-0.214167	-0.94
MHC_Geobacter_03357_hypothetical_protein	2.03261	1.26868	2.00463	1.6644	1.34257		-0.68	-0.02	-0.288333	-0.598333		-0.66	-0.391667	-0.0816667	0.268333	0.578333	0.31
MHC_Geobacter_03576_Cytochrome_c7	1.30737	1.29235	1.03049	0.746131	1.28565		-0.0166667	-0.343333	-0.809167	-0.0241667		0.326667	0.7925	0.0075	0.465833	-0.319167	-0.785
MHC_Geobacter_03577_Cytochrome_c7	244.439	76.6386	151.517	126.896	202.953		-1.67333	-0.69	-0.945833	-0.268333		-0.983333	-0.7275	-1.405	0.255833	-0.421667	-0.6775
MHC_Geobacter_03585_Cytochrome_c-type_protein_ImcH	13.8007	13.961	22.4193	15.2951	19.4271		0.0166667	0.7	0.148333	0.493333		-0.683333	-0.131667	-0.476667	0.551667	0.206667	-0.345
MHC_Geobacter_04024_hypothetical_protein	4.83439	2.87454	3.21169	3.04196	3.18766		-0.75	-0.59	-0.668333	-0.600833		-0.16	-0.0816667	-0.149167	0.0783333	0.0108333	-0.0675
MHC_Holophagaceae_00525_Cytochrome_c-552	0.6846	0.713672	1.17555	1.25919	1.61888		0.06	0.78	0.879167	1.24167		-0.72	-0.819167	-1.18167	-0.0991667	-0.461667	-0.3625
MHC_Ignavibacteria_00016_hypothetical_protein	1.56193	1.62076	1.54756	0.970971	1.93858		0.0533333	-0.0133333	-0.685833	0.311667		0.0666667	0.739167	-0.258333	0.6725	-0.325	-0.9975
MHC_Ignavibacteria_00019_hypothetical_protein	1.99538	1.72907	2.22942	0.740977	1.6077		-0.206667	0.16	-1.42917	-0.311667		-0.366667	1.2225	0.105	1.58917	0.471667	-1.1175
MHC_Ignavibacteria_00374_hypothetical_protein	2.43401	0.712025	0.82169	1.00696	1.04427		-1.77333	-1.56667	-1.27333	-1.22083		-0.206667	-0.5	-0.5525	-0.293333	-0.345833	-0.0525
MHC_Ignavibacteria_00376_hypothetical_protein	3.21169	1.16743	2.32409	1.01045	1.01572		-1.46	-0.466667	-1.66833	-1.66083		-0.993333	0.208333	0.200833	1.20167	1.19417	-0.0075
MHC_Ignavibacteria_00377_hypothetical_protein	2.1386	1.17283	1.26868	0.887304	2.30138		-0.866667	-0.753333	-1.26917	0.105833		-0.113333	0.4025	-0.9725	0.515833	-0.859167	-1.375
MHC_Ignavibacteria_00758_hypothetical_protein	8.81524	9.82643	7.98154	4.77334	6.72717		0.156667	-0.143333	-0.885	-0.39		0.3	1.04167	0.546667	0.741667	0.246667	-0.495
MHC_Ignavibacteria_00800_hypothetical_protein	1.60585	0.974905	0.840896	0.89969	0.799683		-0.72	-0.933333	-0.835833	-1.00583		0.213333	0.115833	0.285833	-0.0975	0.0725	0.17
MHC_Ignavibacteria_01595_hypothetical_protein	11.9865	2.08975	7.60352	6.01056	7.43844		-2.52	-0.656667	-0.995833	-0.688333		-1.86333	-1.52417	-1.83167	0.339167	0.0316667	-0.3075
MHC_Ignavibacteria_02593_Cytochrome_c-552	2.43401	0.860551	1.77769	1.12117	0.840896		-1.5	-0.453333	-1.11833	-1.53333		-1.04667	-0.381667	0.0333333	0.665	1.08	0.415
MHC_Ignavibacteria_02594_Cytochrome_c-type_protein_NrfH	0.933033	0.68302	1.01162	1.17895	1.25484		-0.45	0.116667	0.3375	0.4275		-0.566667	-0.7875	-0.8775	-0.220833	-0.310833	-0.09
MHC_Ignavibacteria_03220_hypothetical_protein	1.64338	0.713672	0.819794	0.846745	0.898132		-1.20333	-1.00333	-0.956667	-0.871667		-0.2	-0.246667	-0.331667	-0.0466667	-0.131667	-0.085
MHC_Ignavibacteria2_01085_hypothetical_protein	2.71948	8.67381	8.67381	5.1337	7.22251		1.67333	1.67333	0.916667	1.40917		0	0.756667	0.264167	0.756667	0.264167	-0.4925
MHC_Ignavibacteria2_02310_hypothetical_protein	2.38943	1.10957	1.2086	0.671286	0.923382		-1.10667	-0.983333	-1.83167	-1.37167		-0.123333	0.725	0.265	0.848333	0.388333	-0.46
MHC_Ignavibacteria2_02311_hypothetical_protein	3.70635	1.75727	0.961483	1.20164	1.03168		-1.07667	-1.94667	-1.625	-1.845		0.87	0.548333	0.768333	-0.321667	-0.101667	0.22
MHC_Ignavibacteria2_02313_hypothetical_protein	3.09513	0.83702	0.82169	0.888843	0.981119		-1.88667	-1.91333	-1.8	-1.6575		0.0266667	-0.0866667	-0.229167	-0.113333	-0.255833	-0.1425
MHC_Ignavibacteria2_02314_hypothetical_protein	5.52765	1.7818	1.10191	0.959264	1.43147		-1.63333	-2.32667	-2.52667	-1.94917		0.693333	0.893333	0.315833	0.2	-0.3775	-0.5775
MHC_Ignavibacteria2_02319_hypothetical_protein	1.60214	1.17283	1.4406	1	0.895025		-0.45	-0.153333	-0.68	-0.84		-0.296667	0.23	0.39	0.526667	0.686667	0.16
MHC_Ignavibacteria2_02322_hypothetical_protein	21.3574	7.83536	12.6407	10.6849	9.30174		-1.44667	-0.756667	-0.999167	-1.19917		-0.69	-0.4475	-0.2475	0.2425	0.4425	0.2
MHC_Ignavibacteria3_00517_hypothetical_protein	1.7211	2.97592	1.45734	2.28945	1.31267		0.79	-0.24	0.411667	-0.390833		1.03	0.378333	1.18083	-0.651667	0.150833	0.8025
MHC_Ignavibacteria3_00729_hypothetical_protein	2.09459	1.13288	1.18646	1.36604	0.986233		-0.886667	-0.82	-0.616667	-1.08667		-0.0666667	-0.27	0.2	-0.203333	0.266667	0.47
MHC_Ignavibacteria3_00737_hypothetical_protein	2.04675	1.59107	0.897095	1.45902	1.04066		-0.363333	-1.19	-0.488333	-0.975833		0.826667	0.125	0.6125	-0.701667	-0.214167	0.4875
MHC_Ignavibacteria3_02639_hypothetical_protein	1.40769	7.94474	11.1322	8.87656	10.9473		2.49667	2.98333	2.65667	2.95917		-0.486667	-0.16	-0.4625	0.326667	0.0241667	-0.3025
MHC_Ignavibacteriaceae_00449_hypothetical_protein	2.51984	2.34026	1.69741	3.34615	1.69056		-0.106667	-0.57	0.409167	-0.575833		0.463333	-0.515833	0.469167	-0.979167	0.00583333	0.985
MHC_Ignavibacteriaceae_00450_hypothetical_protein	5.86989	2.62685	4.05584	4.74859	3.16565		-1.16	-0.533333	-0.305833	-0.890833		-0.626667	-0.854167	-0.269167	-0.2275	0.3575	0.585
MHC_Ignavibacteriaceae_00572_hypothetical_protein	12.3234	54.8214	32	35.9395	31.669		2.15333	1.37667	1.54417	1.36167		0.776667	0.609167	0.791667	-0.1675	0.015	0.1825
MHC_Ignavibacteriaceae_00573_hypothetical_protein	23.2099	55.0753	34.4556	46.0459	34.8962		1.24667	0.57	0.988333	0.588333		0.676667	0.258333	0.658333	-0.418333	-0.0183333	0.4
MHC_Ignavibacteriaceae_00575_Perchlorate_reductase_subunit_gamma	20.5348	24.0839	20.2054	25.2813	21.5557		0.23	-0.0233333	0.3	0.07		0.253333	-0.07	0.16	-0.323333	-0.0933333	0.23
MHC_Ignavibacteriaceae_00638_hypothetical_protein	9.25351	27.0958	14.1232	15.8071	21.3698		1.55	0.61	0.7725	1.2075		0.94	0.7775	0.3425	-0.1625	-0.5975	-0.435
MHC_Ignavibacteriaceae_01226_Cytochrome_c-552	20.0658	11.5514	6.55835	6.23332	8.58906		-0.796667	-1.61333	-1.68667	-1.22417		0.816667	0.89	0.4275	0.0733333	-0.389167	-0.4625
MHC_Ignavibacteriaceae_01227_hypothetical_protein	20.5348	7.56846	5.50217	6.26581	9.74728		-1.44	-1.9	-1.7125	-1.075		0.46	0.2725	-0.365	-0.1875	-0.825	-0.6375
MHC_Ignavibacteriaceae_01623_hypothetical_protein	7.9264	142.683	130.69	122.149	97.5115		4.17	4.04333	3.94583	3.62083		0.126667	0.224167	0.549167	0.0975	0.4225	0.325
MHC_Ignavibacteriaceae_01650_hypothetical_protein	1.6358	8.14925	5.27803	6.6807	8.6488		2.31667	1.69	2.03	2.4025		0.626667	0.286667	-0.0858333	-0.34	-0.7125	-0.3725
MHC_Ignavibacteriaceae_01710_hypothetical_protein	4.3873	4.30695	5.43897	5.8665	2.96905		-0.0266667	0.31	0.419167	-0.563333		-0.336667	-0.445833	0.536667	-0.109167	0.873333	0.9825
MHC_Ignavibacteriaceae_02047_hypothetical_protein	18.3792	20.0658	14.0581	19.3935	22.5491		0.126667	-0.386667	0.0775	0.295		0.513333	0.0491667	-0.168333	-0.464167	-0.681667	-0.2175
MHC_Ignavibacteriaceae_02470_hypothetical_protein	2.19872	3.19688	2.87454	3.68713	3.08442		0.54	0.386667	0.745833	0.488333		0.153333	-0.205833	0.0516667	-0.359167	-0.101667	0.2575
MHC_Ignavibacteriaceae_02825_hypothetical_protein	41.5468	35.4243	33.7465	40.5745	34.0009		-0.23	-0.3	-0.0341667	-0.289167		0.07	-0.195833	0.0591667	-0.265833	-0.0108333	0.255
MHC_Ignavibacteriaceae_02933_hypothetical_protein	22.5752	305.141	192.227	278.687	188.706		3.75667	3.09	3.62583	3.06333		0.666667	0.130833	0.693333	-0.535833	0.0266667	0.5625
MHC_Kapabacteriaceae_00992_hypothetical_protein	5.02805	0.590496	0.590496	0.590496	0.590496		-3.09	-3.09	-3.09	-3.09		0	0	0	0	0	0
MHC_Kapabacteriales_00493_hypothetical_protein	1.03288	86.024	70.0348	33.8832	88.4935		6.38	6.08333	5.03583	6.42083		0.296667	1.34417	-0.0408333	1.0475	-0.3375	-1.385
MHC_Kapabacteriales_00567_hypothetical_protein	0.655197	2.11893	1.68179	2.45803	2.45377		1.69333	1.36	1.9075	1.905		0.333333	-0.214167	-0.211667	-0.5475	-0.545	0.0025
MHC_Kapabacteriales_01085_hypothetical_protein	1.52626	4.37717	3.23403	3.69994	8.1681		1.52	1.08333	1.2775	2.42		0.436667	0.2425	-0.9	-0.194167	-1.33667	-1.1425
MHC_Kapabacteriales_01393_hypothetical_protein	1.11214	2.36199	2.86129	2.37019	2.8481		1.08667	1.36333	1.09167	1.35667		-0.276667	-0.005	-0.27	0.271667	0.00666667	-0.265
MHC_Kapabacteriales_01422_hypothetical_protein	0.692555	9.53566	6.16172	6.09447	10.5927		3.78333	3.15333	3.1375	3.935		0.63	0.645833	-0.151667	0.0158333	-0.781667	-0.7975
MHC_Kapabacteriales_01776_hypothetical_protein	3.25653	7.83536	9.69114	8.90737	17.1484		1.26667	1.57333	1.45167	2.39667		-0.306667	-0.185	-1.13	0.121667	-0.823333	-0.945
MHC_Kapabacteriales_02546_hypothetical_protein	0.835088	6.07689	3.79298	2.08855	5.95871		2.86333	2.18333	1.3225	2.835		0.68	1.54083	0.0283333	0.860833	-0.651667	-1.5125
MHC_Macellibacteroides_fermentans_00975_Cytochrome_c-type_protein_NrfH	0.981686	0.712025	0.590496	0.678302	1.09429		-0.463333	-0.733333	-0.533333	0.156667		0.27	0.07	-0.62	-0.2	-0.89	-0.69
MHC_Macellibacteroides_fermentans_01332_Hercynine_oxygenase	1.27456	1.93634	0.590496	0.777816	0.668964		0.603333	-1.11	-0.7125	-0.93		1.71333	1.31583	1.53333	-0.3975	-0.18	0.2175
MHC_Methanoperedens_00015_hypothetical_protein	314.446	737.586	1402.06	681.467	533.742		1.23	2.15667	1.11583	0.763333		-0.926667	0.114167	0.466667	1.04083	1.39333	0.3525
MHC_Methanoperedens_00017_hypothetical_protein	25.6342	118.603	178.94	98.1897	82.1393		2.21	2.80333	1.9375	1.68		-0.593333	0.2725	0.53	0.865833	1.12333	0.2575
MHC_Methanoperedens_00042_Hydroxylamine_oxidoreductase	38.5859	111.43	172.446	85.3311	80.0317		1.53	2.16	1.145	1.0525		-0.63	0.385	0.4775	1.015	1.1075	0.0925
MHC_Methanoperedens_00113_hypothetical_protein	4.11246	28.9067	23.5883	15.9446	11.9174		2.81333	2.52	1.955	1.535		0.293333	0.858333	1.27833	0.565	0.985	0.42
MHC_Methanoperedens_00178_hypothetical_protein	35.7532	99.7331	81.5719	48.2514	37.9887		1.48	1.19	0.4325	0.0875		0.29	1.0475	1.3925	0.7575	1.1025	0.345
MHC_Methanoperedens_00179_hypothetical_protein	104.45	327.799	266.255	133.667	111.045		1.65	1.35	0.355833	0.0883333		0.3	1.29417	1.56167	0.994167	1.26167	0.2675
MHC_Methanoperedens_00243_hypothetical_protein	13.8007	164.279	151.867	99.5604	69.6717		3.57333	3.46	2.85083	2.33583		0.113333	0.7225	1.2375	0.609167	1.12417	0.515
MHC_Methanoperedens_00359_hypothetical_protein	21.5557	49.7514	89.677	54.6633	41.86		1.20667	2.05667	1.3425	0.9575		-0.85	-0.135833	0.249167	0.714167	1.09917	0.385
MHC_Methanoperedens_00571_hypothetical_protein	5.03968	10.459	7.48153	5.74577	4.78162		1.05333	0.57	0.189167	-0.0758333		0.483333	0.864167	1.12917	0.380833	0.645833	0.265
MHC_Methanoperedens_00576_hypothetical_protein	1928.59	13307.9	21519.1	14487.3	10642.1		2.78667	3.48	2.90917	2.46417		-0.693333	-0.1225	0.3225	0.570833	1.01583	0.445
MHC_Methanoperedens_00578_hypothetical_protein	6.80534	43.3112	39.0342	29.192	18.0009		2.67	2.52	2.10083	1.40333		0.15	0.569167	1.26667	0.419167	1.11667	0.6975
MHC_Methanoperedens_00961_hypothetical_protein	79.5248	352.139	242.751	164.563	138.381		2.14667	1.61	1.04917	0.799167		0.536667	1.0975	1.3475	0.560833	0.810833	0.25
MHC_Methanoperedens_00962_hypothetical_protein	9.29636	44.6318	29.1751	23.3443	16.2515		2.26333	1.65	1.32833	0.805833		0.613333	0.935	1.4575	0.321667	0.844167	0.5225
MHC_Methanoperedens_00965_hypothetical_protein	33.7465	246.14	96.1135	75.1916	66.9494		2.86667	1.51	1.15583	0.988333		1.35667	1.71083	1.87833	0.354167	0.521667	0.1675
MHC_Methanoperedens_00966_hypothetical_protein	69.2304	528.832	190.899	149.603	132.514		2.93333	1.46333	1.11167	0.936667		1.47	1.82167	1.99667	0.351667	0.526667	0.175
MHC_Methanoperedens_00996_hypothetical_protein	20.5823	263.197	266.871	160.898	113.575		3.67667	3.69667	2.96667	2.46417		-0.02	0.71	1.2125	0.73	1.2325	0.5025
MHC_Methanoperedens_00997_hypothetical_protein	17.428	236.659	146.356	109.896	69.9135		3.76333	3.07	2.65667	2.00417		0.693333	1.10667	1.75917	0.413333	1.06583	0.6525
MHC_Methanoperedens_01428_hypothetical_protein	24.59	390.722	304.437	215.269	150.123		3.99	3.63	3.13	2.61		0.36	0.86	1.38	0.5	1.02	0.52
MHC_Methanoperedens_01689_hypothetical_protein	576.03	1200.98	1837.25	1029.34	967.086		1.06	1.67333	0.8375	0.7475		-0.613333	0.2225	0.3125	0.835833	0.925833	0.09
MHC_Methanoperedens_01691_hypothetical_protein	1.85746	9.66878	5.19335	4.79822	3.94493		2.38	1.48333	1.36917	1.08667		0.896667	1.01083	1.29333	0.114167	0.396667	0.2825
MHC_Methanoperedens_01715_hypothetical_protein	178.527	429.545	953.221	493.703	773.362		1.26667	2.41667	1.4675	2.115		-1.15	-0.200833	-0.848333	0.949167	0.301667	-0.6475
MHC_Methanoperedens_01720_hypothetical_protein	183.546	680.287	1428.22	1058.28	963.74		1.89	2.96	2.5275	2.3925		-1.07	-0.6375	-0.5025	0.4325	0.5675	0.135
MHC_Methanoperedens_02249_hypothetical_protein	71.8376	680.287	631.804	378.723	300.766		3.24333	3.13667	2.39833	2.06583		0.106667	0.845	1.1775	0.738333	1.07083	0.3325
MHC_Methanoperedens_02468_hypothetical_protein	18.5927	901.802	792.353	504.077	451.944		5.6	5.41333	4.76083	4.60333		0.186667	0.839167	0.996667	0.6525	0.81	0.1575
MHC_Methanoperedens_02470_hypothetical_protein	402.636	6856.86	6984.79	4277.35	4435.87		4.09	4.11667	3.40917	3.46167		-0.0266667	0.680833	0.628333	0.7075	0.655	-0.0525
MHC_Methanoperedens_02472_hypothetical_protein	14.8254	237.207	222.861	139.827	128.89		4	3.91	3.2375	3.12		0.09	0.7625	0.88	0.6725	0.79	0.1175
MHC_Methanoperedens_02593_Plastocyanin	103.012	349.706	351.326	201.202	170.662		1.76333	1.77	0.965833	0.728333		-0.00666667	0.7975	1.035	0.804167	1.04167	0.2375
MHC_Methanoperedens_02655_hypothetical_protein	17.8766	314.446	252.476	170.367	128.667		4.13667	3.82	3.2525	2.8475		0.316667	0.884167	1.28917	0.5675	0.9725	0.405
MHC_Methanoperedens_02977_Cytochrome_c-552	2.79594	17.428	10.1261	6.6116	5.58865		2.64	1.85667	1.24167	0.999167		0.783333	1.39833	1.64083	0.615	0.8575	0.2425
MHC_Methanoperedens_02978_Cytochrome_c-type_protein_NrfH	1.50873	4.54202	3.07375	3.78423	1.61888		1.59	1.02667	1.32667	0.101667		0.563333	0.263333	1.48833	-0.3	0.925	1.225
MHC_Methanoperedens_03033_hypothetical_protein	206.024	205.548	176.069	114.365	104.51		-0.00333333	-0.226667	-0.849167	-0.979167		0.223333	0.845833	0.975833	0.6225	0.7525	0.13
MHC_Methanoperedens_03047_Hydroxylamine_oxidoreductase	81.3836	172.845	108.383	74.6722	71.0124		1.08667	0.413333	-0.124167	-0.196667		0.673333	1.21083	1.28333	0.5375	0.61	0.0725
MHC_Methanoperedens_03778_hypothetical_protein	62.8279	464.65	401.707	255.114	212.306		2.88667	2.67667	2.02167	1.75667		0.21	0.865	1.13	0.655	0.92	0.265
MHC_Myxococcota_00687_Menaquinone_reductase,_multiheme_cytochrome_c_subunit	2.05623	0.590496	0.716978	0.590496	0.590496		-1.8	-1.52	-1.8	-1.8		-0.28	0	0	0.28	0.28	0
MHC_Phycisphaerales_01920_hypothetical_protein	6.48302	0.590496	0.590496	0.95429	0.681838		-3.45667	-3.45667	-2.76417	-3.24917		0	-0.6925	-0.2075	-0.6925	-0.2075	0.485
MHC_Phycisphaerales_02046_hypothetical_protein	2.04202	0.590496	0.812252	0.590496	0.68302		-1.79	-1.33	-1.79	-1.58		-0.46	0	-0.21	0.46	0.25	-0.21
MHC_Phycisphaerales_03411_hypothetical_protein	20.393	5.32704	3.07375	4.8316	5.63728		-1.93667	-2.73	-2.0775	-1.855		0.793333	0.140833	-0.0816667	-0.6525	-0.875	-0.2225
MHC_Phycisphaerales_03851_hypothetical_protein	1.30134	0.864537	0.888843	0.678302	0.746131		-0.59	-0.55	-0.94	-0.8025		-0.04	0.35	0.2125	0.39	0.2525	-0.1375
MHC_Planctomycetota2_00558_hypothetical_protein	3.18215	0.590496	0.713672	0.590496	0.590496		-2.43	-2.15667	-2.43	-2.43		-0.273333	0	0	0.273333	0.273333	0
MHC_Planctomycetota2_01060_hypothetical_protein	31.0531	1.04972	0.844791	0.715736	0.788673		-4.88667	-5.2	-5.43917	-5.29917		0.313333	0.5525	0.4125	0.239167	0.0991667	-0.14
MHC_Planctomycetota2_01062_hypothetical_protein	10.3388	0.590496	0.590496	0.590496	0.590496		-4.13	-4.13	-4.13	-4.13		0	0	0	0	0	0
MHC_Planctomycetota2_01063_hypothetical_protein	168.118	0.590496	0.716978	0.771105	0.776469		-8.15333	-7.87333	-7.76833	-7.75833		-0.28	-0.385	-0.395	-0.105	-0.115	-0.01
MHC_Planctomycetota2_01220_hypothetical_protein	2.93494	0.590496	0.590496	0.590496	0.590496		-2.31333	-2.31333	-2.31333	-2.31333		0	0	0	0	0	0
MHC_Planctomycetota2_01425_hypothetical_protein	6.61924	0.590496	0.590496	0.671286	0.590496		-3.48667	-3.48667	-3.30167	-3.48667		0	-0.185	0	-0.185	0	0.185
MHC_Planctomycetota2_01426_Cytochrome_c-type_protein_ImcH	6.00709	0.590496	0.673617	0.678302	0.668964		-3.34667	-3.15667	-3.14667	-3.16667		-0.19	-0.2	-0.18	-0.01	0.01	0.02
MHC_Planctomycetota2_01428_hypothetical_protein	11.6587	0.713672	0.740549	0.813661	0.68302		-4.03	-3.97667	-3.84083	-4.09333		-0.0533333	-0.189167	0.0633333	-0.135833	0.116667	0.2525
MHC_Planctomycetota2_01442_hypothetical_protein	4.99332	0.802923	0.590496	0.590496	0.668964		-2.63667	-3.08	-3.08	-2.9		0.443333	0.443333	0.263333	0	-0.18	-0.18
MHC_Planctomycetota2_01645_hypothetical_protein	5.73582	0.590496	0.590496	0.842355	0.668964		-3.28	-3.28	-2.7675	-3.1		0	-0.5125	-0.18	-0.5125	-0.18	0.3325
MHC_Planctomycetota2_01916_hypothetical_protein	10.1965	0.590496	1.12246	1.08298	0.984525		-4.11	-3.18333	-3.235	-3.3725		-0.926667	-0.875	-0.7375	0.0516667	0.189167	0.1375
MHC_Planctomycetota2_01922_Cytochrome_c-type_protein_NrfH	19.6529	0.874583	0.675175	0.923382	0.590496		-4.49	-4.86333	-4.41167	-5.05667		0.373333	-0.0783333	0.566667	-0.451667	0.193333	0.645
MHC_Planctomycetota2_01923_Cytochrome_c-552	54.5686	0.590496	0.590496	0.590496	0.590496		-6.53	-6.53	-6.53	-6.53		0	0	0	0	0	0
MHC_Planctomycetota2_02359_hypothetical_protein	38.3193	0.590496	0.80478	1.04066	0.96929		-6.02	-5.57333	-5.2025	-5.305		-0.446667	-0.8175	-0.715	-0.370833	-0.268333	0.1025
MHC_Planctomycetota2_02363_hypothetical_protein	2.70695	0.590496	0.590496	0.590496	0.590496		-2.19667	-2.19667	-2.19667	-2.19667		0	0	0	0	0	0
MHC_Planctomycetota2_02404_hypothetical_protein	90.719	0.713672	0.590496	0.678302	0.839441		-6.99	-7.26333	-7.06333	-6.75583		0.273333	0.0733333	-0.234167	-0.2	-0.5075	-0.3075
MHC_Planctomycetota2_02609_hypothetical_protein	267.489	0.860551	1.26576	1.2079	0.748721		-8.28	-7.72333	-7.79083	-8.48083		-0.556667	-0.489167	0.200833	0.0675	0.7575	0.69
MHC_Planctomycetota2_02695_hypothetical_protein	2.8219	0.590496	0.590496	0.590496	0.590496		-2.25667	-2.25667	-2.25667	-2.25667		0	0	0	0	0	0
MHC_Planctomycetota2_03872_hypothetical_protein	6.11916	0.590496	0.590496	0.671286	0.68302		-3.37333	-3.37333	-3.18833	-3.16333		0	-0.185	-0.21	-0.185	-0.21	-0.025
MHC_Propionivibrio_00532_Chaperone_protein_DnaJ	0.63581	0.860551	1.46409	1.72011	0.790041		0.436667	1.20333	1.43583	0.313333		-0.766667	-0.999167	0.123333	-0.2325	0.89	1.1225
MHC_Thermoanaerobaculia_00738_hypothetical_protein	0.954842	0.972655	1.13813	0.671286	1.98275		0.0266667	0.253333	-0.508333	1.05417		-0.226667	0.535	-1.0275	0.761667	-0.800833	-1.5625
MHC_Thermoanaerobaculia_00905_hypothetical_protein	0.590496	0.712025	0.933033	1.11729	1.05519		0.27	0.66	0.92	0.8375		-0.39	-0.65	-0.5675	-0.26	-0.1775	0.0825
MHC_Thermoanaerobaculia_01433_hypothetical_protein	1.30737	3.10947	2.08975	2.43682	1.98618		1.25	0.676667	0.898333	0.603333		0.573333	0.351667	0.646667	-0.221667	0.0733333	0.295
MHC_Thermoanaerobaculia_01434_hypothetical_protein	4.31691	10.6541	8.6538	7.84895	11.1386		1.30333	1.00333	0.8625	1.3675		0.3	0.440833	-0.0641667	0.140833	-0.364167	-0.505
MHC_Thermoanaerobaculia_01963_hypothetical_protein	1.32562	1.75321	1.24833	2.10307	1.46662		0.403333	-0.0866667	0.665833	0.145833		0.49	-0.2625	0.2575	-0.7525	-0.2325	0.52
MHC_Thermoanaerobaculia_01966_Cytochrome_c-type_protein_ImcH	1.76949	1.09177	1.65099	1.38751	1.25701		-0.696667	-0.1	-0.350833	-0.493333		-0.596667	-0.345833	-0.203333	0.250833	0.393333	0.1425
MHC_Thermoanaerobaculia_02398_hypothetical_protein	2.03261	1.20303	2.21402	1.88557	1.78386		-0.756667	0.123333	-0.108333	-0.188333		-0.88	-0.648333	-0.568333	0.231667	0.311667	0.08
MHC_Thermoanaerobaculia_02860_Cytochrome_c-552	1.41748	1.68179	1.54756	1.76235	1.72309		0.246667	0.126667	0.314167	0.281667		0.12	-0.0675	-0.035	-0.1875	-0.155	0.0325
MHC_Thermoanaerobaculia_02861_Cytochrome_c-type_protein_NrfH	1.53688	2.14851	2.08493	1.47683	2.10307		0.483333	0.44	-0.0575	0.4525		0.0433333	0.540833	0.0308333	0.4975	-0.0125	-0.51
MHC_Thermoanaerobaculia_02994_hypothetical_protein	0.972655	1.18921	1.8489	1.77769	2.06694		0.29	0.926667	0.87	1.0875		-0.636667	-0.58	-0.7975	0.0566667	-0.160833	-0.2175
MHC_Thermoanaerobaculia_03314_Menaquinone_reductase,_multiheme_cytochrome_c_subunit	0.641713	1.19196	1.0163	0.888843	1.36604		0.893333	0.663333	0.47	1.09		0.23	0.423333	-0.196667	0.193333	-0.426667	-0.62
MHC_Thermoflexales_02646_C-type_polyheme_cytochrome_OmcB	1.25701	1.55114	1.15136	0.815072	1.41667		0.303333	-0.126667	-0.625	0.1725		0.43	0.928333	0.130833	0.498333	-0.299167	-0.7975
MHC_Thermoflexales2_00742_hypothetical_protein	0.590496	1.09177	1.50525	0.671286	1.3333		0.886667	1.35	0.185	1.175		-0.463333	0.701667	-0.288333	1.165	0.175	-0.99
MHC_Thermoflexales2_00844_hypothetical_protein	0.614152	1.28046	0.918064	0.590496	1.16675		1.06	0.58	-0.0566667	0.925833		0.48	1.11667	0.134167	0.636667	-0.345833	-0.9825
MHC_Thermoflexales2_01043_hypothetical_protein	0.614152	1.46409	0.816014	0.779165	1.05154		1.25333	0.41	0.343333	0.775833		0.843333	0.91	0.4775	0.0666667	-0.365833	-0.4325
MHC_Thermoflexales2_03758_hypothetical_protein	1.23399	6.71165	6.99666	8.72406	6.35327		2.44333	2.50333	2.82167	2.36417		-0.06	-0.378333	0.0791667	-0.318333	0.139167	0.4575
MHC_Thermoflexales2_04781_Cytochrome_c6	0.590496	1.67791	1	1.30134	1.65004		1.50667	0.76	1.14	1.4825		0.746667	0.366667	0.0241667	-0.38	-0.7225	-0.3425
MHC_Thermoflexales2_04873_hypothetical_protein	0.590496	1.13288	1.0163	1.38751	0.970971		0.94	0.783333	1.2325	0.7175		0.156667	-0.2925	0.2225	-0.449167	0.0658333	0.515
MHC_Thermoflexales2_05011_hypothetical_protein	0.590496	2.93494	2.6087	1.42652	2.47942		2.31333	2.14333	1.2725	2.07		0.17	1.04083	0.243333	0.870833	0.0733333	-0.7975
MHC_Thermoflexales2_05714_hypothetical_protein	0.692555	0.941696	1.24833	1.07549	1.77154		0.443333	0.85	0.635	1.355		-0.406667	-0.191667	-0.911667	0.215	-0.505	-0.72
MHC_Unbinned_00968_Cytochrome_c-type_protein_NapC	0.590496	0.860551	1.62076	0.959264	2.80889		0.543333	1.45667	0.7	2.25		-0.913333	-0.156667	-1.70667	0.756667	-0.793333	-1.55
MHC_Unbinned_03427_Denitrification_system_component_NirT	3.41843	0.97041	0.886791	0.590496	0.950989		-1.81667	-1.94667	-2.53333	-1.84583		0.13	0.716667	0.0291667	0.586667	-0.100833	-0.6875
MHC_Unbinned_05765_Denitrification_system_component_NirT	0.66742	4.68051	22.5752	10.722	25.8125		2.81	5.08	4.00583	5.27333		-2.27	-1.19583	-2.46333	1.07417	-0.193333	-1.2675
MHC_Unbinned_07229_hypothetical_protein	0.920188	2.45661	2.31873	3.12206	1.68179		1.41667	1.33333	1.7625	0.87		0.0833333	-0.345833	0.546667	-0.429167	0.463333	0.8925
MHC_Unbinned_08428_hypothetical_protein	0.846745	0.812252	1.45397	0.957603	0.668964		-0.06	0.78	0.1775	-0.34		-0.84	-0.2375	0.28	0.6025	1.12	0.5175
MHC_Unbinned_08879_Denitrification_system_component_NirT	4.02782	1.55114	0.797377	0.805245	1.17283		-1.37667	-2.33667	-2.3225	-1.78		0.96	0.945833	0.403333	-0.0141667	-0.556667	-0.5425
MHC_Unbinned_09050_hypothetical_protein	1.94082	1.05946	0.884745	0.825019	1.10957		-0.873333	-1.13333	-1.23417	-0.806667		0.26	0.360833	-0.0666667	0.100833	-0.326667	-0.4275
MHC_Unbinned_09306_hypothetical_protein	0.757858	0.997692	1.56555	0.976032	0.976032		0.396667	1.04667	0.365	0.365		-0.65	0.0316667	0.0316667	0.681667	0.681667	0
MHC_Unbinned_11692_Chaperone_protein_DnaJ	23.1029	1.49485	1.90528	1.44393	2.18859		-3.95	-3.6	-4	-3.4		-0.35	0.05	-0.55	0.4	-0.2	-0.6
MHC_Unbinned_22179_hypothetical_protein	0.590496	2.01857	1.14076	1.50786	2.16595		1.77333	0.95	1.3525	1.875		0.823333	0.420833	-0.101667	-0.4025	-0.925	-0.5225
MHC_Unbinned_22262_hypothetical_protein	3.33264	0.80107	0.715323	0.708333	0.750019		-2.05667	-2.22	-2.23417	-2.15167		0.163333	0.1775	0.095	0.0141667	-0.0683333	-0.0825
MHC_Unbinned_22297_hypothetical_protein	1.83189	3.53081	2.22427	1.58832	1.24617		0.946667	0.28	-0.205833	-0.555833		0.666667	1.1525	1.5025	0.485833	0.835833	0.35
MHC_Unbinned_23107_hypothetical_protein	2.24492	1.03288	1.05702	0.991373	0.884234		-1.12	-1.08667	-1.17917	-1.34417		-0.0333333	0.0591667	0.224167	0.0925	0.2575	0.165
MHC_Unbinned_26876_hypothetical_protein	0.638754	1.1355	1.26576	0.815072	0.915416		0.83	0.986667	0.351667	0.519167		-0.156667	0.478333	0.310833	0.635	0.4675	-0.1675
MHC_Unbinned_28994_hypothetical_protein	0.590496	12.4379	2.91467	4.3319	2.88286		4.39667	2.30333	2.875	2.2875		2.09333	1.52167	2.10917	-0.571667	0.0158333	0.5875
MHC_Unbinned_32021_hypothetical_protein	0.866537	0.713672	0.812252	1.3333	0.813661		-0.28	-0.0933333	0.621667	-0.0908333		-0.186667	-0.901667	-0.189167	-0.715	-0.0025	0.7125
MHC_Unbinned_35639_Chaperone_protein_DnaJ	0.614152	1.74917	1.90528	2.89287	1.45902		1.51	1.63333	2.23583	1.24833		-0.123333	-0.725833	0.261667	-0.6025	0.385	0.9875
MHC_Unbinned_36639_Denitrification_system_component_NirT	0.590496	0.590496	1.50177	0.590496	1.1487		0	1.34667	0	0.96		-1.34667	0	-0.96	1.34667	0.386667	-0.96
MHC_Unbinned_39181_hypothetical_protein	3.88164	2.02324	1.56917	4.19887	1.48968		-0.94	-1.30667	0.113333	-1.38167		0.366667	-1.05333	0.441667	-1.42	0.075	1.495
MHC_Unbinned_49286_hypothetical_protein	0.641713	1.59475	9.4698	3.11666	6.23332		1.31333	3.88333	2.28	3.28		-2.57	-0.966667	-1.96667	1.60333	0.603333	-1
MHC_Unbinned_50505_hypothetical_protein	1.96791	0.97716	1.33793	0.858565	0.773782		-1.01	-0.556667	-1.19667	-1.34667		-0.453333	0.186667	0.336667	0.64	0.79	0.15
MHC_Unbinned_51322_hypothetical_protein	0.838956	1.48796	1.15936	1.31267	1.0811		0.826667	0.466667	0.645833	0.365833		0.36	0.180833	0.460833	-0.179167	0.100833	0.28
MHC_Unbinned_59883_Denitrification_system_component_NirT	1.15936	2.44528	15.5985	20.0774	12.445		1.07667	3.75	4.11417	3.42417		-2.67333	-3.0375	-2.3475	-0.364167	0.325833	0.69
MHC_Unbinned_63079_hypothetical_protein	636.199	1.07177	0.844791	1.8954	1.37793		-9.21333	-9.55667	-8.39083	-8.85083		0.343333	-0.8225	-0.3625	-1.16583	-0.705833	0.46
MHC_Unbinned_74294_Chaperone_protein_DnaJ	3.20428	0.870551	0.943874	0.955945	1.1607		-1.88	-1.76333	-1.745	-1.465		-0.116667	-0.135	-0.415	-0.0183333	-0.298333	-0.28
MHC_Unbinned_76682_Denitrification_system_component_NirT	1.05214	0.895025	1.04247	0.590496	0.941152		-0.233333	-0.0133333	-0.833333	-0.160833		-0.22	0.6	-0.0725	0.82	0.1475	-0.6725
MHC_Unbinned_78186_hypothetical_protein	4.66971	0.713672	0.590496	0.590496	0.590496		-2.71	-2.98333	-2.98333	-2.98333		0.273333	0.273333	0.273333	0	0	0
MHC_Unbinned_80466_Cytochrome_c-type_protein_NapC	27.3474	1.63959	2.56093	1.10765	1.93187		-4.06	-3.41667	-4.62583	-3.82333		-0.643333	0.565833	-0.236667	1.20917	0.406667	-0.8025
MHC_Unbinned_83226_hypothetical_protein	0.695762	0.860551	1.80667	1.17895	0.685391		0.306667	1.37667	0.760833	-0.0216667		-1.07	-0.454167	0.328333	0.615833	1.39833	0.7825
MHC_Unbinned_90502_hypothetical_protein	0.590496	0.713672	1.6358	1.90198	0.941152		0.273333	1.47	1.6875	0.6725		-1.19667	-1.41417	-0.399167	-0.2175	0.7975	1.015
MHC_Unbinned_92670_hypothetical_protein	1.20581	4.26733	2.83497	1.99654	1.91189		1.82333	1.23333	0.7275	0.665		0.59	1.09583	1.15833	0.505833	0.568333	0.0625
MHC_Unbinned_93516_hypothetical_protein	0.797377	1.3692	1.04488	1.29459	1.16272		0.78	0.39	0.699167	0.544167		0.39	0.0808333	0.235833	-0.309167	-0.154167	0.155
MHC_Unbinned_97290_hypothetical_protein	0.590496	8.35902	2.86129	4.61075	2.70382		3.82333	2.27667	2.965	2.195		1.54667	0.858333	1.62833	-0.688333	0.0816667	0.77
MHC_Unbinned_97768_Cytochrome_c-552	0.614152	14.42	3.07375	10.5927	5.82598		4.55333	2.32333	4.10833	3.24583		2.23	0.445	1.3075	-1.785	-0.9225	0.8625

## Sheet: C. Acetate-genes
	Normalized values from counts data						log2 fold change
	Nitrate.AVG	0_mV.AVG	200_mV.AVG	400_mV.AVG	600_mV.AVG		0 vs NO3	200 vs NO3	400 vs NO3	600 vs NO3		0 vs 200	0 vs 400	0 vs 600	200 vs 400	200 vs 600	400 vs 600
ACETATE_Aggregatilineales_01186_Phosphate_acetyltransferase	7.48153	4.8121	8.13044	8.69388	6.29846		-0.636667	0.12	0.216667	-0.248333		-0.756667	-0.853333	-0.388333	-0.0966667	0.368333	0.465
ACETATE_Aggregatilineales_04435_Acetyl-coenzyme_A_synthetase	8.18699	2.82843	3.57184	2.23071	2.15846		-1.53333	-1.19667	-1.87583	-1.92333		-0.336667	0.3425	0.39	0.679167	0.726667	0.0475
ACETATE_Aggregatilineales2_00033_Acetyl-coenzyme_A_synthetase	3.29436	0.80478	0.812252	0.715736	0.726986		-2.03333	-2.02	-2.2025	-2.18		-0.0133333	0.169167	0.146667	0.1825	0.16	-0.0225
ACETATE_Albidovulum_00290_Acetyl-coenzyme_A_synthetase	7.48153	2.05148	1.14076	0.671286	1.29909		-1.86667	-2.71333	-3.47833	-2.52583		0.846667	1.61167	0.659167	0.765	-0.1875	-0.9525
ACETATE_Albitalea_01446_Acetyl-coenzyme_A_synthetase	9.51366	0.715323	2.47369	1.27677	0.920188		-3.73333	-1.94333	-2.8975	-3.37		-1.79	-0.835833	-0.363333	0.954167	1.42667	0.4725
ACETATE_Albitalea_02706_Acetyl-coenzyme_A_synthetase	5.31474	0.713672	0.590496	0.740977	0.590496		-2.89667	-3.17	-2.8425	-3.17		0.273333	-0.0541667	0.273333	-0.3275	0	0.3275
ACETATE_Anaerolineales2_04172_Acetyl-coenzyme_A_synthetase	2.25012	1.1355	0.590496	1.3218	0.788673		-0.986667	-1.93	-0.7675	-1.5125		0.943333	-0.219167	0.525833	-1.1625	-0.4175	0.745
ACETATE_Brocadia_01604_Phosphate_acetyltransferase	0.842842	0.713672	1.38191	0.97942	0.878126		-0.24	0.713333	0.216667	0.0591667		-0.953333	-0.456667	-0.299167	0.496667	0.654167	0.1575
ACETATE_Casimicrobiaceae_00885_Acetyl-coenzyme_A_synthetase	6.58873	0.590496	1.08423	0.875088	0.947698		-3.48	-2.60333	-2.9125	-2.7975		-0.876667	-0.5675	-0.6825	0.309167	0.194167	-0.115
ACETATE_Casimicrobiaceae_00982_Acetyl-coenzyme_A_synthetase	17.5492	0.80107	1.50525	1.30134	1.27015		-4.45333	-3.54333	-3.75333	-3.78833		-0.91	-0.7	-0.665	0.21	0.245	0.035
ACETATE_Casimicrobiaceae_02265_Acetyl-coenzyme_A_synthetase	4.80099	0.590496	0.766664	0.671286	0.905948		-3.02333	-2.64667	-2.83833	-2.40583		-0.376667	-0.185	-0.6175	0.191667	-0.240833	-0.4325
ACETATE_Casimicrobiaceae_03631_Acetyl-coenzyme_A_synthetase	3.99077	0.590496	0.590496	0.590496	0.839441		-2.75667	-2.75667	-2.75667	-2.24917		0	0	-0.5075	0	-0.5075	-0.5075
ACETATE_Contendobacter_01111_Acetyl-coenzyme_A_synthetase	8.7746	3.95406	2.50822	1.85639	3.05252		-1.15	-1.80667	-2.24083	-1.52333		0.656667	1.09083	0.373333	0.434167	-0.283333	-0.7175
ACETATE_Contendobacter_01191_Acetate_kinase	0.715323	1.04247	3.34808	2.28548	2.36199		0.543333	2.22667	1.67583	1.72333		-1.68333	-1.1325	-1.18	0.550833	0.503333	-0.0475
ACETATE_Contendobacter_01706_Acetate_kinase	1.48796	0.710382	0.844791	0.590496	1.14076		-1.06667	-0.816667	-1.33333	-0.383333		-0.25	0.266667	-0.683333	0.516667	-0.433333	-0.95
ACETATE_Contendobacter_02427_Phosphate_acetyltransferase	2.56093	0.712025	1.25701	0.822165	1.45649		-1.84667	-1.02667	-1.63917	-0.814167		-0.82	-0.2075	-1.0325	0.6125	-0.2125	-0.825
ACETATE_Contendobacter_02672_Acetate_kinase	1.07425	0.80478	1.22264	1.07363	0.684205		-0.416667	0.186667	-0.000833333	-0.650833		-0.603333	-0.415833	0.234167	0.1875	0.8375	0.65
ACETATE_Contendobacter_02956_Acetyl-coenzyme_A_synthetase	1.06437	0.864537	0.814131	1.03347	1.3566		-0.3	-0.386667	-0.0425	0.35		0.0866667	-0.2575	-0.65	-0.344167	-0.736667	-0.3925
ACETATE_Desulfobacillus_01444_Acetyl-coenzyme_A_synthetase	14.2544	0.590496	1.11729	1.92519	1.53156		-4.59333	-3.67333	-2.88833	-3.21833		-0.92	-1.705	-1.375	-0.785	-0.455	0.33
ACETATE_Desulfobacillus_01452_Acetate_kinase	8.30128	1.05214	0.926588	1.09429	0.840896		-2.98	-3.16333	-2.92333	-3.30333		0.183333	-0.0566667	0.323333	-0.24	0.14	0.38
ACETATE_Desulfobacillus_01564_Phosphate_acetyltransferase	11.2615	1.07425	1.18646	1.18509	0.728247		-3.39	-3.24667	-3.24833	-3.95083		-0.143333	-0.141667	0.560833	0.00166667	0.704167	0.7025
ACETATE_Desulfobacillus2_00527_Acetyl-coenzyme_A_synthetase	33.5909	3.66378	5.38893	2.54912	2.71791		-3.19667	-2.64	-3.72	-3.6275		-0.556667	0.523333	0.430833	1.08	0.9875	-0.0925
ACETATE_Desulfobacillus2_01179_Acetyl-coenzyme_A_synthetase	5.84283	0.715323	1.0163	1.18715	0.668964		-3.03	-2.52333	-2.29917	-3.12667		-0.506667	-0.730833	0.0966667	-0.224167	0.603333	0.8275
ACETATE_Desulfobacillus2_01602_Acetyl-coenzyme_A_synthetase	48.9533	2.63293	3.89062	3.10588	3.03669		-4.21667	-3.65333	-3.97833	-4.01083		-0.563333	-0.238333	-0.205833	0.325	0.3575	0.0325
ACETATE_Desulfobacillus2_02108_Acetyl-coenzyme_A_synthetase	33.6686	1.30134	1.52979	0.835088	1.91521		-4.69333	-4.46	-5.33333	-4.13583		-0.233333	0.64	-0.5575	0.873333	-0.324167	-1.1975
ACETATE_Desulfobacillus2_02648_Acetyl-coenzyme_A_synthetase	7.2434	0.878633	1.44393	0.857079	1.24186		-3.04333	-2.32667	-3.07917	-2.54417		-0.716667	0.0358333	-0.499167	0.7525	0.2175	-0.535
ACETATE_Desulfobacterales_00182_Acetyl-coenzyme_A_synthetase	0.759611	1.17283	1.61328	0.671286	0.982821		0.626667	1.08667	-0.178333	0.371667		-0.46	0.805	0.255	1.265	0.715	-0.55
ACETATE_Desulfobacterota_02080_Acetyl-coenzyme_A_synthetase	6.45313	2.99661	3.7755	3.24338	6.16884		-1.10667	-0.773333	-0.9925	-0.065		-0.333333	-0.114167	-1.04167	0.219167	-0.708333	-0.9275
ACETATE_Desulfobacterota_02434_Acetate_kinase	4.19887	1.90528	2.1386	2.01391	1.73508		-1.14	-0.973333	-1.06	-1.275		-0.166667	-0.08	0.135	0.0866667	0.301667	0.215
ACETATE_Dokdonella_01556_Acetyl-coenzyme_A_synthetase	15.9262	0.808508	0.713672	1.12117	0.799683		-4.3	-4.48	-3.82833	-4.31583		0.18	-0.471667	0.0158333	-0.651667	-0.164167	0.4875
ACETATE_Dokdonella_02615_Acetyl-coenzyme_A_synthetase	19.3376	0.808508	0.672062	0.777816	0.773782		-4.58	-4.84667	-4.63583	-4.64333		0.266667	0.0558333	0.0633333	-0.210833	-0.203333	0.0075
ACETATE_Fimbriimonadaceae_00509_Acetyl-coenzyme_A_synthetase	2.73208	0.884745	0.713672	0.590496	0.590496		-1.62667	-1.93667	-2.21	-2.21		0.31	0.583333	0.583333	0.273333	0.273333	0
ACETATE_Gallionellaceae_01827_Acetyl-coenzyme_A_synthetase	27.0958	1.31039	2.11404	0.972655	1.32409		-4.37	-3.68	-4.8	-4.355		-0.69	0.43	-0.015	1.12	0.675	-0.445
ACETATE_Gallionellaceae_01910_Acetyl-coenzyme_A_synthetase	1.76541	2.05148	2.88786	1.23114	2.47084		0.216667	0.71	-0.52	0.485		-0.493333	0.736667	-0.268333	1.23	0.225	-1.005
ACETATE_Gemmatimonadaceae_00992_Acetyl-coenzyme_A_synthetase	1.10191	1.1355	1.50525	1.06437	0.813661		0.0433333	0.45	-0.05	-0.4375		-0.406667	0.0933333	0.480833	0.5	0.8875	0.3875
ACETATE_Geobacter_00830_Phosphate_acetyltransferase	11.3924	8.73415	14.3204	7.38706	15.1107		-0.383333	0.33	-0.625	0.4075		-0.713333	0.241667	-0.790833	0.955	-0.0775	-1.0325
ACETATE_Geobacter_00831_Acetate_kinase	30.7675	27.9866	39.9466	27.3316	41.4989		-0.136667	0.376667	-0.170833	0.431667		-0.513333	0.0341667	-0.568333	0.5475	-0.055	-0.6025
ACETATE_Geobacter_01013_Phosphate_acetyltransferase	8.09296	5.4014	9.27491	9.31787	9.46433		-0.583333	0.196667	0.203333	0.225833		-0.78	-0.786667	-0.809167	-0.00666667	-0.0291667	-0.0225
ACETATE_Geobacter_01343_Acetyl-coenzyme_A_synthetase	5.68305	4.18918	4.36707	3.50035	3.62379		-0.44	-0.38	-0.699167	-0.649167		-0.06	0.259167	0.209167	0.319167	0.269167	-0.05
ACETATE_Geobacter_01742_Acetate_kinase	8.05564	10.2437	12.2101	7.70076	11.432		0.346667	0.6	-0.065	0.505		-0.253333	0.411667	-0.158333	0.665	0.095	-0.57
ACETATE_Geobacter_02383_Acetyl-coenzyme_A_synthetase	6.72717	5.82934	7.14368	7.55536	4.31691		-0.206667	0.0866667	0.1675	-0.64		-0.293333	-0.374167	0.433333	-0.0808333	0.726667	0.8075
ACETATE_Geobacter_03068_Phosphate_acetyltransferase	4.29701	2.14851	2.27626	1.49485	1.47427		-1	-0.916667	-1.52333	-1.54333		-0.0833333	0.523333	0.543333	0.606667	0.626667	0.02
ACETATE_Geobacter_03911_Acetyl-coenzyme_A_synthetase	19.5171	10.2912	11.6587	6.72717	11.1579		-0.923333	-0.743333	-1.53667	-0.806667		-0.18	0.613333	-0.116667	0.793333	0.0633333	-0.73
ACETATE_Ignavibacteria_02360_Acetyl-coenzyme_A_synthetase	1.66248	1.90528	1.85746	1.49226	1.55294		0.196667	0.16	-0.155833	-0.0983333		0.0366667	0.3525	0.295	0.315833	0.258333	-0.0575
ACETATE_Ignavibacteria2_02100_Acetyl-coenzyme_A_synthetase	8.87656	3.21169	2.21914	1.81504	3.1329		-1.46667	-2	-2.29	-1.5025		0.533333	0.823333	0.0358333	0.29	-0.4975	-0.7875
ACETATE_Ignavibacteriaceae_00982_Acetyl-coenzyme_A_synthetase	12.6699	3.87268	2.8219	7.8218	4.10534		-1.71	-2.16667	-0.695833	-1.62583		0.456667	-1.01417	-0.0841667	-1.47083	-0.540833	0.93
ACETATE_Ignavibacteriaceae_01202_Pyrophosphatase_PpaX	3.50642	3.24901	3.00355	2.9897	3.5125		-0.11	-0.223333	-0.23	0.0025		0.113333	0.12	-0.1125	0.00666667	-0.225833	-0.2325
ACETATE_Ignavibacteriaceae_01203_Acetate_kinase	18.9396	34.2968	32.748	43.3362	37.5958		0.856667	0.79	1.19417	0.989167		0.0666667	-0.3375	-0.1325	-0.404167	-0.199167	0.205
ACETATE_Ignavibacteriaceae_01842_Phosphate_acetyltransferase	16.1859	21.0634	15.1719	29.0406	15.4818		0.38	-0.0933333	0.843333	-0.0641667		0.473333	-0.463333	0.444167	-0.936667	-0.0291667	0.9075
ACETATE_Ignavibacteriaceae_02471_Acetyl-coenzyme_A_synthetase	4.85678	7.19336	4.78991	6.79748	4.57097		0.566667	-0.02	0.485	-0.0875		0.586667	0.0816667	0.654167	-0.505	0.0675	0.5725
ACETATE_Kapabacteriaceae_01648_Acetyl-coenzyme_A_synthetase	2.27101	0.590496	0.590496	0.590496	0.590496		-1.94333	-1.94333	-1.94333	-1.94333		0	0	0	0	0	0
ACETATE_Kapabacteriales_00668_Acetate_kinase	1.05458	5.06303	4.55252	4.21344	5.98977		2.26333	2.11	1.99833	2.50583		0.153333	0.265	-0.2425	0.111667	-0.395833	-0.5075
ACETATE_Kapabacteriales_01169_Pyrophosphatase_PpaX	1.10445	2.11404	1.46071	1.95884	2.03144		0.936667	0.403333	0.826667	0.879167		0.533333	0.11	0.0575	-0.423333	-0.475833	-0.0525
ACETATE_Kapabacteriales_01904_Phosphate_acetyltransferase	1.01162	5.4768	6.06287	5.54044	9.04738		2.43667	2.58333	2.45333	3.16083		-0.146667	-0.0166667	-0.724167	0.13	-0.5775	-0.7075
ACETATE_Macellibacteroides_fermentans_00840_Pyrophosphatase_PpaX	1.3566	3.6217	0.846745	1.2079	1.28565		1.41667	-0.68	-0.1675	-0.0775		2.09667	1.58417	1.49417	-0.5125	-0.6025	-0.09
ACETATE_Macellibacteroides_fermentans_01369_Acetyl-coenzyme_A_synthetase	1.62826	2.80241	0.795536	1.02811	0.772443		0.783333	-1.03333	-0.663333	-1.07583		1.81667	1.44667	1.85917	-0.37	0.0425	0.4125
ACETATE_Macellibacteroides_fermentans_03267_Phosphate_acetyltransferase	1.65099	10.6787	0.795536	2.15846	2.74632		2.69333	-1.05333	0.386667	0.734167		3.74667	2.30667	1.95917	-1.44	-1.7875	-0.3475
ACETATE_Macellibacteroides_fermentans_03268_Acetate_kinase	1.70921	5.46416	0.673617	2.00694	2.1177		1.67667	-1.34333	0.231667	0.309167		3.02	1.445	1.3675	-1.575	-1.6525	-0.0775
ACETATE_Methanoperedens_ACD_03164_Peptidyl-lysine_N-acetyltransferase_Pat	18.8523	79.1582	89.4701	51.1797	48.925		2.07	2.24667	1.44083	1.37583		-0.176667	0.629167	0.694167	0.805833	0.870833	0.065
ACETATE_Methanoperedens_ACD_03165_Trans-feruloyl-CoA_synthase_FCS1	6.1475	25.3398	27.9866	16.8538	15.2951		2.04333	2.18667	1.455	1.315		-0.143333	0.588333	0.728333	0.731667	0.871667	0.14
ACETATE_Methanoperedens_ACS_00153_Acetyl-coenzyme_A_synthetase	6.03491	66.7178	36.5889	24.6754	23.7113		3.46667	2.6	2.03167	1.97417		0.866667	1.435	1.4925	0.568333	0.625833	0.0575
ACETATE_Planctomycetota2_03947_Acetyl-coenzyme_A_synthetase	2.91467	0.712025	0.590496	0.590496	0.68302		-2.03333	-2.30333	-2.30333	-2.09333		0.27	0.27	0.06	0	-0.21	-0.21
ACETATE_Propionivibrio_02019_Acetyl-coenzyme_A_synthetase	0.590496	2.36745	0.793701	1.5966	1.47939		2.00333	0.426667	1.435	1.325		1.57667	0.568333	0.678333	-1.00833	-0.898333	0.11
ACETATE_Pseudomonas_aeruginosa_00528_Phosphate_acetyltransferase	0.590496	0.97041	1.55833	1.14274	1.97931		0.716667	1.4	0.9525	1.745		-0.683333	-0.235833	-1.02833	0.4475	-0.345	-0.7925
ACETATE_Pseudomonas_aeruginosa_00529_Acetate_kinase	0.590496	0.590496	1.4406	0.884234	0.823591		0	1.28667	0.5825	0.48		-1.28667	-0.5825	-0.48	0.704167	0.806667	0.1025
ACETATE_Pseudomonas_aeruginosa_02424_Acetyl-coenzyme_A_synthetase	0.614152	0.713672	1.32256	0.771105	1.24401		0.216667	1.10667	0.328333	1.01833		-0.89	-0.111667	-0.801667	0.778333	0.0883333	-0.69
ACETATE_Pseudomonas_aeruginosa_02592_Acetyl-coenzyme_A_synthetase	0.641713	0.590496	0.965936	0.976032	0.97942		-0.12	0.59	0.605	0.61		-0.71	-0.725	-0.73	-0.015	-0.02	-0.005
ACETATE_Rhizobiaceae_01097_Acetyl-coenzyme_A_synthetase	1.21419	0.713672	1.05458	0.812252	0.97942		-0.766667	-0.203333	-0.58	-0.31		-0.563333	-0.186667	-0.456667	0.376667	0.106667	-0.27
ACETATE_Rhizobiaceae_02609_Acetyl-coenzyme_A_synthetase	3.61334	1.43727	2.9897	1.51047	1.17283		-1.33	-0.273333	-1.25833	-1.62333		-1.05667	-0.0716667	0.293333	0.985	1.35	0.365
ACETATE_Rhizobiaceae_03548_Acetyl-coenzyme_A_synthetase	1.40769	1.28046	1.78592	2.06337	1.22476		-0.136667	0.343333	0.551667	-0.200833		-0.48	-0.688333	0.0641667	-0.208333	0.544167	0.7525
ACETATE_Solirubrobacterales_01676_Acetyl-coenzyme_A_synthetase	4.22807	1.28046	3.03143	2.65277	1.74412		-1.72333	-0.48	-0.6725	-1.2775		-1.24333	-1.05083	-0.445833	0.1925	0.7975	0.605
ACETATE_Thermoanaerobaculia_02873_Phosphate_acetyltransferase	0.712025	2.37293	1.79419	1.02278	2.36199		1.73667	1.33333	0.5225	1.73		0.403333	1.21417	0.00666667	0.810833	-0.396667	-1.2075
ACETATE_Thermoanaerobaculia_04271_Acetyl-coenzyme_A_synthetase	0.687771	2.32947	1.50873	1.17487	1.90198		1.76	1.13333	0.7725	1.4675		0.626667	0.9875	0.2925	0.360833	-0.334167	-0.695
ACETATE_Unbinned_19118_Acetyl-coenzyme_A_synthetase	11.5514	0.862542	1.43065	1.07736	1.41912		-3.74333	-3.01333	-3.4225	-3.025		-0.73	-0.320833	-0.718333	0.409167	0.0116667	-0.3975
ACETATE_Unbinned_23531_Acetyl-coenzyme_A_synthetase	7.85349	0.874583	0.672062	0.787308	0.747425		-3.16667	-3.54667	-3.31833	-3.39333		0.38	0.151667	0.226667	-0.228333	-0.153333	0.075
ACETATE_Unbinned_26604_Acetate_kinase	2.05148	3.52266	3.55537	4.05584	2.08493		0.78	0.793333	0.983333	0.0233333		-0.0133333	-0.203333	0.756667	-0.19	0.77	0.96
ACETATE_Unbinned_41413_Acetyl-coenzyme_A_synthetase	5.4768	1.35347	1.17555	1.20372	1.56103		-2.01667	-2.22	-2.18583	-1.81083		0.203333	0.169167	-0.205833	-0.0341667	-0.409167	-0.375
ACETATE_Unbinned_43047_Acetyl-coenzyme_A_synthetase	23.6976	0.590496	0.713672	0.590496	0.590496		-5.32667	-5.05333	-5.32667	-5.32667		-0.273333	0	0	0.273333	0.273333	0
ACETATE_Unbinned_49141_Acetyl-coenzyme_A_synthetase	3.67226	0.590496	0.590496	0.590496	0.590496		-2.63667	-2.63667	-2.63667	-2.63667		0	0	0	0	0	0
ACETATE_Unbinned_49805_Acetyl-coenzyme_A_synthetase	8.03705	0.590496	0.903335	1.31039	1.03886		-3.76667	-3.15333	-2.61667	-2.95167		-0.613333	-1.15	-0.815	-0.536667	-0.201667	0.335
ACETATE_Unbinned_71098_Acetyl-coenzyme_A_synthetase	3.87268	2	1.59475	0.941152	1.33099		-0.953333	-1.28	-2.04083	-1.54083		0.326667	1.0875	0.5875	0.760833	0.260833	-0.5
ACETATE_Unbinned_76148_Acetyl-coenzyme_A_synthetase	2.00463	0.590496	0.812252	0.905948	0.843816		-1.76333	-1.30333	-1.14583	-1.24833		-0.46	-0.6175	-0.515	-0.1575	-0.055	0.1025
ACETATE_Unbinned_76419_acetate_kinase	0.590496	3.21912	2.66968	1.49226	2.08493		2.44667	2.17667	1.3375	1.82		0.27	1.10917	0.626667	0.839167	0.356667	-0.4825
ACETATE_Unbinned_78144_Acetyl-coenzyme_A_synthetase	3.43426	0.590496	1.14605	0.887304	0.846745		-2.54	-1.58333	-1.9525	-2.02		-0.956667	-0.5875	-0.52	0.369167	0.436667	0.0675
ACETATE_Unbinned_78469_Acetyl-coenzyme_A_synthetase	4.04648	0.690956	1.54399	1.00347	2.35381		-2.55	-1.39	-2.01167	-0.781667		-1.16	-0.538333	-1.76833	0.621667	-0.608333	-1.23
ACETATE_Unbinned_95051_Acetyl-coenzyme_A_synthetase	5.82934	0.806642	0.878633	0.590496	0.726986		-2.85333	-2.73	-3.30333	-3.00333		-0.123333	0.45	0.15	0.573333	0.273333	-0.3

## Sheet: Overview
geneID	Normalized values from counts data						log2 fold change
	Nitrate.AVG	0_mV.AVG	200_mV.AVG	400_mV.AVG	600_mV.AVG		0 vs NO3	200 vs NO3	400 vs NO3	600 vs NO3		0 vs 200	0 vs 400	0 vs 600	200 vs 400	200 vs 600	400 vs 600
Thermoanaerobaculia_00001_hypothetical_protein	1.89649	1.27162	1.71317	1.4871	1.61608		-0.576667	-0.146667	-0.350833	-0.230833		-0.43	-0.225833	-0.345833	0.204167	0.0841667	-0.12
Thermoanaerobaculia_00002_Putative_D-alanyl-D-alanine_carboxypeptidase	0.664343	0.80107	1.09936	1.07549	0.726986		0.27	0.726667	0.695	0.13		-0.456667	-0.425	0.14	0.0316667	0.596667	0.565
Thermoanaerobaculia_00003_hypothetical_protein	2.21914	3.31728	2.96905	2.40327	1.75321		0.58	0.42	0.115	-0.34		0.16	0.465	0.92	0.305	0.76	0.455
Thermoanaerobaculia_00005_hypothetical_protein	0.990801	1.88775	1.42734	0.779165	0.752623		0.93	0.526667	-0.346667	-0.396667		0.403333	1.27667	1.32667	0.873333	0.923333	0.05
Thermoanaerobaculia_00006_hypothetical_protein	1.21982	3.40267	3.39482	2.61172	2.52275		1.48	1.47667	1.09833	1.04833		0.00333333	0.381667	0.431667	0.378333	0.428333	0.05
Thermoanaerobaculia_00007_Serine/threonine-protein_kinase_PknD	1.32869	3.40267	2.91467	2.94854	2.9742		1.35667	1.13333	1.15	1.1625		0.223333	0.206667	0.194167	-0.0166667	-0.0291667	-0.0125
Thermoanaerobaculia_00010_hypothetical_protein	0.954842	1.58008	1.70921	1.15469	0.68302		0.726667	0.84	0.274167	-0.483333		-0.113333	0.4525	1.21	0.565833	1.32333	0.7575
Thermoanaerobaculia_00011_hypothetical_protein	0.952638	0.884745	0.922316	1.57735	1.37793		-0.106667	-0.0466667	0.7275	0.5325		-0.06	-0.834167	-0.639167	-0.774167	-0.579167	0.195
Thermoanaerobaculia_00012_ATP-dependent_RNA_helicase_RhlB	0.909618	0.713672	1.27162	1.18715	0.845279		-0.35	0.483333	0.384167	-0.105833		-0.833333	-0.734167	-0.244167	0.0991667	0.589167	0.49
Thermoanaerobaculia_00014_Superoxide_dismutase_[Fe]	2.2868	3.31728	3.21169	1.89212	4.03481		0.536667	0.49	-0.273333	0.819167		0.0466667	0.81	-0.2825	0.763333	-0.329167	-1.0925
Thermoanaerobaculia_00015_1,4-alpha-glucan_branching_enzyme	0.721965	0.713672	1.03288	0.950989	0.95429		-0.0166667	0.516667	0.3975	0.4025		-0.533333	-0.414167	-0.419167	0.119167	0.114167	-0.005
Thermoanaerobaculia_00016_Glucose-1-phosphate_adenylyltransferase	1.88775	0.80107	1.45062	1.86284	2.47942		-1.23667	-0.38	-0.0191667	0.393333		-0.856667	-1.2175	-1.63	-0.360833	-0.773333	-0.4125
Thermoanaerobaculia_00017_Neopullulanase_2	1.58008	3.74076	2.9622	2.61172	4.20615		1.24333	0.906667	0.725	1.4125		0.336667	0.518333	-0.169167	0.181667	-0.505833	-0.6875
Thermoanaerobaculia_00018_Oligosaccharides_import_ATP-binding_protein_MsmX	0.797377	2.08493	2.12383	1.89868	1.79005		1.38667	1.41333	1.25167	1.16667		-0.0266667	0.135	0.22	0.161667	0.246667	0.085
Thermoanaerobaculia_00019_Cyclodextrin-binding_protein	1.13027	3.79298	3.64689	2.51403	2.87787		1.74667	1.69	1.15333	1.34833		0.0566667	0.593333	0.398333	0.536667	0.341667	-0.195
Thermoanaerobaculia_00020_hypothetical_protein	1.1355	1.47768	2.93494	1.56645	1.18715		0.38	1.37	0.464167	0.0641667		-0.99	-0.0841667	0.315833	0.905833	1.30583	0.4
Thermoanaerobaculia_00021_Ribonuclease_R	3.49833	3.01049	6.36429	3.26594	3.22098		-0.216667	0.863333	-0.0991667	-0.119167		-1.08	-0.1175	-0.0975	0.9625	0.9825	0.02
Thermoanaerobaculia_00022_hypothetical_protein	0.698985	2.57874	3.18215	2.37019	2.00347		1.88333	2.18667	1.76167	1.51917		-0.303333	0.121667	0.364167	0.425	0.6675	0.2425
Thermoanaerobaculia_00025_hypothetical_protein	0.920188	1.35035	0.743979	0.825019	1.35896		0.553333	-0.306667	-0.1575	0.5625		0.86	0.710833	-0.00916667	-0.149167	-0.869167	-0.72
Thermoanaerobaculia_00031_Phosphoenolpyruvate_carboxylase	0.749154	0.97716	0.961483	1.13288	1.03347		0.383333	0.36	0.596667	0.464167		0.0233333	-0.213333	-0.0808333	-0.236667	-0.104167	0.1325
Thermoanaerobaculia_00033_Asp/Glu-specific_dipeptidyl-peptidase	1.19472	1.19196	1.4811	1.8119	1.27015		-0.00333333	0.31	0.600833	0.0883333		-0.313333	-0.604167	-0.0916667	-0.290833	0.221667	0.5125
Thermoanaerobaculia_00035_Protein_oar	4.01853	7.88986	4.93597	5.53085	4.14824		0.973333	0.296667	0.460833	0.0458333		0.676667	0.5125	0.9275	-0.164167	0.250833	0.415
Thermoanaerobaculia_00036_hypothetical_protein	26.6611	117.784	111.688	91.7731	109.706		2.14333	2.06667	1.78333	2.04083		0.0766667	0.36	0.1025	0.283333	0.0258333	-0.2575
Thermoanaerobaculia_00037_hypothetical_protein	0.825496	1.45062	1.34102	0.941152	0.839441		0.813333	0.7	0.189167	0.0241667		0.113333	0.624167	0.789167	0.510833	0.675833	0.165
Thermoanaerobaculia_00038_hypothetical_protein	0.93088	1.1487	1.42734	1.04066	1.3036		0.303333	0.616667	0.160833	0.485833		-0.313333	0.1425	-0.1825	0.455833	0.130833	-0.325
Thermoanaerobaculia_00039_hypothetical_protein	1.06437	1.17827	1.16205	1.65864	1.53421		0.146667	0.126667	0.64	0.5275		0.02	-0.493333	-0.380833	-0.513333	-0.400833	0.1125
Thermoanaerobaculia_00040_Isocitrate_lyase	1.73307	4.50023	4.21831	3.13834	3.76461		1.37667	1.28333	0.856667	1.11917		0.0933333	0.52	0.2575	0.426667	0.164167	-0.2625
Thermoanaerobaculia_00057_Arsenate_reductase	1.21139	1.16473	1.01162	1.59383	1.64433		-0.0566667	-0.26	0.395833	0.440833		0.203333	-0.4525	-0.4975	-0.655833	-0.700833	-0.045
Thermoanaerobaculia_00065_hypothetical_protein	1.28937	3.07375	6.27667	4.12673	1.61049		1.25333	2.28333	1.67833	0.320833		-1.03	-0.425	0.9325	0.605	1.9625	1.3575
Thermoanaerobaculia_00066_hypothetical_protein	1.10957	1.92297	1.41421	1.52891	1.8693		0.793333	0.35	0.4625	0.7525		0.443333	0.330833	0.0408333	-0.1125	-0.4025	-0.29
Thermoanaerobaculia_00073_hypothetical_protein	0.846745	1.02101	1.17283	1.06437	0.777816		0.27	0.47	0.33	-0.1225		-0.2	-0.06	0.3925	0.14	0.5925	0.4525
Thermoanaerobaculia_00074_Deoxyribose-phosphate_aldolase	0.903335	1.16743	1.93634	1.06253	1.6529		0.37	1.1	0.234167	0.871667		-0.73	0.135833	-0.501667	0.865833	0.228333	-0.6375
Thermoanaerobaculia_00075_hypothetical_protein	7.3615	10.0329	17.3476	12.1047	12.5751		0.446667	1.23667	0.7175	0.7725		-0.79	-0.270833	-0.325833	0.519167	0.464167	-0.055
Thermoanaerobaculia_00078_Phospho-2-dehydro-3-deoxyheptonate_aldolase	1.5728	1.26576	1.15136	1.85639	2.61625		-0.313333	-0.45	0.239167	0.734167		0.136667	-0.5525	-1.0475	-0.689167	-1.18417	-0.495
Thermoanaerobaculia_00079_hypothetical_protein	1.92297	2.42279	2.36745	1.42158	2.41162		0.333333	0.3	-0.435833	0.326667		0.0333333	0.769167	0.00666667	0.735833	-0.0266667	-0.7625
Thermoanaerobaculia_00082_hypothetical_protein	1.0693	1.40444	1.54043	0.917004	0.726986		0.393333	0.526667	-0.221667	-0.556667		-0.133333	0.615	0.95	0.748333	1.08333	0.335
Thermoanaerobaculia_00083_Fused_isobutyryl-CoA_mutase	0.954842	0.874583	1.66632	0.912249	1.51047		-0.126667	0.803333	-0.0658333	0.661667		-0.93	-0.0608333	-0.788333	0.869167	0.141667	-0.7275
Thermoanaerobaculia_00084_Anaerobic_nitric_oxide_reductase_transcription_regulator_NorR	0.692555	0.713672	0.888843	0.875088	0.920188		0.0433333	0.36	0.3375	0.41		-0.316667	-0.294167	-0.366667	0.0225	-0.05	-0.0725
Thermoanaerobaculia_00089_hypothetical_protein	0.752623	1.49831	1.54043	1.43396	0.854114		0.993333	1.03333	0.93	0.1825		-0.04	0.0633333	0.810833	0.103333	0.850833	0.7475
Thermoanaerobaculia_00095_Cytochrome_c_biogenesis_protein_CcsA	1.01866	1.59475	2.16345	1.31267	1.16675		0.646667	1.08667	0.365833	0.195833		-0.44	0.280833	0.450833	0.720833	0.890833	0.17
Thermoanaerobaculia_00099_Uroporphyrinogen_decarboxylase	0.909618	0.961483	0.888843	0.854114	0.726986		0.08	-0.0333333	-0.0908333	-0.323333		0.113333	0.170833	0.403333	0.0575	0.29	0.2325
Thermoanaerobaculia_00100_hypothetical_protein	1.16743	1.62826	1.22264	1.27015	1.76847		0.48	0.0666667	0.121667	0.599167		0.413333	0.358333	-0.119167	-0.055	-0.5325	-0.4775
Thermoanaerobaculia_00101_Oxygen-independent_coproporphyrinogen_III_oxidase	1.00231	1.43727	2.39496	0.981119	1.61888		0.52	1.25667	-0.0308333	0.691667		-0.736667	0.550833	-0.171667	1.2875	0.565	-0.7225
Thermoanaerobaculia_00103_Protoporphyrinogen_oxidase	0.788218	0.713672	1.32869	0.941152	0.773782		-0.143333	0.753333	0.255833	-0.0266667		-0.896667	-0.399167	-0.116667	0.4975	0.78	0.2825
Thermoanaerobaculia_00104_hypothetical_protein	0.868541	0.590496	1.05458	0.984525	0.879649		-0.556667	0.28	0.180833	0.0183333		-0.836667	-0.7375	-0.575	0.0991667	0.261667	0.1625
Thermoanaerobaculia_00105_hypothetical_protein	2.20891	1.99078	1.82344	1.83401	1.45397		-0.15	-0.276667	-0.268333	-0.603333		0.126667	0.118333	0.453333	-0.00833333	0.326667	0.335
Thermoanaerobaculia_00106_Putative_succinate-semialdehyde_dehydrogenase_[NADP(+)]_2	0.797377	0.972655	1.76949	1.33099	1.10191		0.286667	1.15	0.739167	0.466667		-0.863333	-0.4525	-0.18	0.410833	0.683333	0.2725
Thermoanaerobaculia_00107_ATP-dependent_RNA_helicase_RhlB	0.937354	1.06437	1.28343	1.11922	1.42158		0.183333	0.453333	0.255833	0.600833		-0.27	-0.0725	-0.4175	0.1975	-0.1475	-0.345
Thermoanaerobaculia_00108_2-hydroxy-6-oxononadienedioate/2-hydroxy-6-oxononatrienedioate_hydrolase	1.04729	2.26577	1.3566	1.2812	1.07363		1.11333	0.373333	0.290833	0.0358333		0.74	0.8225	1.0775	0.0825	0.3375	0.255
Thermoanaerobaculia_00109_Transcription_termination_factor_Rho	1.98618	1.93187	1.64718	1.3036	2.64818		-0.04	-0.27	-0.6075	0.415		0.23	0.5675	-0.455	0.3375	-0.685	-1.0225
Thermoanaerobaculia_00111_Virginiamycin_B_lyase	6.20458	8.41716	10.3388	6.201	8.61888		0.44	0.736667	-0.000833333	0.474167		-0.296667	0.440833	-0.0341667	0.7375	0.2625	-0.475
Thermoanaerobaculia_00112_Trifunctional_nucleotide_phosphoesterase_protein_YfkN	0.870551	1.39797	1.79419	0.942785	1.1		0.683333	1.04333	0.115	0.3375		-0.36	0.568333	0.345833	0.928333	0.705833	-0.2225
Thermoanaerobaculia_00115_Methylmalonyl-CoA_mutase	1.38191	2.09459	1.96337	2.09943	1.68471		0.6	0.506667	0.603333	0.285833		0.0933333	-0.00333333	0.314167	-0.0966667	0.220833	0.3175
Thermoanaerobaculia_00116_hypothetical_protein	0.937354	5.31474	4.61608	2.56685	1.92186		2.50333	2.3	1.45333	1.03583		0.203333	1.05	1.4675	0.846667	1.26417	0.4175
Thermoanaerobaculia_00117_hypothetical_protein	1.87905	4.14106	4.18918	5.18736	4.35448		1.14	1.15667	1.465	1.2125		-0.0166667	-0.325	-0.0725	-0.308333	-0.0558333	0.2525
Thermoanaerobaculia_00118_hypothetical_protein	1.81504	2.92141	3.27161	2.80403	4.89056		0.686667	0.85	0.6275	1.43		-0.163333	0.0591667	-0.743333	0.2225	-0.58	-0.8025
Thermoanaerobaculia_00119_hypothetical_protein	1.90968	1.52274	2.43964	2.20381	2.22299		-0.326667	0.353333	0.206667	0.219167		-0.68	-0.533333	-0.545833	0.146667	0.134167	-0.0125
Thermoanaerobaculia_00120_Arginine--tRNA_ligase	1.64338	1.14605	2.32947	2.18102	2.22684		-0.52	0.503333	0.408333	0.438333		-1.02333	-0.928333	-0.958333	0.095	0.065	-0.03
Thermoanaerobaculia_00122_hypothetical_protein	0.735433	0.993092	1.30134	0.719467	0.728247		0.433333	0.823333	-0.0316667	-0.0141667		-0.39	0.465	0.4475	0.855	0.8375	-0.0175
Thermoanaerobaculia_00123_hypothetical_protein	1.56555	4.19887	3.19688	2.30937	2.43682		1.42333	1.03	0.560833	0.638333		0.393333	0.8625	0.785	0.469167	0.391667	-0.0775
Thermoanaerobaculia_00124_hypothetical_protein	0.986233	0.948246	0.846745	0.97942	1.14274		-0.0566667	-0.22	-0.01	0.2125		0.163333	-0.0466667	-0.269167	-0.21	-0.4325	-0.2225
Thermoanaerobaculia_00125_ECF_RNA_polymerase_sigma_factor_SigR	3.35582	2.65124	4.89056	1.95545	3.77114		-0.34	0.543333	-0.779167	0.168333		-0.883333	0.439167	-0.508333	1.3225	0.375	-0.9475
Thermoanaerobaculia_00126_ATP_synthase_subunit_c	1.83613	0.948246	1.85746	1.89212	0.671286		-0.953333	0.0166667	0.0433333	-1.45167		-0.97	-0.996667	0.498333	-0.0266667	1.46833	1.495
Thermoanaerobaculia_00127_ATP_synthase_subunit_a	2.08012	2.37841	1.61328	1.19748	1.85961		0.193333	-0.366667	-0.796667	-0.161667		0.56	0.99	0.355	0.43	-0.205	-0.635
Thermoanaerobaculia_00128_hypothetical_protein	1.7411	1.01162	2.38392	1.25919	1.3333		-0.783333	0.453333	-0.4675	-0.385		-1.23667	-0.315833	-0.398333	0.920833	0.838333	-0.0825
Thermoanaerobaculia_00130_NADH-quinone_oxidoreductase_subunit_N	1.26868	1.43727	2	1.58282	1.2505		0.18	0.656667	0.319167	-0.0208333		-0.476667	-0.139167	0.200833	0.3375	0.6775	0.34
Thermoanaerobaculia_00131_NADH-quinone_oxidoreductase_subunit_M	0.882703	1.20025	1.81085	2.23071	2.52713		0.443333	1.03667	1.3375	1.5175		-0.593333	-0.894167	-1.07417	-0.300833	-0.480833	-0.18
Thermoanaerobaculia_00132_NAD(P)H-quinone_oxidoreductase_subunit_2,_chloroplastic	1.30737	1.65481	2.08975	2.28548	2.75108		0.34	0.676667	0.805833	1.07333		-0.336667	-0.465833	-0.733333	-0.129167	-0.396667	-0.2675
Thermoanaerobaculia_00134_NADH-quinone_oxidoreductase_subunit_J	1.01396	1.71713	1.52274	0.779165	1.09809		0.76	0.586667	-0.38	0.115		0.173333	1.14	0.645	0.966667	0.471667	-0.495
Thermoanaerobaculia_00135_NAD(P)H-quinone_oxidoreductase_subunit_I	0.90125	1.95432	1.25701	1.31039	0.728247		1.11667	0.48	0.54	-0.3075		0.636667	0.576667	1.42417	-0.06	0.7875	0.8475
Thermoanaerobaculia_00136_NADH-quinone_oxidoreductase_subunit_H	0.868541	1.62826	1.50177	1.44894	0.895025		0.906667	0.79	0.738333	0.0433333		0.116667	0.168333	0.863333	0.0516667	0.746667	0.695
Thermoanaerobaculia_00139_NADH-quinone_oxidoreductase_subunit_6	0.870551	0.918064	1.31342	1.20372	1.43396		0.0766667	0.593333	0.4675	0.72		-0.516667	-0.390833	-0.643333	0.125833	-0.126667	-0.2525
Thermoanaerobaculia_00140_NADH-quinone_oxidoreductase_subunit_A	1.18646	0.672062	1.15402	1.40444	1.46409		-0.82	-0.04	0.243333	0.303333		-0.78	-1.06333	-1.12333	-0.283333	-0.343333	-0.06
Thermoanaerobaculia_00141_hypothetical_protein	0.793701	1.05946	0.590496	0.94442	1.10191		0.416667	-0.426667	0.250833	0.473333		0.843333	0.165833	-0.0566667	-0.6775	-0.9	-0.2225
Thermoanaerobaculia_00142_hypothetical_protein	1.0163	1.00928	1.94531	1.76847	0.936272		-0.01	0.936667	0.799167	-0.118333		-0.946667	-0.809167	0.108333	0.1375	1.055	0.9175
Thermoanaerobaculia_00143_Type_II_secretion_system_protein_G	149.086	177.294	239.963	168.605	163.994		0.25	0.686667	0.1775	0.1375		-0.436667	0.0725	0.1125	0.509167	0.549167	0.04
Thermoanaerobaculia_00144_hypothetical_protein	1.16473	2.33486	2.01391	1.27677	1.41421		1.00333	0.79	0.1325	0.28		0.213333	0.870833	0.723333	0.6575	0.51	-0.1475
Thermoanaerobaculia_00145_L-propargylglycine--L-glutamate_ligase	1.13813	2.26577	2.80889	1.49226	1.97589		0.993333	1.30333	0.390833	0.795833		-0.31	0.6025	0.1975	0.9125	0.5075	-0.405
Thermoanaerobaculia_00146_hypothetical_protein	1.32256	1.90088	0.926588	1.18509	1.03347		0.523333	-0.513333	-0.158333	-0.355833		1.03667	0.681667	0.879167	-0.355	-0.1575	0.1975
Thermoanaerobaculia_00147_Cation_efflux_system_protein_CusA	1.94531	2.10429	2.11893	1.58008	1.43644		0.113333	0.123333	-0.3	-0.4375		-0.01	0.413333	0.550833	0.423333	0.560833	0.1375
Thermoanaerobaculia_00148_Cation_efflux_system_protein_CusB	1.15669	0.997692	0.895025	1.02456	0.773782		-0.213333	-0.37	-0.175	-0.58		0.156667	-0.0383333	0.366667	-0.195	0.21	0.405
Thermoanaerobaculia_00149_hypothetical_protein	0.909618	0.937354	0.961483	0.777816	0.726986		0.0433333	0.08	-0.225833	-0.323333		-0.0366667	0.269167	0.366667	0.305833	0.403333	0.0975
Thermoanaerobaculia_00150_hypothetical_protein	1.72907	2.32409	3.65533	1.92186	1.24833		0.426667	1.08	0.1525	-0.47		-0.653333	0.274167	0.896667	0.9275	1.55	0.6225
Thermoanaerobaculia_00151_hypothetical_protein	1.29834	1.02811	0.846745	1.76235	1.33793		-0.336667	-0.616667	0.440833	0.0433333		0.28	-0.7775	-0.38	-1.0575	-0.66	0.3975
Thermoanaerobaculia_00152_hypothetical_protein	32.3718	69.8732	42.6163	46.2057	40.3641		1.11	0.396667	0.513333	0.318333		0.713333	0.596667	0.791667	-0.116667	0.0783333	0.195
Thermoanaerobaculia_00153_hypothetical_protein	6.90034	9.29636	8.9797	9.53016	9.53016		0.43	0.38	0.465833	0.465833		0.05	-0.0358333	-0.0358333	-0.0858333	-0.0858333	0
Thermoanaerobaculia_00154_RNA_polymerase_sigma-H_factor	5.89708	6.71165	6.36429	4.07698	7.64756		0.186667	0.11	-0.5325	0.375		0.0766667	0.719167	-0.188333	0.6425	-0.265	-0.9075
Thermoanaerobaculia_00155_putative_isomerase_YddE	0.694157	1.36604	1.06191	0.813661	0.728247		0.976667	0.613333	0.229167	0.0691667		0.363333	0.7475	0.9075	0.384167	0.544167	0.16
Thermoanaerobaculia_00158_hypothetical_protein	0.747425	0.874583	1.50873	0.822165	1.64148		0.226667	1.01333	0.1375	1.135		-0.786667	0.0891667	-0.908333	0.875833	-0.121667	-0.9975
Thermoanaerobaculia_00159_putative_murein_peptide_carboxypeptidase	1.07177	1.37554	1.51922	1.03706	1.54756		0.36	0.503333	-0.0475	0.53		-0.143333	0.4075	-0.17	0.550833	-0.0266667	-0.5775
Thermoanaerobaculia_00160_Diaminopimelate_decarboxylase	1.22264	1.77769	1.49831	0.924984	2.01042		0.54	0.293333	-0.4025	0.7175		0.246667	0.9425	-0.1775	0.695833	-0.424167	-1.12
Thermoanaerobaculia_00161_hypothetical_protein	1.39797	1.64718	1.88339	1.56103	0.950989		0.236667	0.43	0.159167	-0.555833		-0.193333	0.0775	0.7925	0.270833	0.985833	0.715
Thermoanaerobaculia_00183_Signal_peptidase_I	2.60268	1.52626	2.19872	1.68179	1.92186		-0.77	-0.243333	-0.63	-0.4375		-0.526667	-0.14	-0.3325	0.386667	0.194167	-0.1925
Thermoanaerobaculia_00184_hypothetical_protein	0.986233	1.32869	2.61474	1.29909	1.3218		0.43	1.40667	0.3975	0.4225		-0.976667	0.0325	0.0075	1.00917	0.984167	-0.025
Thermoanaerobaculia_00185_Thiol:disulfide_interchange_protein_DsbD	0.882703	0.99539	1.59475	0.709562	1.00521		0.173333	0.853333	-0.315	0.1875		-0.68	0.488333	-0.0141667	1.16833	0.665833	-0.5025
Thermoanaerobaculia_00186_hypothetical_protein	0.740549	0.698985	0.968171	0.708333	1.76235		-0.0833333	0.386667	-0.0641667	1.25083		-0.47	-0.0191667	-1.33417	0.450833	-0.864167	-1.315
Thermoanaerobaculia_00187_hypothetical_protein	0.641713	0.590496	1.04006	0.895025	1.17283		-0.12	0.696667	0.48	0.87		-0.816667	-0.6	-0.99	0.216667	-0.173333	-0.39
Thermoanaerobaculia_00193_hypothetical_protein	0.777366	0.972655	1.21139	1.17283	1.00173		0.323333	0.64	0.593333	0.365833		-0.316667	-0.27	-0.0425	0.0466667	0.274167	0.2275
Thermoanaerobaculia_00194_hypothetical_protein	0.897095	1.49831	1.09177	1.49485	1.01045		0.74	0.283333	0.736667	0.171667		0.456667	0.00333333	0.568333	-0.453333	0.111667	0.565
Thermoanaerobaculia_00195_hypothetical_protein	0.95705	0.590496	1.11987	1.66728	1.34957		-0.696667	0.226667	0.800833	0.495833		-0.923333	-1.4975	-1.1925	-0.574167	-0.269167	0.305
Thermoanaerobaculia_00196_hypothetical_protein	1.83613	2.9622	3.605	2.74632	3.49429		0.69	0.973333	0.580833	0.928333		-0.283333	0.109167	-0.238333	0.3925	0.045	-0.3475
Thermoanaerobaculia_00197_hypothetical_protein	1.70527	2.41719	2.27101	2.42419	2.31739		0.503333	0.413333	0.5075	0.4425		0.09	-0.00416667	0.0608333	-0.0941667	-0.0291667	0.065
Thermoanaerobaculia_00198_hypothetical_protein	0.747425	2.00463	2.83497	1.6245	2.05267		1.42333	1.92333	1.12	1.4575		-0.5	0.303333	-0.0341667	0.803333	0.465833	-0.3375
Thermoanaerobaculia_00199_hypothetical_protein	1	1.29834	1.97703	1.01045	1.37793		0.376667	0.983333	0.015	0.4625		-0.606667	0.361667	-0.0858333	0.968333	0.520833	-0.4475
Thermoanaerobaculia_00202_hypothetical_protein	0.759611	0.922316	0.93088	1.26576	1.22901		0.28	0.293333	0.736667	0.694167		-0.0133333	-0.456667	-0.414167	-0.443333	-0.400833	0.0425
Thermoanaerobaculia_00227_Hexuronate_transporter	0.655197	0.712025	1.77769	0.905948	0.920188		0.12	1.44	0.4675	0.49		-1.32	-0.3475	-0.37	0.9725	0.95	-0.0225
Thermoanaerobaculia_00228_hypothetical_protein	0.712025	0.715323	1.43727	1.06992	1.23114		0.00666667	1.01333	0.5875	0.79		-1.00667	-0.580833	-0.783333	0.425833	0.223333	-0.2025
Thermoanaerobaculia_00230_hypothetical_protein	0.63581	1.05702	1.23399	1.51572	0.939523		0.733333	0.956667	1.25333	0.563333		-0.223333	-0.52	0.17	-0.296667	0.393333	0.69
Thermoanaerobaculia_00232_hypothetical_protein	1.50177	1.45734	2.05623	1.04066	1.6644		-0.0433333	0.453333	-0.529167	0.148333		-0.496667	0.485833	-0.191667	0.9825	0.305	-0.6775
Thermoanaerobaculia_00233_hypothetical_protein	1.47087	1.82766	2.1785	2.16971	3.03143		0.313333	0.566667	0.560833	1.04333		-0.253333	-0.2475	-0.73	0.00583333	-0.476667	-0.4825
Thermoanaerobaculia_00234_Response_regulator_UvrY	0.844791	0.712025	0.968171	0.99654	1.16675		-0.246667	0.196667	0.238333	0.465833		-0.443333	-0.485	-0.7125	-0.0416667	-0.269167	-0.2275
Thermoanaerobaculia_00245_hypothetical_protein	1.03766	0.868541	0.915945	0.590496	1.38992		-0.256667	-0.18	-0.813333	0.421667		-0.0766667	0.556667	-0.678333	0.633333	-0.601667	-1.235
Thermoanaerobaculia_00252_hypothetical_protein	0.888843	1.36604	3.46615	1.65864	1.39233		0.62	1.96333	0.9	0.6475		-1.34333	-0.28	-0.0275	1.06333	1.31583	0.2525
Thermoanaerobaculia_00254_Sensor_histidine_kinase_RcsC	0.707107	1.14076	1.88339	1.93858	0.837987		0.69	1.41333	1.455	0.245		-0.723333	-0.765	0.445	-0.0416667	1.16833	1.21
Thermoanaerobaculia_00255_putative_RNA_pseudouridine_synthase	1.32256	1.1487	1.45734	1.38992	0.776469		-0.203333	0.14	0.0716667	-0.768333		-0.343333	-0.275	0.565	0.0683333	0.908333	0.84
Thermoanaerobaculia_00264_hypothetical_protein	0.97716	1.28937	1.79834	1.02633	0.893475		0.4	0.88	0.0708333	-0.129167		-0.48	0.329167	0.529167	0.809167	1.00917	0.2
Thermoanaerobaculia_00267_hypothetical_protein	1.10701	2.62079	1.74513	1.16878	1.48968		1.24333	0.656667	0.0783333	0.428333		0.586667	1.165	0.815	0.578333	0.228333	-0.35
Thermoanaerobaculia_00272_hypothetical_protein	0.866537	1.56555	1.69741	0.986233	1.07923		0.853333	0.97	0.186667	0.316667		-0.116667	0.666667	0.536667	0.783333	0.653333	-0.13
Thermoanaerobaculia_00276_Outer_membrane_protein_assembly_factor_BamB	1.87905	1.47768	1.6245	1.02101	1.08673		-0.346667	-0.21	-0.88	-0.79		-0.136667	0.533333	0.443333	0.67	0.58	-0.09
Thermoanaerobaculia_00277_hypothetical_protein	0.997692	1.05702	0.961483	0.777816	0.590496		0.0833333	-0.0533333	-0.359167	-0.756667		0.136667	0.4425	0.84	0.305833	0.703333	0.3975
Thermoanaerobaculia_00278_Serine--glyoxylate_aminotransferase	2.37841	4.89056	3.98156	4.11959	4.4769		1.04	0.743333	0.7925	0.9125		0.296667	0.2475	0.1275	-0.0491667	-0.169167	-0.12
Thermoanaerobaculia_00279_D-alanine--D-alanine_ligase	0.768438	0.854607	1.65481	1.35191	1.13879		0.153333	1.10667	0.815	0.5675		-0.953333	-0.661667	-0.414167	0.291667	0.539167	0.2475
Thermoanaerobaculia_00280_hypothetical_protein	1.07674	1.58008	2.42279	1.19541	1.46662		0.553333	1.17	0.150833	0.445833		-0.616667	0.4025	0.1075	1.01917	0.724167	-0.295
Thermoanaerobaculia_00281_Fumarate_hydratase_class_II	1.4811	1.81504	1.70133	1.72011	1.76235		0.293333	0.2	0.215833	0.250833		0.0933333	0.0775	0.0425	-0.0158333	-0.0508333	-0.035
Thermoanaerobaculia_00283_hypothetical_protein	2.1386	1.63203	1.22264	1.19541	1.1		-0.39	-0.806667	-0.839167	-0.959167		0.416667	0.449167	0.569167	0.0325	0.1525	0.12
Thermoanaerobaculia_00285_hypothetical_protein	1.13288	1.45734	1.29235	1.07363	1.18921		0.363333	0.19	-0.0775	0.07		0.173333	0.440833	0.293333	0.2675	0.12	-0.1475
Thermoanaerobaculia_00286_Peptidase_E	1.89649	3.81937	4.94739	3.23216	4.39999		1.01	1.38333	0.769167	1.21417		-0.373333	0.240833	-0.204167	0.614167	0.169167	-0.445
Thermoanaerobaculia_00289_Adenylosuccinate_lyase	1.31039	1.72907	1.26868	1.42652	1.3566		0.4	-0.0466667	0.1225	0.05		0.446667	0.2775	0.35	-0.169167	-0.0966667	0.0725
Thermoanaerobaculia_00291_Arginine_deiminase	1.37554	0.710382	2.13366	1.02633	1.26795		-0.953333	0.633333	-0.4225	-0.1175		-1.58667	-0.530833	-0.835833	1.05583	0.750833	-0.305
Thermoanaerobaculia_00293_hypothetical_protein	1.06683	1.93634	2.42279	2.14355	1.55833		0.86	1.18333	1.00667	0.546667		-0.323333	-0.146667	0.313333	0.176667	0.636667	0.46
Thermoanaerobaculia_00300_50S_ribosomal_protein_L13	4.8121	2.6087	6.39377	3.86375	7.01285		-0.883333	0.41	-0.316667	0.543333		-1.29333	-0.566667	-1.42667	0.726667	-0.133333	-0.86
Thermoanaerobaculia_00302_30S_ribosomal_protein_S2	4.9703	2.13366	3.42634	3.77768	4.06287		-1.22	-0.536667	-0.395833	-0.290833		-0.683333	-0.824167	-0.929167	-0.140833	-0.245833	-0.105
Thermoanaerobaculia_00303_Elongation_factor_Ts	1.56555	0.922316	0.590496	0.815072	0.813661		-0.763333	-1.40667	-0.941667	-0.944167		0.643333	0.178333	0.180833	-0.465	-0.4625	0.0025
Thermoanaerobaculia_00304_Uridylate_kinase	1.14605	0.784584	1.58374	1.57189	1.34257		-0.546667	0.466667	0.455833	0.228333		-1.01333	-1.0025	-0.775	0.0108333	0.238333	0.2275
Thermoanaerobaculia_00305_Ribosome-recycling_factor	1.18372	1.26284	1.11471	0.805245	0.924984		0.0933333	-0.0866667	-0.555833	-0.355833		0.18	0.649167	0.449167	0.469167	0.269167	-0.2
Thermoanaerobaculia_00309_hypothetical_protein	0.833161	2.61474	2.45094	3.33457	2.60268		1.65	1.55667	2.00083	1.64333		0.0933333	-0.350833	0.00666667	-0.444167	-0.0866667	0.3575
Thermoanaerobaculia_00310_tRNA-Thr(tgt)	3.45815	1.74513	1.7411	1.95206	2.9897		-0.986667	-0.99	-0.825	-0.21		0.00333333	-0.161667	-0.776667	-0.165	-0.78	-0.615
Thermoanaerobaculia_00311_tRNA-Tyr(gta)	5.07474	0.819794	1.37554	1.82766	1.27456		-2.63	-1.88333	-1.47333	-1.99333		-0.746667	-1.15667	-0.636667	-0.41	0.11	0.52
Thermoanaerobaculia_00312_tRNA-Thr(ggt)	3.37137	1.56555	1.9141	2.77502	3.05781		-1.10667	-0.816667	-0.280833	-0.140833		-0.29	-0.825833	-0.965833	-0.535833	-0.675833	-0.14
Thermoanaerobaculia_00313_tRNA-Gly(tcc)	2.07532	1.56917	0.862542	0.747425	1.37793		-0.403333	-1.26667	-1.47333	-0.590833		0.863333	1.07	0.1875	0.206667	-0.675833	-0.8825
Thermoanaerobaculia_00314_50S_ribosomal_protein_L33	8.03705	2.06575	5.21741	3.88388	5.07181		-1.96	-0.623333	-1.04917	-0.664167		-1.33667	-0.910833	-1.29583	0.425833	0.0408333	-0.385
Thermoanaerobaculia_00315_tRNA-Trp(cca)	1.84463	1.0693	0.952638	1.20581	0.659754		-0.786667	-0.953333	-0.613333	-1.48333		0.166667	-0.173333	0.696667	-0.34	0.53	0.87
Thermoanaerobaculia_00316_Protein_translocase_subunit_SecE	2.1785	0.641713	1.90968	0.833642	1.3036		-1.76333	-0.19	-1.38583	-0.740833		-1.57333	-0.3775	-1.0225	1.19583	0.550833	-0.645
Thermoanaerobaculia_00317_Transcription_termination/antitermination_protein_NusG	2.83497	2.05148	2.83497	1.73809	1.57189		-0.466667	0	-0.705833	-0.850833		-0.466667	0.239167	0.384167	0.705833	0.850833	0.145
Thermoanaerobaculia_00318_50S_ribosomal_protein_L11	2.71321	1.87905	2.77022	2.73208	2.64359		-0.53	0.03	0.01	-0.0375		-0.56	-0.54	-0.4925	0.02	0.0675	0.0475
Thermoanaerobaculia_00319_50S_ribosomal_protein_L1	1.88339	1.77769	1.8025	3.53694	2.15472		-0.0833333	-0.0633333	0.909167	0.194167		-0.02	-0.9925	-0.2775	-0.9725	-0.2575	0.715
Thermoanaerobaculia_00320_50S_ribosomal_protein_L10	1.65864	1.58008	1.44727	1.68179	1.78695		-0.07	-0.196667	0.02	0.1075		0.126667	-0.09	-0.1775	-0.216667	-0.304167	-0.0875
Thermoanaerobaculia_00321_50S_ribosomal_protein_L7/L12	5.01645	2.46798	3.09513	2.14726	2.93834		-1.02333	-0.696667	-1.22417	-0.771667		-0.326667	0.200833	-0.251667	0.5275	0.075	-0.4525
Thermoanaerobaculia_00322_DNA-directed_RNA_polymerase_subunit_beta	10.2912	4.91321	4.17951	3.42238	2.37841		-1.06667	-1.3	-1.58833	-2.11333		0.233333	0.521667	1.04667	0.288333	0.813333	0.525
Thermoanaerobaculia_00323_DNA-directed_RNA_polymerase_subunit_beta'	5.81589	5.89708	6.1475	4.87364	6.9644		0.02	0.08	-0.255	0.26		-0.06	0.275	-0.24	0.335	-0.18	-0.515
Thermoanaerobaculia_00324_30S_ribosomal_protein_S12	5.80247	6.63456	6.77396	4.15544	4.57097		0.193333	0.223333	-0.481667	-0.344167		-0.03	0.675	0.5375	0.705	0.5675	-0.1375
Thermoanaerobaculia_00325_30S_ribosomal_protein_S7	5.42642	4.77886	5.16941	4.33941	7.64756		-0.183333	-0.07	-0.3225	0.495		-0.113333	0.139167	-0.678333	0.2525	-0.565	-0.8175
Thermoanaerobaculia_00326_Elongation_factor_G	7.67411	4.17951	7.51618	4.64282	6.17954		-0.876667	-0.03	-0.725	-0.3125		-0.846667	-0.151667	-0.564167	0.695	0.2825	-0.4125
Thermoanaerobaculia_00327_Elongation_factor_Tu	9.04216	5.61778	7.98154	6.1475	6.75053		-0.686667	-0.18	-0.556667	-0.421667		-0.506667	-0.13	-0.265	0.376667	0.241667	-0.135
Thermoanaerobaculia_00328_30S_ribosomal_protein_S10	1.25992	0.997692	1.05946	0.744839	1.09619		-0.336667	-0.25	-0.758333	-0.200833		-0.0866667	0.421667	-0.135833	0.508333	-0.0491667	-0.5575
Thermoanaerobaculia_00329_50S_ribosomal_protein_L3	1.38831	1.15402	1.3566	1.10191	1.11922		-0.266667	-0.0333333	-0.333333	-0.310833		-0.233333	0.0666667	0.0441667	0.3	0.2775	-0.0225
Thermoanaerobaculia_00330_50S_ribosomal_protein_L4	1.28046	1.39474	1.0163	1.14274	0.926588		0.123333	-0.333333	-0.164167	-0.466667		0.456667	0.2875	0.59	-0.169167	0.133333	0.3025
Thermoanaerobaculia_00332_50S_ribosomal_protein_L2	1.54043	1.53688	2.00463	1.69349	1.55294		-0.00333333	0.38	0.136667	0.0116667		-0.383333	-0.14	-0.015	0.243333	0.368333	0.125
Thermoanaerobaculia_00333_30S_ribosomal_protein_S19	1.03049	0.90125	1.21419	0.672451	1.19541		-0.193333	0.236667	-0.615833	0.214167		-0.43	0.4225	-0.4075	0.8525	0.0225	-0.83
Thermoanaerobaculia_00334_hypothetical_protein	1.31342	1.08673	0.740549	1.13879	2.01042		-0.273333	-0.826667	-0.205833	0.614167		0.553333	-0.0675	-0.8875	-0.620833	-1.44083	-0.82
Thermoanaerobaculia_00335_30S_ribosomal_protein_S3	1.60956	2.16345	1.30737	0.972655	1.0924		0.426667	-0.3	-0.726667	-0.559167		0.726667	1.15333	0.985833	0.426667	0.259167	-0.1675
Thermoanaerobaculia_00338_hypothetical_protein	1.20303	0.720298	1.77358	0.681838	0.957603		-0.74	0.56	-0.819167	-0.329167		-1.3	0.0791667	-0.410833	1.37917	0.889167	-0.49
Thermoanaerobaculia_00339_50S_ribosomal_protein_L14	1.03766	0.817902	0.590496	1.18304	1.22052		-0.343333	-0.813333	0.189167	0.234167		0.47	-0.5325	-0.5775	-1.0025	-1.0475	-0.045
Thermoanaerobaculia_00340_50S_ribosomal_protein_L24	1.23399	0.590496	1.25701	0.977725	1.46155		-1.06333	0.0266667	-0.335833	0.244167		-1.09	-0.7275	-1.3075	0.3625	-0.2175	-0.58
Thermoanaerobaculia_00341_50S_ribosomal_protein_L5	1.07425	1.13027	1.76133	1.43147	1.22688		0.0733333	0.713333	0.414167	0.191667		-0.64	-0.340833	-0.118333	0.299167	0.521667	0.2225
Thermoanaerobaculia_00343_30S_ribosomal_protein_S8	0.954842	0.712025	1.31039	1.02633	1.10573		-0.423333	0.456667	0.104167	0.211667		-0.88	-0.5275	-0.635	0.3525	0.245	-0.1075
Thermoanaerobaculia_00344_50S_ribosomal_protein_L6	0.816014	1.23114	1.67404	0.718221	1.41667		0.593333	1.03667	-0.184167	0.795833		-0.443333	0.7775	-0.2025	1.22083	0.240833	-0.98
Thermoanaerobaculia_00346_30S_ribosomal_protein_S5	1.17827	0.689362	1.84463	0.846745	0.994815		-0.773333	0.646667	-0.476667	-0.244167		-1.42	-0.296667	-0.529167	1.12333	0.890833	-0.2325
Thermoanaerobaculia_00347_hypothetical_protein	0.854607	0.926588	0.590496	0.730775	1.1607		0.116667	-0.533333	-0.225833	0.441667		0.65	0.3425	-0.325	-0.3075	-0.975	-0.6675
Thermoanaerobaculia_00349_Protein_translocase_subunit_SecY	2.17347	2.45094	3.24151	1.93522	3.44618		0.173333	0.576667	-0.1675	0.665		-0.403333	0.340833	-0.491667	0.744167	-0.0883333	-0.8325
Thermoanaerobaculia_00350_Adenylate_kinase	0.97716	1.22264	1.79834	1.12506	1.00521		0.323333	0.88	0.203333	0.0408333		-0.556667	0.12	0.2825	0.676667	0.839167	0.1625
Thermoanaerobaculia_00351_Methionine_aminopeptidase_1	1.41748	2.14355	1.45734	1.02633	1.74715		0.596667	0.04	-0.465833	0.301667		0.556667	1.0625	0.295	0.505833	-0.261667	-0.7675
Thermoanaerobaculia_00352_Translation_initiation_factor_IF-1	0.749154	1.22264	1.62826	0.822165	1.97247		0.706667	1.12	0.134167	1.39667		-0.413333	0.5725	-0.69	0.985833	-0.276667	-1.2625
Thermoanaerobaculia_00353_50S_ribosomal_protein_L36	1.48452	1.0693	1.17555	1.58008	1.19541		-0.473333	-0.336667	0.09	-0.3125		-0.136667	-0.563333	-0.160833	-0.426667	-0.0241667	0.4025
Thermoanaerobaculia_00354_30S_ribosomal_protein_S13	2.63902	2.13366	2.78305	4.44598	5.65685		-0.306667	0.0766667	0.7525	1.1		-0.383333	-1.05917	-1.40667	-0.675833	-1.02333	-0.3475
Thermoanaerobaculia_00355_30S_ribosomal_protein_S11	1.50525	1.33793	2.42839	1.68179	1.05154		-0.17	0.69	0.16	-0.5175		-0.86	-0.33	0.3475	0.53	1.2075	0.6775
Thermoanaerobaculia_00356_30S_ribosomal_protein_S4	1.31039	1.13288	2.60268	2.1177	2.0958		-0.21	0.99	0.6925	0.6775		-1.2	-0.9025	-0.8875	0.2975	0.3125	0.015
Thermoanaerobaculia_00357_DNA-directed_RNA_polymerase_subunit_alpha	2.18859	1.68958	2.07532	2.08855	2.08132		-0.373333	-0.0766667	-0.0675	-0.0725		-0.296667	-0.305833	-0.300833	-0.00916667	-0.00416667	0.005
Thermoanaerobaculia_00358_hypothetical_protein	1.07923	1.22547	1.1434	0.97942	0.955945		0.183333	0.0833333	-0.14	-0.175		0.1	0.323333	0.358333	0.223333	0.258333	0.035
Thermoanaerobaculia_00361_hypothetical_protein	3.94493	12.3519	10.8779	11.7533	11.733		1.64667	1.46333	1.575	1.5725		0.183333	0.0716667	0.0741667	-0.111667	-0.109167	0.0025
Thermoanaerobaculia_00362_hypothetical_protein	1.66248	2.10429	1	0.977725	0.984525		0.34	-0.733333	-0.765833	-0.755833		1.07333	1.10583	1.09583	0.0325	0.0225	-0.01
Thermoanaerobaculia_00363_Peptide_deformylase_2	1.217	0.926588	0.895025	1.1487	1.22052		-0.393333	-0.443333	-0.0833333	0.00416667		0.05	-0.31	-0.3975	-0.36	-0.4475	-0.0875
Thermoanaerobaculia_00364_Protein-glutamate_methylesterase/protein-glutamine_glutaminase	1.69349	1.11214	2.15348	1.3566	1.65004		-0.606667	0.346667	-0.32	-0.0375		-0.953333	-0.286667	-0.569167	0.666667	0.384167	-0.2825
Thermoanaerobaculia_00367_hypothetical_protein	0.937354	0.806642	1.43396	0.672451	1.19748		-0.216667	0.613333	-0.479167	0.353333		-0.83	0.2625	-0.57	1.0925	0.26	-0.8325
Thermoanaerobaculia_00372_Methylated-DNA--protein-cysteine_methyltransferase	0.806642	1.28639	0.968171	0.787308	0.991373		0.673333	0.263333	-0.035	0.2975		0.41	0.708333	0.375833	0.298333	-0.0341667	-0.3325
Thermoanaerobaculia_00376_HMP-PP_phosphatase	0.725309	1.19196	1.84463	1.42405	1.29235		0.716667	1.34667	0.973333	0.833333		-0.63	-0.256667	-0.116667	0.373333	0.513333	0.14
Thermoanaerobaculia_00377_hypothetical_protein	2.23974	3.41843	2.23974	1.63864	2.61172		0.61	0	-0.450833	0.221667		0.61	1.06083	0.388333	0.450833	-0.221667	-0.6725
Thermoanaerobaculia_00378_Uridine_kinase	1.49485	1.63959	1.50873	1.67597	1.94531		0.133333	0.0133333	0.165	0.38		0.12	-0.0316667	-0.246667	-0.151667	-0.366667	-0.215
Thermoanaerobaculia_00379_K(+)-insensitive_pyrophosphate-energized_proton_pump	2.48515	1.73307	2.25012	1.91521	1.8245		-0.52	-0.143333	-0.375833	-0.445833		-0.376667	-0.144167	-0.0741667	0.2325	0.3025	0.07
Thermoanaerobaculia_00380_hypothetical_protein	1.23399	0.941696	1.26868	1.7411	0.75132		-0.39	0.04	0.496667	-0.715833		-0.43	-0.886667	0.325833	-0.456667	0.755833	1.2125
Thermoanaerobaculia_00381_hypothetical_protein	1.16473	1.82766	2.20891	1.41667	1.54756		0.65	0.923333	0.2825	0.41		-0.273333	0.3675	0.24	0.640833	0.513333	-0.1275
Thermoanaerobaculia_00383_hypothetical_protein	0.817902	0.721965	1.0693	0.590496	0.977725		-0.18	0.386667	-0.47	0.2575		-0.566667	0.29	-0.4375	0.856667	0.129167	-0.7275
Thermoanaerobaculia_00388_hypothetical_protein	1.60585	1.96337	4.52108	1.42652	2.06694		0.29	1.49333	-0.170833	0.364167		-1.20333	0.460833	-0.0741667	1.66417	1.12917	-0.535
Thermoanaerobaculia_00391_hypothetical_protein	1.95884	1.76133	2.57279	2.44105	1.42899		-0.153333	0.393333	0.3175	-0.455		-0.546667	-0.470833	0.301667	0.0758333	0.848333	0.7725
Thermoanaerobaculia_00392_hypothetical_protein	1.34102	1.03526	2.06575	0.716978	0.773782		-0.373333	0.623333	-0.903333	-0.793333		-0.996667	0.53	0.42	1.52667	1.41667	-0.11
Thermoanaerobaculia_00393_hypothetical_protein	1.217	0.878633	0.897095	0.986233	1.13485		-0.47	-0.44	-0.303333	-0.100833		-0.03	-0.166667	-0.369167	-0.136667	-0.339167	-0.2025
Thermoanaerobaculia_00395_Macrolide_export_protein_MacA	1.65864	2.18859	1.55114	1.3333	1.06807		0.4	-0.0966667	-0.315	-0.635		0.496667	0.715	1.035	0.218333	0.538333	0.32
Thermoanaerobaculia_00398_hypothetical_protein	0.708742	1.00231	0.672062	0.678302	1.26795		0.5	-0.0766667	-0.0633333	0.839167		0.576667	0.563333	-0.339167	-0.0133333	-0.915833	-0.9025
Thermoanaerobaculia_00407_Na(+)/H(+)-K(+)_antiporter_GerN	0.965936	0.856584	2.35653	1.43644	1.0479		-0.173333	1.28667	0.5725	0.1175		-1.46	-0.745833	-0.290833	0.714167	1.16917	0.455
Thermoanaerobaculia_00412_hypothetical_protein	1.32869	1.44393	3.03845	1.65577	2.29342		0.12	1.19333	0.3175	0.7875		-1.07333	-0.1975	-0.6675	0.875833	0.405833	-0.47
Thermoanaerobaculia_00413_Sensor_histidine_kinase_RcsC	0.82169	0.712025	1.45734	0.891929	0.984525		-0.206667	0.826667	0.118333	0.260833		-1.03333	-0.325	-0.4675	0.708333	0.565833	-0.1425
Thermoanaerobaculia_00417_Serine/threonine-protein_kinase_PknD	0.915945	1.37237	1.85746	1.02456	1.91853		0.583333	1.02	0.161667	1.06667		-0.436667	0.421667	-0.483333	0.858333	-0.0466667	-0.905
Thermoanaerobaculia_00418_Fructose-bisphosphate_aldolase_class_1	2.70695	4.60542	4.64818	3.31728	5.12482		0.766667	0.78	0.293333	0.920833		-0.0133333	0.473333	-0.154167	0.486667	-0.140833	-0.6275
Thermoanaerobaculia_00428_tRNA_modification_GTPase_MnmE	0.590496	0.710382	0.590496	1.04247	1.02811		0.266667	0	0.82	0.8		0.266667	-0.553333	-0.533333	-0.82	-0.8	0.02
Thermoanaerobaculia_00430_Biotin_synthase	0.90125	2.12874	2.28153	2.33755	2.47512		1.24	1.34	1.375	1.4575		-0.1	-0.135	-0.2175	-0.035	-0.1175	-0.0825
Thermoanaerobaculia_00434_hypothetical_protein	1.04729	1.30435	1.39797	0.984525	1.13288		0.316667	0.416667	-0.0891667	0.113333		-0.1	0.405833	0.203333	0.505833	0.303333	-0.2025
Thermoanaerobaculia_00439_hypothetical_protein	1.1355	3.6978	2.79594	2.79917	4.38477		1.70333	1.3	1.30167	1.94917		0.403333	0.401667	-0.245833	-0.00166667	-0.649167	-0.6475
Thermoanaerobaculia_00443_Polyphosphate:ADP_phosphotransferase	0.786399	1.50873	0.965936	1.34025	0.670124		0.94	0.296667	0.769167	-0.230833		0.643333	0.170833	1.17083	-0.4725	0.5275	1
Thermoanaerobaculia_00454_hypothetical_protein	1.25122	1.08172	0.948246	0.937896	1.69643		-0.21	-0.4	-0.415833	0.439167		0.19	0.205833	-0.649167	0.0158333	-0.839167	-0.855
Thermoanaerobaculia_00455_hypothetical_protein	0.920188	1.35974	1.28046	0.960928	1.08298		0.563333	0.476667	0.0625	0.235		0.0866667	0.500833	0.328333	0.414167	0.241667	-0.1725
Thermoanaerobaculia_00476_hypothetical_protein	0.890899	0.806642	1.12506	1.09429	1.17283		-0.143333	0.336667	0.296667	0.396667		-0.48	-0.44	-0.54	0.04	-0.06	-0.1
Thermoanaerobaculia_00478_Regulator_of_RpoS	0.968171	1.62826	1.25701	1.48968	1.48968		0.75	0.376667	0.621667	0.621667		0.373333	0.128333	0.128333	-0.245	-0.245	0
Thermoanaerobaculia_00485_1,4-beta-D-glucan_glucohydrolase	0.943874	0.858565	1.15936	1.07177	1.23114		-0.136667	0.296667	0.183333	0.383333		-0.433333	-0.32	-0.52	0.113333	-0.0866667	-0.2
Thermoanaerobaculia_00491_hypothetical_protein	1.08423	2.73208	2.07053	1.29684	1.34257		1.33333	0.933333	0.258333	0.308333		0.4	1.075	1.025	0.675	0.625	-0.05
Thermoanaerobaculia_00492_hypothetical_protein	1.41748	2.02324	1.19196	1.33099	1.7593		0.513333	-0.25	-0.0908333	0.311667		0.763333	0.604167	0.201667	-0.159167	-0.561667	-0.4025
Thermoanaerobaculia_00496_Protease_4	1.89649	3.29436	3.67226	3.59876	4.92458		0.796667	0.953333	0.924167	1.37667		-0.156667	-0.1275	-0.58	0.0291667	-0.423333	-0.4525
Thermoanaerobaculia_00497_hypothetical_protein	0.926588	2.8219	1.85318	1.79005	2.59368		1.60667	1	0.95	1.485		0.606667	0.656667	0.121667	0.05	-0.485	-0.535
Thermoanaerobaculia_00498_hypothetical_protein	0.641713	1.09177	1.54399	1.24186	0.941152		0.766667	1.26667	0.9525	0.5525		-0.5	-0.185833	0.214167	0.314167	0.714167	0.4
Thermoanaerobaculia_00499_hypothetical_protein	0.862542	1.74513	2.67586	1.54756	2.52713		1.01667	1.63333	0.843333	1.55083		-0.616667	0.173333	-0.534167	0.79	0.0825	-0.7075
Thermoanaerobaculia_00500_hypothetical_protein	1.02101	2.88119	1.79419	2.01391	2.83825		1.49667	0.813333	0.98	1.475		0.683333	0.516667	0.0216667	-0.166667	-0.661667	-0.495
Thermoanaerobaculia_00501_Phosphoglucomutase	1.00463	1.44393	1.58008	1.63864	1.05519		0.523333	0.653333	0.705833	0.0708333		-0.13	-0.1825	0.4525	-0.0525	0.5825	0.635
Thermoanaerobaculia_00505_hypothetical_protein	1.02101	0.590496	1.32256	0.730775	0.839441		-0.79	0.373333	-0.4825	-0.2825		-1.16333	-0.3075	-0.5075	0.855833	0.655833	-0.2
Thermoanaerobaculia_00507_ATP-dependent_RNA_helicase_DeaD	1.42405	1.2086	1.89649	1.62732	1.32639		-0.236667	0.413333	0.1925	-0.1025		-0.65	-0.429167	-0.134167	0.220833	0.515833	0.295
Thermoanaerobaculia_00508_hypothetical_protein	0.95705	1.4406	3.02444	2.15472	2.32141		0.59	1.66	1.17083	1.27833		-1.07	-0.580833	-0.688333	0.489167	0.381667	-0.1075
Thermoanaerobaculia_00509_Long-chain-fatty-acid--CoA_ligase_FadD15	1.52274	2.2974	4.37717	1.76541	2.95365		0.593333	1.52333	0.213333	0.955833		-0.93	0.38	-0.3625	1.31	0.5675	-0.7425
Thermoanaerobaculia_00516_Dihydroorotate_dehydrogenase_B_(NAD(+)),_electron_transfer_subunit	1.5874	0.590496	1.0163	1.02101	1.58008		-1.42667	-0.643333	-0.636667	-0.00666667		-0.783333	-0.79	-1.42	-0.00666667	-0.636667	-0.63
Thermoanaerobaculia_00518_hypothetical_protein	1.00696	1.17555	2.7384	1.89212	2.48802		0.223333	1.44333	0.91	1.305		-1.22	-0.686667	-1.08167	0.533333	0.138333	-0.395
Thermoanaerobaculia_00522_Iron-sulfur_cluster_repair_protein_YtfE	2.47369	8.37835	16.0741	7.55536	14.1723		1.76	2.7	1.61083	2.51833		-0.94	0.149167	-0.758333	1.08917	0.181667	-0.9075
Thermoanaerobaculia_00523_hypothetical_protein	4.19887	1.20025	0.903335	1.40201	2.95878		-1.80667	-2.21667	-1.5825	-0.505		0.41	-0.224167	-1.30167	-0.634167	-1.71167	-1.0775
Thermoanaerobaculia_00525_Virginiamycin_B_lyase	0.937354	1.28639	1.62076	1.59107	1.88557		0.456667	0.79	0.763333	1.00833		-0.333333	-0.306667	-0.551667	0.0266667	-0.218333	-0.245
Thermoanaerobaculia_00528_putative_NAD-dependent_malic_enzyme_2	2.4909	4.95883	4.90187	3.25464	4.25748		0.993333	0.976667	0.385833	0.773333		0.0166667	0.6075	0.22	0.590833	0.203333	-0.3875
Thermoanaerobaculia_00529_Adaptive-response_sensory-kinase_SasA	0.664343	0.860551	1.50177	1.2163	0.837987		0.373333	1.17667	0.8725	0.335		-0.803333	-0.499167	0.0383333	0.304167	0.841667	0.5375
Thermoanaerobaculia_00534_hypothetical_protein	0.732043	1.42076	0.903335	1.13485	1.72011		0.956667	0.303333	0.6325	1.2325		0.653333	0.324167	-0.275833	-0.329167	-0.929167	-0.6
Thermoanaerobaculia_00541_Dimethyl_sulfoxide_reductase_DmsA	0.752623	1.6358	1.37872	0.843816	0.837987		1.12	0.873333	0.165	0.155		0.246667	0.955	0.965	0.708333	0.718333	0.01
Thermoanaerobaculia_00542_Glucose-1-phosphate_adenylyltransferase	1.31646	1.05702	0.812252	1.04972	1.13288		-0.316667	-0.696667	-0.326667	-0.216667		0.38	0.01	-0.1	-0.37	-0.48	-0.11
Thermoanaerobaculia_00547_hypothetical_protein	1.30134	0.713672	0.814131	1.12896	1.15669		-0.866667	-0.676667	-0.205	-0.17		-0.19	-0.661667	-0.696667	-0.471667	-0.506667	-0.035
Thermoanaerobaculia_00553_hypothetical_protein	0.737135	0.874583	0.816014	1.71713	0.843816		0.246667	0.146667	1.22	0.195		0.1	-0.973333	0.0516667	-1.07333	-0.0483333	1.025
Thermoanaerobaculia_00555_hypothetical_protein	0.997692	0.950439	1.00231	0.95429	0.798298		-0.07	0.00666667	-0.0641667	-0.321667		-0.0766667	-0.00583333	0.251667	0.0708333	0.328333	0.2575
Thermoanaerobaculia_00556_hypothetical_protein	1.81504	1.10957	2.02792	1.58557	1.27015		-0.71	0.16	-0.195	-0.515		-0.87	-0.515	-0.195	0.355	0.675	0.32
Thermoanaerobaculia_00557_hypothetical_protein	0.997692	1.05702	1.27751	0.939523	1.38992		0.0833333	0.356667	-0.0866667	0.478333		-0.273333	0.17	-0.395	0.443333	-0.121667	-0.565
Thermoanaerobaculia_00568_hypothetical_protein	2.01391	1.52626	2.68204	1.86607	1.6529		-0.4	0.413333	-0.11	-0.285		-0.813333	-0.29	-0.115	0.523333	0.698333	0.175
Thermoanaerobaculia_00569_Cell_division_protein_FtsP	1.19196	0.791869	1.16743	0.941152	1.10573		-0.59	-0.03	-0.340833	-0.108333		-0.56	-0.249167	-0.481667	0.310833	0.0783333	-0.2325
Thermoanaerobaculia_00570_hypothetical_protein	1.93634	2.62079	1.81924	1.6077	2.85799		0.436667	-0.09	-0.268333	0.561667		0.526667	0.705	-0.125	0.178333	-0.651667	-0.83
Thermoanaerobaculia_00572_hypothetical_protein	0.827406	1.85746	0.968171	0.730775	0.920188		1.16667	0.226667	-0.179167	0.153333		0.94	1.34583	1.01333	0.405833	0.0733333	-0.3325
Thermoanaerobaculia_00574_hypothetical_protein	0.695762	0.687771	1.2283	1.20164	0.590496		-0.0166667	0.82	0.788333	-0.236667		-0.836667	-0.805	0.22	0.0316667	1.05667	1.025
Thermoanaerobaculia_00581_Silver_exporting_P-type_ATPase	1.21419	1.20025	1.23399	0.905948	0.839441		-0.0166667	0.0233333	-0.4225	-0.5325		-0.04	0.405833	0.515833	0.445833	0.555833	0.11
Thermoanaerobaculia_00584_Cation_efflux_system_protein_CusA	1.81504	1.10445	1.43396	1.69937	1.25484		-0.716667	-0.34	-0.095	-0.5325		-0.376667	-0.621667	-0.184167	-0.245	0.1925	0.4375
Thermoanaerobaculia_00589_hypothetical_protein	0.92445	1.08172	0.97041	0.994815	0.78187		0.226667	0.07	0.105833	-0.241667		0.156667	0.120833	0.468333	-0.0358333	0.311667	0.3475
Thermoanaerobaculia_00645_hypothetical_protein	2.56093	2.46798	2.26054	1.85318	1.76847		-0.0533333	-0.18	-0.466667	-0.534167		0.126667	0.413333	0.480833	0.286667	0.354167	0.0675
Thermoanaerobaculia_00647_Ribonuclease_R	0.888843	1.0693	1.2086	0.730775	1.03347		0.266667	0.443333	-0.2825	0.2175		-0.176667	0.549167	0.0491667	0.725833	0.225833	-0.5
Thermoanaerobaculia_00650_hypothetical_protein	0.905425	1.15402	1.13027	1.06622	1.8823		0.35	0.32	0.235833	1.05583		0.03	0.114167	-0.705833	0.0841667	-0.735833	-0.82
Thermoanaerobaculia_00652_Acyl_carrier_protein	1.16473	1.13813	1.53333	0.794159	1.26576		-0.0333333	0.396667	-0.5525	0.12		-0.43	0.519167	-0.153333	0.949167	0.276667	-0.6725
Thermoanaerobaculia_00655_hypothetical_protein	0.895025	1.1355	1.41421	1.66728	1.03886		0.343333	0.66	0.8975	0.215		-0.316667	-0.554167	0.128333	-0.2375	0.445	0.6825
Thermoanaerobaculia_00656_hypothetical_protein	0.926588	0.874583	2.01857	0.785945	0.869043		-0.0833333	1.12333	-0.2375	-0.0925		-1.20667	0.154167	0.00916667	1.36083	1.21583	-0.145
Thermoanaerobaculia_00657_NAD(P)H-quinone_oxidoreductase_subunit_3,_chloroplastic	1.40444	1.53333	1.85318	1.19748	1.31267		0.126667	0.4	-0.23	-0.0975		-0.273333	0.356667	0.224167	0.63	0.4975	-0.1325
Thermoanaerobaculia_00658_NADH-quinone_oxidoreductase_subunit_E	0.726986	0.80478	1.00231	0.787308	1.04608		0.146667	0.463333	0.115	0.525		-0.316667	0.0316667	-0.378333	0.348333	-0.0616667	-0.41
Thermoanaerobaculia_00659_NADH-quinone_oxidoreductase_subunit_F	1.51572	1.70921	0.905425	0.803851	1.3566		0.173333	-0.743333	-0.915	-0.16		0.916667	1.08833	0.333333	0.171667	-0.583333	-0.755
Thermoanaerobaculia_00660_Periplasmic_nitrate_reductase	1.27456	1.17555	1.82766	1.11535	1.06437		-0.116667	0.52	-0.1925	-0.26		-0.636667	0.0758333	0.143333	0.7125	0.78	0.0675
Thermoanaerobaculia_00661_NADH-quinone_oxidoreductase_subunit_H	1.11987	1.70527	0.842842	1.69643	1.47939		0.606667	-0.41	0.599167	0.401667		1.01667	0.0075	0.205	-1.00917	-0.811667	0.1975
Thermoanaerobaculia_00664_NADH-quinone_oxidoreductase_subunit_L	1.03526	2.17347	2.6087	2.28153	2.11038		1.07	1.33333	1.14	1.0275		-0.263333	-0.07	0.0425	0.193333	0.305833	0.1125
Thermoanaerobaculia_00665_NADH-quinone_oxidoreductase_subunit_M	2.85469	0.972655	1.60956	0.812252	1.06437		-1.55333	-0.826667	-1.81333	-1.42333		-0.726667	0.26	-0.13	0.986667	0.596667	-0.39
Thermoanaerobaculia_00666_NAD(P)H-quinone_oxidoreductase_subunit_2,_chloroplastic	0.97942	0.80107	1.24833	1.51572	0.97942		-0.29	0.35	0.63	0		-0.64	-0.92	-0.29	-0.28	0.35	0.63
Thermoanaerobaculia_00668_putative_ABC_transporter_ATP-binding_protein_YknY	2.25012	2.06098	1.79005	2.18859	4.41526		-0.126667	-0.33	-0.04	0.9725		0.203333	-0.0866667	-1.09917	-0.29	-1.3025	-1.0125
Thermoanaerobaculia_00669_hypothetical_protein	1.61702	1.45062	3.37137	1.62169	1.52362		-0.156667	1.06	0.00416667	-0.0858333		-1.21667	-0.160833	-0.0708333	1.05583	1.14583	0.09
Thermoanaerobaculia_00670_hypothetical_protein	7.87165	8.1681	10.2674	9.8321	8.96933		0.0533333	0.383333	0.320833	0.188333		-0.33	-0.2675	-0.135	0.0625	0.195	0.1325
Thermoanaerobaculia_00673_Beta-barrel_assembly-enhancing_protease	4.91321	5.93809	4.69134	4.8652	3.97926		0.273333	-0.0666667	-0.0141667	-0.304167		0.34	0.2875	0.5775	-0.0525	0.2375	0.29
Thermoanaerobaculia_00675_50S_ribosomal_protein_L19	8.95897	2.92817	8.30128	5.0806	6.43081		-1.61333	-0.11	-0.818333	-0.478333		-1.50333	-0.795	-1.135	0.708333	0.368333	-0.34
Thermoanaerobaculia_00677_Ribosome_maturation_factor_RimM	0.795536	0.766664	1.84038	0.827884	1.15269		-0.0533333	1.21	0.0575	0.535		-1.26333	-0.110833	-0.588333	1.1525	0.675	-0.4775
Thermoanaerobaculia_00678_30S_ribosomal_protein_S16	1.00463	0.647671	1.69349	1.03886	1.10191		-0.633333	0.753333	0.0483333	0.133333		-1.38667	-0.681667	-0.766667	0.705	0.62	-0.085
Thermoanaerobaculia_00679_Signal_recognition_particle_protein	1.43065	1.89212	2.4909	1.55833	2.06337		0.403333	0.8	0.123333	0.528333		-0.396667	0.28	-0.125	0.676667	0.271667	-0.405
Thermoanaerobaculia_00680_hypothetical_protein	3.10229	0.858565	5.5661	2.44952	1.7593		-1.85333	0.843333	-0.340833	-0.818333		-2.69667	-1.5125	-1.035	1.18417	1.66167	0.4775
Thermoanaerobaculia_00681_hypothetical_protein	3.28676	9.89477	8.7746	7.11074	9.43158		1.59	1.41667	1.11333	1.52083		0.173333	0.476667	0.0691667	0.303333	-0.104167	-0.4075
Thermoanaerobaculia_00682_Alpha-D-glucose_1-phosphate_phosphatase_YihX	0.742262	1.25122	0.909618	0.671286	1.1708		0.753333	0.293333	-0.145	0.6575		0.46	0.898333	0.0958333	0.438333	-0.364167	-0.8025
Thermoanaerobaculia_00686_hypothetical_protein	0.89296	0.862542	1.60214	0.860055	0.879649		-0.05	0.843333	-0.0541667	-0.0216667		-0.893333	0.00416667	-0.0283333	0.8975	0.865	-0.0325
Thermoanaerobaculia_00696_hypothetical_protein	1.42734	3.84593	2.03731	3.19873	2.70382		1.43	0.513333	1.16417	0.921667		0.916667	0.265833	0.508333	-0.650833	-0.408333	0.2425
Thermoanaerobaculia_00697_Membrane-bound_lytic_murein_transglycosylase_F	1.41095	3.58838	3.59668	2.18102	2.58471		1.34667	1.35	0.628333	0.873333		-0.00333333	0.718333	0.473333	0.721667	0.476667	-0.245
Thermoanaerobaculia_00698_Alanine--tRNA_ligase	1.87471	1.2086	1.46071	1.45649	1.6358		-0.633333	-0.36	-0.364167	-0.196667		-0.273333	-0.269167	-0.436667	0.00416667	-0.163333	-0.1675
Thermoanaerobaculia_00700_Twitching_mobility_protein	4.89056	9.60199	9.73603	7.27275	5.82598		0.973333	0.993333	0.5725	0.2525		-0.02	0.400833	0.720833	0.420833	0.740833	0.32
Thermoanaerobaculia_00702_Branched-chain-amino-acid_aminotransferase	2.90123	1.54756	2.35653	2.63445	1.86284		-0.906667	-0.3	-0.139167	-0.639167		-0.606667	-0.7675	-0.2675	-0.160833	0.339167	0.5
Thermoanaerobaculia_00706_Chaperone_protein_DnaK	2.01391	3.61334	3.40267	3.69353	3.39286		0.843333	0.756667	0.875	0.7525		0.0866667	-0.0316667	0.0908333	-0.118333	0.00416667	0.1225
Thermoanaerobaculia_00707_Protein_GrpE	1.4012	0.97041	2.08975	1.36368	0.923382		-0.53	0.576667	-0.0391667	-0.601667		-1.10667	-0.490833	0.0716667	0.615833	1.17833	0.5625
Thermoanaerobaculia_00708_Heat-inducible_transcription_repressor_HrcA	1.2086	1.66632	1.16473	1.93858	1.76235		0.463333	-0.0533333	0.681667	0.544167		0.516667	-0.218333	-0.0808333	-0.735	-0.5975	0.1375
Thermoanaerobaculia_00710_hypothetical_protein	2.81539	5.86989	6.63456	5.05426	5.55967		1.06	1.23667	0.844167	0.981667		-0.176667	0.215833	0.0783333	0.3925	0.255	-0.1375
Thermoanaerobaculia_00711_hypothetical_protein	1.39152	4.83439	3.54717	3.34035	4.11959		1.79667	1.35	1.26333	1.56583		0.446667	0.533333	0.230833	0.0866667	-0.215833	-0.3025
Thermoanaerobaculia_00713_hypothetical_protein	2.2868	2.75745	4.40762	2.79433	2.83825		0.27	0.946667	0.289167	0.311667		-0.676667	-0.0191667	-0.0416667	0.6575	0.635	-0.0225
Thermoanaerobaculia_00714_Protein_translocase_subunit_SecA	1.8489	2.27101	2.37293	2.31338	1.29235		0.296667	0.36	0.323333	-0.516667		-0.0633333	-0.0266667	0.813333	0.0366667	0.876667	0.84
Thermoanaerobaculia_00715_Inosine-5'-monophosphate_dehydrogenase	1.44393	1.43727	2.67586	1.57735	1.82766		-0.00666667	0.89	0.1275	0.34		-0.896667	-0.134167	-0.346667	0.7625	0.55	-0.2125
Thermoanaerobaculia_00716_Thiol-disulfide_oxidoreductase_ResA	0.862542	1.76133	1.60214	1.19748	0.972655		1.03	0.893333	0.473333	0.173333		0.136667	0.556667	0.856667	0.42	0.72	0.3
Thermoanaerobaculia_00717_Isocitrate_dehydrogenase_[NADP]	2.46229	1.76541	1.60956	2.07053	1.59383		-0.48	-0.613333	-0.25	-0.6275		0.133333	-0.23	0.1475	-0.363333	0.0141667	0.3775
Thermoanaerobaculia_00718_Isocitrate_dehydrogenase_kinase/phosphatase	0.868541	0.712025	1.13813	1.12896	1.15669		-0.286667	0.39	0.378333	0.413333		-0.676667	-0.665	-0.7	0.0116667	-0.0233333	-0.035
Thermoanaerobaculia_00721_Aerobic_glycerol-3-phosphate_dehydrogenase	0.817902	0.968171	1.34412	0.891929	0.97942		0.243333	0.716667	0.125	0.26		-0.473333	0.118333	-0.0166667	0.591667	0.456667	-0.135
Thermoanaerobaculia_00722_putative_FAD-linked_oxidoreductase	0.911722	2.07532	1.35347	1.08862	1.34723		1.18667	0.57	0.255833	0.563333		0.616667	0.930833	0.623333	0.314167	0.00666667	-0.3075
Thermoanaerobaculia_00724_hypothetical_protein	1.04006	1.28343	1.42734	1.48968	1.48195		0.303333	0.456667	0.518333	0.510833		-0.153333	-0.215	-0.2075	-0.0616667	-0.0541667	0.0075
Thermoanaerobaculia_00726_putative_ABC_transporter_ATP-binding_protein_YknY	1.05458	1.56917	0.808508	0.955945	0.986233		0.573333	-0.383333	-0.141667	-0.0966667		0.956667	0.715	0.67	-0.241667	-0.286667	-0.045
Thermoanaerobaculia_00728_hypothetical_protein	0.959264	1.05458	1.23399	0.784584	1.04247		0.136667	0.363333	-0.29	0.12		-0.226667	0.426667	0.0166667	0.653333	0.243333	-0.41
Thermoanaerobaculia_00729_hypothetical_protein	1.29834	2.17347	2.07532	2.26577	2.34974		0.743333	0.676667	0.803333	0.855833		0.0666667	-0.06	-0.1125	-0.126667	-0.179167	-0.0525
Thermoanaerobaculia_00730_hypothetical_protein	0.771997	0.95705	1.54399	1.17691	0.972655		0.31	1	0.608333	0.333333		-0.69	-0.298333	-0.0233333	0.391667	0.666667	0.275
Thermoanaerobaculia_00733_hypothetical_protein	1.00696	2.10916	1.7211	0.977725	1.12896		1.06667	0.773333	-0.0425	0.165		0.293333	1.10917	0.901667	0.815833	0.608333	-0.2075
Thermoanaerobaculia_00734_hypothetical_protein	0.840896	1.86607	0.968171	1.02633	1.29909		1.15	0.203333	0.2875	0.6275		0.946667	0.8625	0.5225	-0.0841667	-0.424167	-0.34
Thermoanaerobaculia_00735_hypothetical_protein	1.66632	1.6245	3.03143	2.21914	1.95545		-0.0366667	0.863333	0.413333	0.230833		-0.9	-0.45	-0.2675	0.45	0.6325	0.1825
Thermoanaerobaculia_00736_Tricorn_protease_	1.52979	1.04972	1.44393	2.86791	1.20581		-0.543333	-0.0833333	0.906667	-0.343333		-0.46	-1.45	-0.2	-0.99	0.26	1.25
Thermoanaerobaculia_00737_hypothetical_protein	0.835088	1.50177	1.21419	0.989657	1.69937		0.846667	0.54	0.245	1.025		0.306667	0.601667	-0.178333	0.295	-0.485	-0.78
MHC_Thermoanaerobaculia_00738_hypothetical_protein	0.954842	0.972655	1.13813	0.671286	1.98275		0.0266667	0.253333	-0.508333	1.05417		-0.226667	0.535	-1.0275	0.761667	-0.800833	-1.5625
Thermoanaerobaculia_00739_Adaptive-response_sensory-kinase_SasA	0.814131	0.590496	1.11987	0.960928	3.04196		-0.463333	0.46	0.239167	1.90167		-0.923333	-0.7025	-2.365	0.220833	-1.44167	-1.6625
Thermoanaerobaculia_00740_Transcriptional_regulatory_protein_ZraR	0.749154	0.80107	0.928731	0.730775	1.1607		0.0966667	0.31	-0.0358333	0.631667		-0.213333	0.1325	-0.535	0.345833	-0.321667	-0.6675
Thermoanaerobaculia_00746_hypothetical_protein	1.37872	1.37872	0.862542	1.59937	1.3036		0	-0.676667	0.214167	-0.0808333		0.676667	-0.214167	0.0808333	-0.890833	-0.595833	0.295
Thermoanaerobaculia_00747_hypothetical_protein	1.15402	2.90123	1.81924	2.11038	1.33099		1.33	0.656667	0.870833	0.205833		0.673333	0.459167	1.12417	-0.214167	0.450833	0.665
Thermoanaerobaculia_00748_putative_iron-sulfur-binding_oxidoreductase_FadF	2.42279	3.53081	3.39482	3.36942	3.88388		0.543333	0.486667	0.475833	0.680833		0.0566667	0.0675	-0.1375	0.0108333	-0.194167	-0.205
Thermoanaerobaculia_00749_hypothetical_protein	3.00355	6.90034	7.6211	5.94839	6.11563		1.2	1.34333	0.985833	1.02583		-0.143333	0.214167	0.174167	0.3575	0.3175	-0.04
Thermoanaerobaculia_00750_Caffeyl-CoA_reductase-Etf_complex_subunit_CarE	1.34102	1.99078	4.52108	2.58471	1.33099		0.57	1.75333	0.946667	-0.0108333		-1.18333	-0.376667	0.580833	0.806667	1.76417	0.9575
Thermoanaerobaculia_00751_Caffeyl-CoA_reductase-Etf_complex_subunit_CarD	2.08975	2.50244	3.75809	1.8823	1.97589		0.26	0.846667	-0.150833	-0.0808333		-0.586667	0.410833	0.340833	0.9975	0.9275	-0.07
Thermoanaerobaculia_00755_hypothetical_protein	1.08172	1.51922	1.88775	1.31494	1.62732		0.49	0.803333	0.281667	0.589167		-0.313333	0.208333	-0.0991667	0.521667	0.214167	-0.3075
Thermoanaerobaculia_00763_hypothetical_protein	0.773782	1.09936	1.29534	0.815072	0.921784		0.506667	0.743333	0.075	0.2525		-0.236667	0.431667	0.254167	0.668333	0.490833	-0.1775
Thermoanaerobaculia_00767_hypothetical_protein	1.24258	1.08172	1.06437	0.947698	1.27015		-0.2	-0.223333	-0.390833	0.0316667		0.0233333	0.190833	-0.231667	0.1675	-0.255	-0.4225
Thermoanaerobaculia_00769_hypothetical_protein	0.872564	0.806642	1.88339	1.13288	1.04427		-0.113333	1.11	0.376667	0.259167		-1.22333	-0.49	-0.3725	0.733333	0.850833	0.1175
Thermoanaerobaculia_00770_hypothetical_protein	1.27751	1.66632	0.997692	0.902814	1.15069		0.383333	-0.356667	-0.500833	-0.150833		0.74	0.884167	0.534167	0.144167	-0.205833	-0.35
Thermoanaerobaculia_00775_Protein-glutamate_methylesterase/protein-glutamine_glutaminase	1.04729	1.75321	1.44393	1.65864	1.15469		0.743333	0.463333	0.663333	0.140833		0.28	0.08	0.6025	-0.2	0.3225	0.5225
Thermoanaerobaculia_00779_Redox-sensing_transcriptional_repressor_Rex	0.690956	3.35582	2.3511	1.8823	4.41526		2.28	1.76667	1.44583	2.67583		0.513333	0.834167	-0.395833	0.320833	-0.909167	-1.23
Thermoanaerobaculia_00784_Ion-translocating_oxidoreductase_complex_subunit_B	1.04488	1.09429	1.13813	1.18099	1.36368		0.0666667	0.123333	0.176667	0.384167		-0.0566667	-0.11	-0.3175	-0.0533333	-0.260833	-0.2075
Thermoanaerobaculia_00793_putative_FKBP-type_peptidyl-prolyl_cis-trans_isomerase	1.49485	0.590496	1.69349	0.716978	0.91067		-1.34	0.18	-1.06	-0.715		-1.52	-0.28	-0.625	1.24	0.895	-0.345
Thermoanaerobaculia_00795_Fe(2+)_transporter_FeoB	0.844791	1.28639	1.26576	1.12896	1.31039		0.606667	0.583333	0.418333	0.633333		0.0233333	0.188333	-0.0266667	0.165	-0.05	-0.215
Thermoanaerobaculia_00796_Na(+),_Li(+),_K(+)/H(+)_antiporter	0.590496	0.968171	1.09936	1.05885	1.00173		0.713333	0.896667	0.8425	0.7625		-0.183333	-0.129167	-0.0491667	0.0541667	0.134167	0.08
Thermoanaerobaculia_00798_hypothetical_protein	1.18372	1.29235	1.20025	1.35191	1.59937		0.126667	0.02	0.191667	0.434167		0.106667	-0.065	-0.3075	-0.171667	-0.414167	-0.2425
Thermoanaerobaculia_00799_Maltodextrin_phosphorylase	1.77769	1.96791	2.80889	2.22684	2.63445		0.146667	0.66	0.325	0.5675		-0.513333	-0.178333	-0.420833	0.335	0.0925	-0.2425
Thermoanaerobaculia_00802_hypothetical_protein	0.814131	1.31951	2.01391	1.39716	1.60492		0.696667	1.30667	0.779167	0.979167		-0.61	-0.0825	-0.2825	0.5275	0.3275	-0.2
Thermoanaerobaculia_00803_hypothetical_protein	0.852635	1.03288	1.30134	1.21841	1.6529		0.276667	0.61	0.515	0.955		-0.333333	-0.238333	-0.678333	0.095	-0.345	-0.44
Thermoanaerobaculia_00804_hypothetical_protein	1.08423	3.25653	2.05623	1.74715	3.19319		1.58667	0.923333	0.688333	1.55833		0.663333	0.898333	0.0283333	0.235	-0.635	-0.87
Thermoanaerobaculia_00806_hypothetical_protein	1.36289	1.71317	2.27626	1.48968	1.20581		0.33	0.74	0.128333	-0.176667		-0.41	0.201667	0.506667	0.611667	0.916667	0.305
Thermoanaerobaculia_00807_Putative_zinc_metalloprotease_Rip3	1.74917	1.91853	1.74917	0.936272	2.34567		0.133333	0	-0.901667	0.423333		0.133333	1.035	-0.29	0.901667	-0.423333	-1.325
Thermoanaerobaculia_00815_Crotonobetainyl-CoA_reductase	1.33176	1.4406	1.8489	1.24617	1.10191		0.113333	0.473333	-0.0958333	-0.273333		-0.36	0.209167	0.386667	0.569167	0.746667	0.1775
Thermoanaerobaculia_00817_hypothetical_protein	1.39797	5.70938	6.6807	3.73213	4.92458		2.03	2.25667	1.41667	1.81667		-0.226667	0.613333	0.213333	0.84	0.44	-0.4
Thermoanaerobaculia_00818_Glutamine--fructose-6-phosphate_aminotransferase_[isomerizing]	0.779165	0.712025	1.27162	1.18509	1.20164		-0.13	0.706667	0.605	0.625		-0.836667	-0.735	-0.755	0.101667	0.0816667	-0.02
Thermoanaerobaculia_00820_hypothetical_protein	0.708742	0.712025	1.60585	1.08485	1.19748		0.00666667	1.18	0.614167	0.756667		-1.17333	-0.6075	-0.75	0.565833	0.423333	-0.1425
Thermoanaerobaculia_00824_hypothetical_protein	0.90125	0.874583	1.40769	0.812252	1.80563		-0.0433333	0.643333	-0.15	1.0025		-0.686667	0.106667	-1.04583	0.793333	-0.359167	-1.1525
Thermoanaerobaculia_00831_hypothetical_protein	0.710382	0.97041	2.2974	1.12896	1.70527		0.45	1.69333	0.668333	1.26333		-1.24333	-0.218333	-0.813333	1.025	0.43	-0.595
Thermoanaerobaculia_00832_hypothetical_protein	0.909618	0.812252	1.87905	0.891929	0.970971		-0.163333	1.04667	-0.0283333	0.0941667		-1.21	-0.135	-0.2575	1.075	0.9525	-0.1225
Thermoanaerobaculia_00837_NADP-reducing_hydrogenase_subunit_HndD	0.681444	3.24901	1.97703	3.42238	3.24901		2.25333	1.53667	2.32833	2.25333		0.716667	-0.075	0	-0.791667	-0.716667	0.075
Thermoanaerobaculia_00838_NAD-reducing_hydrogenase_HoxS_subunit_alpha	0.590496	0.937354	1.43396	0.976032	1.35426		0.666667	1.28	0.725	1.1975		-0.613333	-0.0583333	-0.530833	0.555	0.0825	-0.4725
Thermoanaerobaculia_00841_Sensor_histidine_kinase_RcsC	0.614152	0.988514	0.928731	0.888843	0.726986		0.686667	0.596667	0.533333	0.243333		0.09	0.153333	0.443333	0.0633333	0.353333	0.29
Thermoanaerobaculia_00842_Sensor_histidine_kinase_RcsC	0.664343	1.19748	1.44727	1.51572	1.8823		0.85	1.12333	1.19	1.5025		-0.273333	-0.34	-0.6525	-0.0666667	-0.379167	-0.3125
Thermoanaerobaculia_00847_3-aminobutyryl-CoA_ammonia_lyase	1.05702	1.1434	0.850667	1.44143	1.84997		0.113333	-0.313333	0.4475	0.8075		0.426667	-0.334167	-0.694167	-0.760833	-1.12083	-0.36
Thermoanaerobaculia_00848_hypothetical_protein	1.15402	0.823591	0.814131	0.904379	1.07923		-0.486667	-0.503333	-0.351667	-0.0966667		0.0166667	-0.135	-0.39	-0.151667	-0.406667	-0.255
Thermoanaerobaculia_00855_hypothetical_protein	1.38511	0.860551	1.56555	1.21841	1.68471		-0.686667	0.176667	-0.185	0.2825		-0.863333	-0.501667	-0.969167	0.361667	-0.105833	-0.4675
Thermoanaerobaculia_00859_hypothetical_protein	1.61702	1.32256	3.30962	1.32869	1.3566		-0.29	1.03333	-0.283333	-0.253333		-1.32333	-0.00666667	-0.0366667	1.31667	1.28667	-0.03
Thermoanaerobaculia_00866_Actin_cross-linking_toxin_VgrG1	1.64718	1.19196	0.840896	1.3566	1.53156		-0.466667	-0.97	-0.28	-0.105		0.503333	-0.186667	-0.361667	-0.69	-0.865	-0.175
Thermoanaerobaculia_00869_hypothetical_protein	1.64338	1.78592	1.25411	1.47683	2.24622		0.12	-0.39	-0.154167	0.450833		0.51	0.274167	-0.330833	-0.235833	-0.840833	-0.605
Thermoanaerobaculia_00873_hypothetical_protein	3.12387	3.05958	2.62079	2.15099	2.64818		-0.03	-0.253333	-0.538333	-0.238333		0.223333	0.508333	0.208333	0.285	-0.015	-0.3
Thermoanaerobaculia_00880_Adaptive-response_sensory-kinase_SasA	0.868541	1.9141	0.993092	0.845279	1.04247		1.14	0.193333	-0.0391667	0.263333		0.946667	1.17917	0.876667	0.2325	-0.07	-0.3025
Thermoanaerobaculia_00883_hypothetical_protein	1.02811	1.79834	1.39152	0.785945	1.21841		0.806667	0.436667	-0.3875	0.245		0.37	1.19417	0.561667	0.824167	0.191667	-0.6325
Thermoanaerobaculia_00884_D-aminopeptidase	0.692555	0.860551	0.961483	0.590496	0.920188		0.313333	0.473333	-0.23	0.41		-0.16	0.543333	-0.0966667	0.703333	0.0633333	-0.64
Thermoanaerobaculia_00891_hypothetical_protein	0.694157	0.844791	1.32562	1.12311	0.728247		0.283333	0.933333	0.694167	0.0691667		-0.65	-0.410833	0.214167	0.239167	0.864167	0.625
Thermoanaerobaculia_00893_hypothetical_protein	0.63581	0.860551	1.2086	0.981119	0.773782		0.436667	0.926667	0.625833	0.283333		-0.49	-0.189167	0.153333	0.300833	0.643333	0.3425
Thermoanaerobaculia_00896_N-acetylcysteine_deacetylase	0.810378	1.05946	0.965936	0.671286	0.773782		0.386667	0.253333	-0.271667	-0.0666667		0.133333	0.658333	0.453333	0.525	0.32	-0.205
Thermoanaerobaculia_00897_Neopullulanase	0.948246	1.28046	1.75727	0.771105	0.974342		0.433333	0.89	-0.298333	0.0391667		-0.456667	0.731667	0.394167	1.18833	0.850833	-0.3375
Thermoanaerobaculia_00898_hypothetical_protein	0.664343	1.64338	1.87471	1.4871	0.772443		1.30667	1.49667	1.1625	0.2175		-0.19	0.144167	1.08917	0.334167	1.27917	0.945
MHC_Thermoanaerobaculia_00905_hypothetical_protein	0.590496	0.712025	0.933033	1.11729	1.05519		0.27	0.66	0.92	0.8375		-0.39	-0.65	-0.5675	-0.26	-0.1775	0.0825
Thermoanaerobaculia_00906_hypothetical_protein	0.694157	1.75727	1.38511	1.16878	1.26357		1.34	0.996667	0.751667	0.864167		0.343333	0.588333	0.475833	0.245	0.1325	-0.1125
Thermoanaerobaculia_00907_hypothetical_protein	0.890899	1.19196	1.12246	0.934651	1.84038		0.42	0.333333	0.0691667	1.04667		0.0866667	0.350833	-0.626667	0.264167	-0.713333	-0.9775
Thermoanaerobaculia_00918_hypothetical_protein	0.946058	0.749154	1.31342	1.11149	0.921784		-0.336667	0.473333	0.2325	-0.0375		-0.81	-0.569167	-0.299167	0.240833	0.510833	0.27
Thermoanaerobaculia_00925_hypothetical_protein	0.997692	1.10445	1.89649	0.984525	1.98963		0.146667	0.926667	-0.0191667	0.995833		-0.78	0.165833	-0.849167	0.945833	-0.0691667	-1.015
Thermoanaerobaculia_00928_hypothetical_protein	0.641713	1.11471	1.68568	1.20164	0.687771		0.796667	1.39333	0.905	0.1		-0.596667	-0.108333	0.696667	0.488333	1.29333	0.805
Thermoanaerobaculia_00929_hypothetical_protein	0.695762	1.20303	2.02324	1.03347	0.845279		0.79	1.54	0.570833	0.280833		-0.75	0.219167	0.509167	0.969167	1.25917	0.29
Thermoanaerobaculia_00930_hypothetical_protein	0.614152	1.19196	2.16845	0.989657	1.13288		0.956667	1.82	0.688333	0.883333		-0.863333	0.268333	0.0733333	1.13167	0.936667	-0.195
Thermoanaerobaculia_00931_Regulatory_protein_AtoC	0.903335	2.07053	1.54756	1.64148	1.74412		1.19667	0.776667	0.861667	0.949167		0.42	0.335	0.2475	-0.085	-0.1725	-0.0875
Thermoanaerobaculia_00932_hypothetical_protein	0.723635	1.92741	2.36199	2.15099	1.50786		1.41333	1.70667	1.57167	1.05917		-0.293333	-0.158333	0.354167	0.135	0.6475	0.5125
Thermoanaerobaculia_00935_hypothetical_protein	0.80107	1.45734	1.21139	0.986233	0.590496		0.863333	0.596667	0.3	-0.44		0.266667	0.563333	1.30333	0.296667	1.03667	0.74
Thermoanaerobaculia_00937_Sensor_histidine_kinase_RcsC	2.07053	2.50822	4.04648	3.77114	3.40463		0.276667	0.966667	0.865	0.7175		-0.69	-0.588333	-0.440833	0.101667	0.249167	0.1475
Thermoanaerobaculia_00941_Putative_ligase/MSMEI_5285	0.638754	1.39474	0.928731	1	0.681838		1.12667	0.54	0.646667	0.0941667		0.586667	0.48	1.0325	-0.106667	0.445833	0.5525
Thermoanaerobaculia_00945_Response_regulator_PleD	1.18099	1.46747	1.46409	1.58557	1.03168		0.313333	0.31	0.425	-0.195		0.00333333	-0.111667	0.508333	-0.115	0.505	0.62
Thermoanaerobaculia_00946_hypothetical_protein	1.01396	1.83189	2.06575	0.813661	0.790041		0.853333	1.02667	-0.3175	-0.36		-0.173333	1.17083	1.21333	1.34417	1.38667	0.0425
Thermoanaerobaculia_00947_Sensor_histidine_kinase_RcsC	1.83613	3.38698	2.7384	2.49666	1.8119		0.883333	0.576667	0.443333	-0.0191667		0.306667	0.44	0.9025	0.133333	0.595833	0.4625
Thermoanaerobaculia_00948_hypothetical_protein	0.752623	0.876606	2.46798	3.09513	1.51572		0.22	1.71333	2.04	1.01		-1.49333	-1.82	-0.79	-0.326667	0.703333	1.03
Thermoanaerobaculia_00950_Circadian_clock_protein_kinase_KaiC	0.939523	0.974905	1.09429	1.84676	0.937896		0.0533333	0.22	0.975	-0.0025		-0.166667	-0.921667	0.0558333	-0.755	0.2225	0.9775
Thermoanaerobaculia_00951_Sensor_histidine_kinase_RcsC	0.780967	1.01162	1.66248	1.57189	1.10957		0.373333	1.09	1.00917	0.506667		-0.716667	-0.635833	-0.133333	0.0808333	0.583333	0.5025
Thermoanaerobaculia_00953_hypothetical_protein	0.782773	1.45397	0.740549	1.23756	1.04066		0.893333	-0.08	0.660833	0.410833		0.973333	0.2325	0.4825	-0.740833	-0.490833	0.25
Thermoanaerobaculia_00954_hypothetical_protein	0.718636	1.04247	1.94082	1.27677	2.52275		0.536667	1.43333	0.829167	1.81167		-0.896667	-0.2925	-1.275	0.604167	-0.378333	-0.9825
Thermoanaerobaculia_00955_hypothetical_protein	0.988514	3.74076	5.3765	5.17838	2.81376		1.92	2.44333	2.38917	1.50917		-0.523333	-0.469167	0.410833	0.0541667	0.934167	0.88
Thermoanaerobaculia_00965_hypothetical_protein	0.66742	1.32256	1.24833	1.34257	1.38032		0.986667	0.903333	1.00833	1.04833		0.0833333	-0.0216667	-0.0616667	-0.105	-0.145	-0.04
Thermoanaerobaculia_00966_hypothetical_protein	0.640232	0.712025	0.740549	0.912249	1.36368		0.153333	0.21	0.510833	1.09083		-0.0566667	-0.3575	-0.9375	-0.300833	-0.880833	-0.58
Thermoanaerobaculia_00970_hypothetical_protein	0.590496	0.95705	1.18921	0.97942	1.42158		0.696667	1.01	0.73	1.2675		-0.313333	-0.0333333	-0.570833	0.28	-0.2575	-0.5375
Thermoanaerobaculia_00971_hypothetical_protein	0.687771	1.18646	0.816014	0.946058	0.923382		0.786667	0.246667	0.46	0.425		0.54	0.326667	0.361667	-0.213333	-0.178333	0.035
Thermoanaerobaculia_00973_hypothetical_protein	1.86176	13.8967	9.36103	7.72749	7.60791		2.9	2.33	2.05333	2.03083		0.57	0.846667	0.869167	0.276667	0.299167	0.0225
Thermoanaerobaculia_00974_hypothetical_protein	1.217	3.94493	4.22807	3.38112	2.86791		1.69667	1.79667	1.47417	1.23667		-0.1	0.2225	0.46	0.3225	0.56	0.2375
Thermoanaerobaculia_00975_hypothetical_protein	0.770215	2.12383	1.59844	1.26795	1.55563		1.46333	1.05333	0.719167	1.01417		0.41	0.744167	0.449167	0.334167	0.0391667	-0.295
Thermoanaerobaculia_00976_hypothetical_protein	0.640232	1.40769	1.63959	2.75108	1.2505		1.13667	1.35667	2.10333	0.965833		-0.22	-0.966667	0.170833	-0.746667	0.390833	1.1375
Thermoanaerobaculia_00977_hypothetical_protein	0.640232	1.7411	1.96791	1.83083	1.8823		1.44333	1.62	1.51583	1.55583		-0.176667	-0.0725	-0.1125	0.104167	0.0641667	-0.04
Thermoanaerobaculia_00981_hypothetical_protein	0.713672	1.00928	1.29834	0.946058	0.776469		0.5	0.863333	0.406667	0.121667		-0.363333	0.0933333	0.378333	0.456667	0.741667	0.285
Thermoanaerobaculia_00982_Calcium-transporting_ATPase	0.872564	2.18859	1.86607	2.58023	3.12206		1.32667	1.09667	1.56417	1.83917		0.23	-0.2375	-0.5125	-0.4675	-0.7425	-0.275
Thermoanaerobaculia_00983_hypothetical_protein	1.12506	2.66968	3.51453	4.06992	2.01042		1.24667	1.64333	1.855	0.8375		-0.396667	-0.608333	0.409167	-0.211667	0.805833	1.0175
Thermoanaerobaculia_00984_hypothetical_protein	0.946058	1.36604	3.03845	2.88786	1.44643		0.53	1.68333	1.61	0.6125		-1.15333	-1.08	-0.0825	0.0733333	1.07083	0.9975
Thermoanaerobaculia_00985_hypothetical_protein	1.89649	8.57419	12.6699	9.41525	6.7039		2.17667	2.74	2.31167	1.82167		-0.563333	-0.135	0.355	0.428333	0.918333	0.49
Thermoanaerobaculia_00987_hypothetical_protein	0.641713	2.35653	1.52274	1.78695	1.87579		1.87667	1.24667	1.4775	1.5475		0.63	0.399167	0.329167	-0.230833	-0.300833	-0.07
Thermoanaerobaculia_00988_hypothetical_protein	0.797377	4.58419	1.61702	1.44393	2.61172		2.52333	1.02	0.856667	1.71167		1.50333	1.66667	0.811667	0.163333	-0.691667	-0.855
Thermoanaerobaculia_00989_hypothetical_protein	0.844791	1.99078	1.76541	1.15269	2.29342		1.23667	1.06333	0.448333	1.44083		0.173333	0.788333	-0.204167	0.615	-0.3775	-0.9925
Thermoanaerobaculia_00990_hypothetical_protein	0.754364	6.23332	2.06098	2.2974	2.16595		3.04667	1.45	1.60667	1.52167		1.59667	1.44	1.525	-0.156667	-0.0716667	0.085
Thermoanaerobaculia_00991_hypothetical_protein	0.641713	1.50177	0.93088	0.671286	1.29684		1.22667	0.536667	0.065	1.015		0.69	1.16167	0.211667	0.471667	-0.478333	-0.95
Thermoanaerobaculia_00992_hypothetical_protein	0.614152	2.42839	1.22264	1.36368	1.34723		1.98333	0.993333	1.15083	1.13333		0.99	0.8325	0.85	-0.1575	-0.14	0.0175
Thermoanaerobaculia_00993_hypothetical_protein	0.770215	4.72397	1.63959	1.66728	1.97247		2.61667	1.09	1.11417	1.35667		1.52667	1.5025	1.26	-0.0241667	-0.266667	-0.2425
Thermoanaerobaculia_00995_hypothetical_protein	0.872564	8.51496	2.27626	2.48802	5.9794		3.28667	1.38333	1.51167	2.77667		1.90333	1.775	0.51	-0.128333	-1.39333	-1.265
Thermoanaerobaculia_00996_Anaerobic_magnesium-protoporphyrin_IX_monomethyl_ester_cyclase	0.708742	12.0142	4.2772	4.5789	6.10504		4.08333	2.59333	2.69167	3.10667		1.49	1.39167	0.976667	-0.0983333	-0.513333	-0.415
Thermoanaerobaculia_00997_hypothetical_protein	0.590496	3.00355	1.26284	1.04972	2.56685		2.34667	1.09667	0.83	2.12		1.25	1.51667	0.226667	0.266667	-1.02333	-1.29
Thermoanaerobaculia_00998_hypothetical_protein	0.686184	4.48985	1.76133	1.40201	2.3743		2.71	1.36	1.03083	1.79083		1.35	1.67917	0.919167	0.329167	-0.430833	-0.76
Thermoanaerobaculia_00999_hypothetical_protein	0.686184	7.79924	1.68958	2.57576	3.09513		3.50667	1.3	1.90833	2.17333		2.20667	1.59833	1.33333	-0.608333	-0.873333	-0.265
Thermoanaerobaculia_01000_hypothetical_protein	0.756109	21.8062	8.69388	9.25351	13.9047		4.85	3.52333	3.61333	4.20083		1.32667	1.23667	0.649167	-0.09	-0.6775	-0.5875
Thermoanaerobaculia_01003_hypothetical_protein	0.695762	0.946058	1.16205	1.69349	1.04247		0.443333	0.74	1.28333	0.583333		-0.296667	-0.84	-0.14	-0.543333	0.156667	0.7
Thermoanaerobaculia_01004_Undecaprenyl-phosphate_4-deoxy-4-formamido-L-arabinose_transferase	0.749154	1.11214	1.45062	0.590496	0.813661		0.57	0.953333	-0.343333	0.119167		-0.383333	0.913333	0.450833	1.29667	0.834167	-0.4625
Thermoanaerobaculia_01005_Anaerobic_sulfite_reductase_subunit_B	0.850667	1.47768	1.00231	1.91853	3.30008		0.796667	0.236667	1.17333	1.95583		0.56	-0.376667	-1.15917	-0.936667	-1.71917	-0.7825
Thermoanaerobaculia_01015_hypothetical_protein	1.63203	3.88164	2.9897	3.22657	3.11126		1.25	0.873333	0.983333	0.930833		0.376667	0.266667	0.319167	-0.11	-0.0575	0.0525
Thermoanaerobaculia_01017_hypothetical_protein	1.25701	2.37841	3.38698	1.99308	2.64818		0.92	1.43	0.665	1.075		-0.51	0.255	-0.155	0.765	0.355	-0.41
Thermoanaerobaculia_01019_Transcriptional_regulatory_protein_LiaR	1.03526	2.37841	1.32562	2.27758	0.986233		1.2	0.356667	1.1375	-0.07		0.843333	0.0625	1.27	-0.780833	0.426667	1.2075
Thermoanaerobaculia_01025_hypothetical_protein	0.981686	1.25701	1.32256	1.48195	1.45146		0.356667	0.43	0.594167	0.564167		-0.0733333	-0.2375	-0.2075	-0.164167	-0.134167	0.03
Thermoanaerobaculia_01026_Selenocysteine-specific_elongation_factor	1.52979	1.35974	1.74513	1.85639	1.2079		-0.17	0.19	0.279167	-0.340833		-0.36	-0.449167	0.170833	-0.0891667	0.530833	0.62
Thermoanaerobaculia_01034_hypothetical_protein	1.18921	1.15936	1.10445	1.19127	0.955945		-0.0366667	-0.106667	0.0025	-0.315		0.07	-0.0391667	0.278333	-0.109167	0.208333	0.3175
Thermoanaerobaculia_01035_hypothetical_protein	0.868541	1.70527	1.52274	1.53421	1.64148		0.973333	0.81	0.820833	0.918333		0.163333	0.1525	0.055	-0.0108333	-0.108333	-0.0975
Thermoanaerobaculia_01036_DNA_polymerase_I	1.00231	1.45062	2.16845	1.12117	1.85318		0.533333	1.11333	0.161667	0.886667		-0.58	0.371667	-0.353333	0.951667	0.226667	-0.725
Thermoanaerobaculia_01037_phosphatase_YcdX	0.868541	0.80478	0.715323	1.01924	1.2505		-0.11	-0.28	0.230833	0.525833		0.17	-0.340833	-0.635833	-0.510833	-0.805833	-0.295
Thermoanaerobaculia_01038_hypothetical_protein	0.972655	1.41748	1.51572	1.07923	1.17283		0.543333	0.64	0.15	0.27		-0.0966667	0.393333	0.273333	0.49	0.37	-0.12
Thermoanaerobaculia_01040_Methenyltetrahydrofolate_cyclohydrolase	1.11214	0.952638	1.0163	1.04972	1.03706		-0.223333	-0.13	-0.0833333	-0.100833		-0.0933333	-0.14	-0.1225	-0.0466667	-0.0291667	0.0175
Thermoanaerobaculia_01041_Imidazolonepropionase	0.981686	1.61702	1.65864	1.69643	1.03526		0.72	0.756667	0.789167	0.0766667		-0.0366667	-0.0691667	0.643333	-0.0325	0.68	0.7125
Thermoanaerobaculia_01042_Cell_cycle_protein_GpsB	1.00696	1.32869	1.09682	1.03168	0.989657		0.4	0.123333	0.035	-0.025		0.276667	0.365	0.425	0.0883333	0.148333	0.06
Thermoanaerobaculia_01046_hypothetical_protein	1.1487	3.08799	4.62675	4.42292	2.87288		1.42667	2.01	1.945	1.3225		-0.583333	-0.518333	0.104167	0.065	0.6875	0.6225
Thermoanaerobaculia_01047_tRNA-Met(cat)	1.9816	1.81085	1.55833	1.13092	1.75321		-0.13	-0.346667	-0.809167	-0.176667		0.216667	0.679167	0.0466667	0.4625	-0.17	-0.6325
Thermoanaerobaculia_01048_RNA_polymerase_sigma_factor_RpoD	4.61608	4	5.08648	3.9381	4.15544		-0.206667	0.14	-0.229167	-0.151667		-0.346667	0.0225	-0.055	0.369167	0.291667	-0.0775
Thermoanaerobaculia_01049_DNA_primase	6.80534	8.39773	8.69388	7.42556	5.8462		0.303333	0.353333	0.125833	-0.219167		-0.05	0.1775	0.5225	0.2275	0.5725	0.345
Thermoanaerobaculia_01051_30S_ribosomal_protein_S21	11.2615	8.4757	13.9288	11.3727	9.93486		-0.41	0.306667	0.0141667	-0.180833		-0.716667	-0.424167	-0.229167	0.2925	0.4875	0.195
Thermoanaerobaculia_01052_hypothetical_protein	1.74917	3.57184	3.66378	3.37526	2.1848		1.03	1.06667	0.948333	0.320833		-0.0366667	0.0816667	0.709167	0.118333	0.745833	0.6275
Thermoanaerobaculia_01055_Ferric_uptake_regulation_protein	2.40605	3.45017	3.30198	2.11404	2.79917		0.52	0.456667	-0.186667	0.218333		0.0633333	0.706667	0.301667	0.643333	0.238333	-0.405
Thermoanaerobaculia_01057_hypothetical_protein	0.959264	1.18099	1.11214	1.03526	1.37316		0.3	0.213333	0.11	0.5175		0.0866667	0.19	-0.2175	0.103333	-0.304167	-0.4075
Thermoanaerobaculia_01059_hypothetical_protein	1.42734	3.00355	4	3.15469	2.82353		1.07333	1.48667	1.14417	0.984167		-0.413333	-0.0708333	0.0891667	0.3425	0.5025	0.16
Thermoanaerobaculia_01060_Vitamin_B12-dependent_ribonucleotide_reductase	3.37137	2.1785	3.29436	1.2505	2.89788		-0.63	-0.0333333	-1.43083	-0.218333		-0.596667	0.800833	-0.411667	1.3975	0.185	-1.2125
Thermoanaerobaculia_01061_Protein	11.3137	4.77886	8.18699	4.3244	5.37029		-1.24333	-0.466667	-1.3875	-1.075		-0.776667	0.144167	-0.168333	0.920833	0.608333	-0.3125
Thermoanaerobaculia_01065_hypothetical_protein	2.94173	3.73213	3.89062	1.21841	2.16971		0.343333	0.403333	-1.27167	-0.439167		-0.06	1.615	0.7825	1.675	0.8425	-0.8325
Thermoanaerobaculia_01066_DNA_polymerase_IV	0.82169	1.67404	1.31951	1.11342	1.03526		1.02667	0.683333	0.438333	0.333333		0.343333	0.588333	0.693333	0.245	0.35	0.105
Thermoanaerobaculia_01079_NAD-specific_glutamate_dehydrogenase	1.65864	4.37717	4.37717	3.03143	4.22075		1.4	1.4	0.87	1.3475		0	0.53	0.0525	0.53	0.0525	-0.4775
Thermoanaerobaculia_01080_hypothetical_protein	1.98618	1.70921	1.34412	1.88557	1.19334		-0.216667	-0.563333	-0.075	-0.735		0.346667	-0.141667	0.518333	-0.488333	0.171667	0.66
Thermoanaerobaculia_01083_hypothetical_protein	9.27491	38.0546	31.4139	28.1488	29.2933		2.03667	1.76	1.60167	1.65917		0.276667	0.435	0.3775	0.158333	0.100833	-0.0575
Thermoanaerobaculia_01084_Acyl-CoA_dehydrogenase,_short-chain_specific	1.59475	1.42734	1.33484	1.68179	1.48968		-0.16	-0.256667	0.0766667	-0.0983333		0.0966667	-0.236667	-0.0616667	-0.333333	-0.158333	0.175
Thermoanaerobaculia_01088_hypothetical_protein	0.866537	1.74513	1.50873	1.23328	1.00521		1.01	0.8	0.509167	0.214167		0.21	0.500833	0.795833	0.290833	0.585833	0.295
Thermoanaerobaculia_01089_Ribonuclease_3	0.692555	0.941696	1.11729	0.779165	0.684205		0.443333	0.69	0.17	-0.0175		-0.246667	0.273333	0.460833	0.52	0.7075	0.1875
Thermoanaerobaculia_01090_Thiol:disulfide_interchange_protein_DsbD	1.48796	2.03731	1.83189	1.16878	1.79938		0.453333	0.3	-0.348333	0.274167		0.153333	0.801667	0.179167	0.648333	0.0258333	-0.6225
Thermoanaerobaculia_01091_hypothetical_protein	1.54043	1.11214	2.62685	1.49226	1.50004		-0.47	0.77	-0.0458333	-0.0383333		-1.24	-0.424167	-0.431667	0.815833	0.808333	-0.0075
Thermoanaerobaculia_01093_Peptide_deformylase	1.34723	1.06683	1.29534	0.792784	0.815072		-0.336667	-0.0566667	-0.765	-0.725		-0.28	0.428333	0.388333	0.708333	0.668333	-0.04
Thermoanaerobaculia_01095_NAD(P)H-quinone_oxidoreductase_subunit_K,_chloroplastic	1.45734	0.909618	1.56555	1.49744	0.942785		-0.68	0.103333	0.0391667	-0.628333		-0.783333	-0.719167	-0.0516667	0.0641667	0.731667	0.6675
Thermoanaerobaculia_01096_NADH-quinone_oxidoreductase_subunit_C/D	1.90528	2.08012	1.34723	1.22264	1.20999		0.126667	-0.5	-0.64	-0.655		0.626667	0.766667	0.781667	0.14	0.155	0.015
Thermoanaerobaculia_01097_NAD(P)H-quinone_oxidoreductase_subunit_I,_chloroplastic	1.50525	1.5728	1.74513	1.85639	0.728247		0.0633333	0.213333	0.3025	-1.0475		-0.15	-0.239167	1.11083	-0.0891667	1.26083	1.35
Thermoanaerobaculia_01098_hypothetical_protein	1.47427	3.88164	3.55537	3.71922	2.94343		1.39667	1.27	1.335	0.9975		0.126667	0.0616667	0.399167	-0.065	0.2725	0.3375
Thermoanaerobaculia_01101_Multifunctional_2-oxoglutarate_metabolism_enzyme	2.43401	3.26406	3.08086	2.06694	3.01571		0.423333	0.34	-0.235833	0.309167		0.0833333	0.659167	0.114167	0.575833	0.0308333	-0.545
Thermoanaerobaculia_01102_hypothetical_protein	1.17283	2.26054	2.97592	1.78077	2.63902		0.946667	1.34333	0.6025	1.17		-0.396667	0.344167	-0.223333	0.740833	0.173333	-0.5675
Thermoanaerobaculia_01104_hypothetical_protein	1.07425	0.860551	0.895025	1.35191	1.00173		-0.32	-0.263333	0.331667	-0.100833		-0.0566667	-0.651667	-0.219167	-0.595	-0.1625	0.4325
Thermoanaerobaculia_01105_hypothetical_protein	1.74513	2.38392	1.65481	1.52626	2.19238		0.45	-0.0766667	-0.193333	0.329167		0.526667	0.643333	0.120833	0.116667	-0.405833	-0.5225
Thermoanaerobaculia_01106_L(+)-tartrate_dehydratase_subunit_beta	1.04247	1.96791	2.00926	1.40688	1.58832		0.916667	0.946667	0.4325	0.6075		-0.03	0.484167	0.309167	0.514167	0.339167	-0.175
Thermoanaerobaculia_01107_Vitamin_B12-binding_protein	0.66742	0.846745	1.43065	0.708333	1.14472		0.343333	1.1	0.0858333	0.778333		-0.756667	0.2575	-0.435	1.01417	0.321667	-0.6925
Thermoanaerobaculia_01110_Pyruvate_kinase	1.54043	0.860551	1.35347	1.46662	1.27899		-0.84	-0.186667	-0.0708333	-0.268333		-0.653333	-0.769167	-0.571667	-0.115833	0.0816667	0.1975
Thermoanaerobaculia_01112_Replicative_DNA_helicase	1.29834	1.67791	0.713672	0.891929	1.39959		0.37	-0.863333	-0.541667	0.108333		1.23333	0.911667	0.261667	-0.321667	-0.971667	-0.65
Thermoanaerobaculia_01115_hypothetical_protein	0.814131	0.965936	0.926588	1.51047	0.799683		0.246667	0.186667	0.891667	-0.0258333		0.06	-0.645	0.2725	-0.705	0.2125	0.9175
Thermoanaerobaculia_01117_Phosphoribosylaminoimidazole-succinocarboxamide_synthase	0.872564	1.52274	1.26284	0.842355	1.39959		0.803333	0.533333	-0.0508333	0.681667		0.27	0.854167	0.121667	0.584167	-0.148333	-0.7325
Thermoanaerobaculia_01118_Cytosol_aminopeptidase	2.49666	1.92297	2.36745	1.25701	0.813661		-0.376667	-0.0766667	-0.99	-1.6175		-0.3	0.613333	1.24083	0.913333	1.54083	0.6275
Thermoanaerobaculia_01119_DNA_repair_protein_RecN	1.3566	1.28343	1.76949	0.97942	1.18921		-0.08	0.383333	-0.47	-0.19		-0.463333	0.39	0.11	0.853333	0.573333	-0.28
Thermoanaerobaculia_01120_Protein_YrdA	1.27456	1.39797	1.05946	1.0087	1.35426		0.133333	-0.266667	-0.3375	0.0875		0.4	0.470833	0.0458333	0.0708333	-0.354167	-0.425
Thermoanaerobaculia_01122_Aspartate--tRNA_ligase	1.27162	1.30435	1.20581	0.923382	0.893475		0.0366667	-0.0766667	-0.461667	-0.509167		0.113333	0.498333	0.545833	0.385	0.4325	0.0475
Thermoanaerobaculia_01124_hypothetical_protein	2.51403	1.28343	2.59668	1.06253	1.20581		-0.97	0.0466667	-1.2425	-1.06		-1.01667	0.2725	0.09	1.28917	1.10667	-0.1825
Thermoanaerobaculia_01125_Cell_division_coordinator_CpoB	1.41095	1.51922	1.94981	1.59107	1.62169		0.106667	0.466667	0.173333	0.200833		-0.36	-0.0666667	-0.0941667	0.293333	0.265833	-0.0275
Thermoanaerobaculia_01126_hypothetical_protein	1.53333	1.50525	2.65124	2.75108	1.06437		-0.0266667	0.79	0.843333	-0.526667		-0.816667	-0.87	0.5	-0.0533333	1.31667	1.37
Thermoanaerobaculia_01127_Signal_recognition_particle_receptor_FtsY	1.09936	1.41748	1.99538	1.42652	1.34957		0.366667	0.86	0.375833	0.295833		-0.493333	-0.00916667	0.0708333	0.484167	0.564167	0.08
Thermoanaerobaculia_01129_Riboflavin_synthase	0.797377	0.874583	1.16743	0.902814	0.590496		0.133333	0.55	0.179167	-0.433333		-0.416667	-0.0458333	0.566667	0.370833	0.983333	0.6125
Thermoanaerobaculia_01131_Putative_K(+)-stimulated_pyrophosphate-energized_sodium_pump	2.68825	0.810378	1.0163	1.18099	0.590496		-1.73	-1.40333	-1.18667	-2.18667		-0.326667	-0.543333	0.456667	-0.216667	0.783333	1
Thermoanaerobaculia_01132_Biopolymer_transport_protein_ExbD	3.27918	5.76239	7.26015	6.08392	7.86256		0.813333	1.14667	0.891667	1.26167		-0.333333	-0.0783333	-0.448333	0.255	-0.115	-0.37
Thermoanaerobaculia_01133_Biopolymer_transport_protein_ExbD	2.62685	4.10296	4.40762	3.9381	5.1337		0.643333	0.746667	0.584167	0.966667		-0.103333	0.0591667	-0.323333	0.1625	-0.22	-0.3825
Thermoanaerobaculia_01134_Biopolymer_transport_protein_ExbB	3.30962	5.21741	4.86801	5.14261	5.14261		0.656667	0.556667	0.635833	0.635833		0.1	0.0208333	0.0208333	-0.0791667	-0.0791667	0
Thermoanaerobaculia_01135_hypothetical_protein	2.26577	2.13366	2.55502	1.70823	2.5403		-0.0866667	0.173333	-0.4075	0.165		-0.26	0.320833	-0.251667	0.580833	0.00833333	-0.5725
Thermoanaerobaculia_01136_hypothetical_protein	3.99077	2.9622	3.86375	3.96549	5.91755		-0.43	-0.0466667	-0.00916667	0.568333		-0.383333	-0.420833	-0.998333	-0.0375	-0.615	-0.5775
Thermoanaerobaculia_01137_hypothetical_protein	2.21914	3.19688	2.6087	1.54489	1.92519		0.526667	0.233333	-0.5225	-0.205		0.293333	1.04917	0.731667	0.755833	0.438333	-0.3175
Thermoanaerobaculia_01138_Bifunctional_NAD(P)H-hydrate_repair_enzyme_Nnr	1.08172	0.713672	2.35653	1.43644	1.46409		-0.6	1.12333	0.409167	0.436667		-1.72333	-1.00917	-1.03667	0.714167	0.686667	-0.0275
Thermoanaerobaculia_01139_hypothetical_protein	0.690956	1.41095	1.24545	1.11922	0.949342		1.03	0.85	0.695833	0.458333		0.18	0.334167	0.571667	0.154167	0.391667	0.2375
Thermoanaerobaculia_01140_hypothetical_protein	6.69616	11.8214	11.7398	11.0234	12.5316		0.82	0.81	0.719167	0.904167		0.01	0.100833	-0.0841667	0.0908333	-0.0941667	-0.185
Thermoanaerobaculia_01144_RNA_polymerase-binding_transcription_factor_CarD	1.92741	3.01746	2.71321	2.27363	2.3579		0.646667	0.493333	0.238333	0.290833		0.153333	0.408333	0.355833	0.255	0.2025	-0.0525
Thermoanaerobaculia_01145_hypothetical_protein	2.38943	4.14106	5.51489	2.86791	4.59479		0.793333	1.20667	0.263333	0.943333		-0.413333	0.53	-0.15	0.943333	0.263333	-0.68
Thermoanaerobaculia_01146_hypothetical_protein	0.981686	0.874583	1.56193	0.876606	0.803851		-0.166667	0.67	-0.163333	-0.288333		-0.836667	-0.00333333	0.121667	0.833333	0.958333	0.125
Thermoanaerobaculia_01148_Cysteine_desulfurase	1.38511	0.80107	0.965936	1.00173	0.920188		-0.79	-0.52	-0.4675	-0.59		-0.27	-0.3225	-0.2	-0.0525	0.07	0.1225
Thermoanaerobaculia_01149_hypothetical_protein	1.24545	2.50244	1.51222	1.00521	0.893475		1.00667	0.28	-0.309167	-0.479167		0.726667	1.31583	1.48583	0.589167	0.759167	0.17
Thermoanaerobaculia_01150_hypothetical_protein	1.26576	0.974905	1.80667	1.79938	1.39474		-0.376667	0.513333	0.5075	0.14		-0.89	-0.884167	-0.516667	0.00583333	0.373333	0.3675
Thermoanaerobaculia_01154_hypothetical_protein	0.752623	0.590496	1.20581	0.959264	1.03347		-0.35	0.68	0.35	0.4575		-1.03	-0.7	-0.8075	0.33	0.2225	-0.1075
Thermoanaerobaculia_01155_hypothetical_protein	0.990801	1.20581	1.96791	1.50786	2.25012		0.283333	0.99	0.605833	1.18333		-0.706667	-0.3225	-0.9	0.384167	-0.193333	-0.5775
Thermoanaerobaculia_01156_hypothetical_protein	1.01866	1.29235	1.09429	1.06253	1.58557		0.343333	0.103333	0.0608333	0.638333		0.24	0.2825	-0.295	0.0425	-0.535	-0.5775
Thermoanaerobaculia_01157_hypothetical_protein	0.816014	1.24833	1.6245	1.04427	0.813661		0.613333	0.993333	0.355833	-0.00416667		-0.38	0.2575	0.6175	0.6375	0.9975	0.36
Thermoanaerobaculia_01158_Protein-glutamate_methylesterase/protein-glutamine_glutaminase_1	0.771997	1.04729	1.02337	1.3218	0.68302		0.44	0.406667	0.775833	-0.176667		0.0333333	-0.335833	0.616667	-0.369167	0.583333	0.9525
Thermoanaerobaculia_01160_hypothetical_protein	0.97716	2.12383	2.12383	1.73809	1.3218		1.12	1.12	0.830833	0.435833		0	0.289167	0.684167	0.289167	0.684167	0.395
Thermoanaerobaculia_01161_Methyl-accepting_chemotaxis_protein_McpA	1.55114	1.54043	1.8025	1.12701	1.13879		-0.01	0.216667	-0.460833	-0.445833		-0.226667	0.450833	0.435833	0.6775	0.6625	-0.015
Thermoanaerobaculia_01163_hypothetical_protein	0.997692	1.3566	3.03845	1.98618	0.893475		0.443333	1.60667	0.993333	-0.159167		-1.16333	-0.55	0.6025	0.613333	1.76583	1.1525
Thermoanaerobaculia_01164_Chemotaxis_protein_CheY_	1.11729	1.25992	1.68568	1.44643	1.53954		0.173333	0.593333	0.3725	0.4625		-0.42	-0.199167	-0.289167	0.220833	0.130833	-0.09
Thermoanaerobaculia_01165_Glutathione-binding_protein_GsiB	1.30134	1.43727	2.70695	1.59383	2.15099		0.143333	1.05667	0.2925	0.725		-0.913333	-0.149167	-0.581667	0.764167	0.331667	-0.4325
Thermoanaerobaculia_01167_hypothetical_protein	1.31646	1.82344	2.12874	1.54489	1.33793		0.47	0.693333	0.230833	0.0233333		-0.223333	0.239167	0.446667	0.4625	0.67	0.2075
Thermoanaerobaculia_01168_hypothetical_protein	2.1785	1.16473	2.51403	0.876606	1.27677		-0.903333	0.206667	-1.31333	-0.770833		-1.11	0.41	-0.1325	1.52	0.9775	-0.5425
Thermoanaerobaculia_01173_3'-5'_exonuclease_DinG	0.730353	1.53333	1.11987	0.785945	0.728247		1.07	0.616667	0.105833	-0.00416667		0.453333	0.964167	1.07417	0.510833	0.620833	0.11
Thermoanaerobaculia_01175_hypothetical_protein	0.872564	1.03526	1.07674	1.64718	1.19127		0.246667	0.303333	0.916667	0.449167		-0.0566667	-0.67	-0.2025	-0.613333	-0.145833	0.4675
Thermoanaerobaculia_01176_hypothetical_protein	2.54912	2.25012	3.31728	1.79005	2.36608		-0.18	0.38	-0.51	-0.1075		-0.56	0.33	-0.0725	0.89	0.4875	-0.4025
Thermoanaerobaculia_01178_Elongation_factor_P	1.26868	1.13813	0.903335	1.0299	1.26795		-0.156667	-0.49	-0.300833	-0.000833333		0.333333	0.144167	-0.155833	-0.189167	-0.489167	-0.3
Thermoanaerobaculia_01179_hypothetical_protein	1.17827	0.712025	0.793701	1.2163	0.812252		-0.726667	-0.57	0.0458333	-0.536667		-0.156667	-0.7725	-0.19	-0.615833	-0.0333333	0.5825
Thermoanaerobaculia_01180_hypothetical_protein	1.39152	1.92741	1.92297	2.34161	1.52891		0.47	0.466667	0.750833	0.135833		0.00333333	-0.280833	0.334167	-0.284167	0.330833	0.615
Thermoanaerobaculia_01181_hypothetical_protein	0.770215	1.37554	1.59107	0.962594	1.17895		0.836667	1.04667	0.321667	0.614167		-0.21	0.515	0.2225	0.725	0.4325	-0.2925
Thermoanaerobaculia_01186_Flavin-dependent_thymidylate_synthase	0.66742	0.80478	1.75727	0.942785	0.726986		0.27	1.39667	0.498333	0.123333		-1.12667	-0.228333	0.146667	0.898333	1.27333	0.375
Thermoanaerobaculia_01190_hypothetical_protein	1.02574	0.937354	1.43396	1.24833	1.45902		-0.13	0.483333	0.283333	0.508333		-0.613333	-0.413333	-0.638333	0.2	-0.025	-0.225
Thermoanaerobaculia_01191_Enolase	2.29209	3.1748	2.8219	2.40744	5.01066		0.47	0.3	0.0708333	1.12833		0.17	0.399167	-0.658333	0.229167	-0.828333	-1.0575
Thermoanaerobaculia_01194_hypothetical_protein	2.31873	3.06666	7.78124	4.39237	5.72589		0.403333	1.74667	0.921667	1.30417		-1.34333	-0.518333	-0.900833	0.825	0.4425	-0.3825
Thermoanaerobaculia_01195_hypothetical_protein	3.75809	5.29024	4.08405	4.46141	4.75683		0.493333	0.12	0.2475	0.34		0.373333	0.245833	0.153333	-0.1275	-0.22	-0.0925
Thermoanaerobaculia_01196_NADH_dehydrogenase	0.89296	1.58374	1.61328	1.22264	1.03706		0.826667	0.853333	0.453333	0.215833		-0.0266667	0.373333	0.610833	0.4	0.6375	0.2375
Thermoanaerobaculia_01197_Alkyl_hydroperoxide_reductase_C	1.09177	6.21893	7.31065	4.95883	5.25977		2.51	2.74333	2.18333	2.26833		-0.233333	0.326667	0.241667	0.56	0.475	-0.085
Thermoanaerobaculia_01206_Putative_zinc_metalloprotease	5.35171	2.88786	7.70966	4.14824	3.97237		-0.89	0.526667	-0.3675	-0.43		-1.41667	-0.5225	-0.46	0.894167	0.956667	0.0625
Thermoanaerobaculia_01209_Ditrans,polycis-undecaprenyl-diphosphate_synthase_((2E,6E)-farnesyl-diphosphate_specific)	1.13027	1.37554	1.52979	0.960928	0.959264		0.283333	0.436667	-0.234167	-0.236667		-0.153333	0.5175	0.52	0.670833	0.673333	0.0025
Thermoanaerobaculia_01211_hypothetical_protein	1.3566	1.84463	2.56685	1.39959	3.32303		0.443333	0.92	0.045	1.2925		-0.476667	0.398333	-0.849167	0.875	-0.3725	-1.2475
Thermoanaerobaculia_01212_Chaperone_protein_ClpB	2.43964	1.49485	1.20581	0.941152	1.87579		-0.706667	-1.01667	-1.37417	-0.379167		0.31	0.6675	-0.3275	0.3575	-0.6375	-0.995
Thermoanaerobaculia_01215_hypothetical_protein	2.11404	1.38831	2.58471	1.67018	0.843816		-0.606667	0.29	-0.34	-1.325		-0.896667	-0.266667	0.718333	0.63	1.615	0.985
Thermoanaerobaculia_01216_hypothetical_protein	3.25653	2.31338	5.07474	2.38667	2.45377		-0.493333	0.64	-0.448333	-0.408333		-1.13333	-0.045	-0.085	1.08833	1.04833	-0.04
Thermoanaerobaculia_01217_hypothetical_protein	0.82169	1.07425	2.03261	0.99654	1.24401		0.386667	1.30667	0.278333	0.598333		-0.92	0.108333	-0.211667	1.02833	0.708333	-0.32
Thermoanaerobaculia_01221_Glutamine--tRNA_ligase	1.12766	0.864537	1.58374	0.777816	1.39474		-0.383333	0.49	-0.535833	0.306667		-0.873333	0.1525	-0.69	1.02583	0.183333	-0.8425
Thermoanaerobaculia_01223_tRNA-Gln(ctg)	0.649169	0.866537	0.694157	0.712025	0.942785		0.416667	0.0966667	0.133333	0.538333		0.32	0.283333	-0.121667	-0.0366667	-0.441667	-0.405
Thermoanaerobaculia_01226_3-ketoacyl-CoA_thiolase	0.905425	0.856584	0.816014	1.47172	1.69643		-0.08	-0.15	0.700833	0.905833		0.07	-0.780833	-0.985833	-0.850833	-1.05583	-0.205
Thermoanaerobaculia_01227_Fatty_acid_oxidation_complex_subunit_alpha	1.29235	1.85746	1.74917	1.17691	1.20999		0.523333	0.436667	-0.135	-0.095		0.0866667	0.658333	0.618333	0.571667	0.531667	-0.04
Thermoanaerobaculia_01228_Cytidylate_kinase	0.710382	0.968171	1.19472	1.38992	0.813661		0.446667	0.75	0.968333	0.195833		-0.303333	-0.521667	0.250833	-0.218333	0.554167	0.7725
Thermoanaerobaculia_01229_hypothetical_protein	0.66742	1.53333	1.51922	1.36131	1.45397		1.2	1.18667	1.02833	1.12333		0.0133333	0.171667	0.0766667	0.158333	0.0633333	-0.095
Thermoanaerobaculia_01230_hypothetical_protein	1.04729	2.1785	2.17347	1.37078	1.57735		1.05667	1.05333	0.388333	0.590833		0.00333333	0.668333	0.465833	0.665	0.4625	-0.2025
Thermoanaerobaculia_01231_hypothetical_protein	2.84153	1.48796	4	0.981119	2.08132		-0.933333	0.493333	-1.53417	-0.449167		-1.42667	0.600833	-0.484167	2.0275	0.9425	-1.085
Thermoanaerobaculia_01235_Putative_cation/proton_antiporter_YbaL	0.740549	0.878633	2.07053	0.845279	0.726986		0.246667	1.48333	0.190833	-0.0266667		-1.23667	0.0558333	0.273333	1.2925	1.51	0.2175
Thermoanaerobaculia_01239_Chorismate_synthase	1.00231	0.713672	0.961483	1.16473	0.984525		-0.49	-0.06	0.216667	-0.0258333		-0.43	-0.706667	-0.464167	-0.276667	-0.0341667	0.2425
Thermoanaerobaculia_01242_hypothetical_protein	0.943874	1.44727	1.55833	1.04427	1.16473		0.616667	0.723333	0.145833	0.303333		-0.106667	0.470833	0.313333	0.5775	0.42	-0.1575
Thermoanaerobaculia_01244_Carbamoyl-phosphate_synthase_large_chain	1.44727	2.03731	1.9141	2.07053	1.61608		0.493333	0.403333	0.516667	0.159167		0.09	-0.0233333	0.334167	-0.113333	0.244167	0.3575
Thermoanaerobaculia_01245_hypothetical_protein	1.08925	1.37554	1.28343	1.49226	2.03849		0.336667	0.236667	0.454167	0.904167		0.1	-0.1175	-0.5675	-0.2175	-0.6675	-0.45
Thermoanaerobaculia_01252_Tyrosine--tRNA_ligase	1.07177	1.08423	1.44393	1.45649	1.44143		0.0166667	0.43	0.4425	0.4275		-0.413333	-0.425833	-0.410833	-0.0125	0.0025	0.015
Thermoanaerobaculia_01253_Twitching_mobility_protein	1.02101	0.878633	1.27751	0.957603	0.590496		-0.216667	0.323333	-0.0925	-0.79		-0.54	-0.124167	0.573333	0.415833	1.11333	0.6975
Thermoanaerobaculia_01255_hypothetical_protein	1.20025	1.55833	2.17347	1.43396	1.3566		0.376667	0.856667	0.256667	0.176667		-0.48	0.12	0.2	0.6	0.68	0.08
Thermoanaerobaculia_01256_Uridine_kinase	1.63203	2.85469	2.66352	1.52362	2.81376		0.806667	0.706667	-0.0991667	0.785833		0.1	0.905833	0.0208333	0.805833	-0.0791667	-0.885
Thermoanaerobaculia_01257_hypothetical_protein	2.90795	4.24766	4.02782	4.14824	5.61778		0.546667	0.47	0.5125	0.95		0.0766667	0.0341667	-0.403333	-0.0425	-0.48	-0.4375
Thermoanaerobaculia_01259_hypothetical_protein	0.689362	1.05702	0.846745	0.792784	0.779165		0.616667	0.296667	0.201667	0.176667		0.32	0.415	0.44	0.095	0.12	0.025
Thermoanaerobaculia_01266_hypothetical_protein	0.799221	0.590496	1.03526	0.708333	1.03886		-0.436667	0.373333	-0.174167	0.378333		-0.81	-0.2625	-0.815	0.5475	-0.005	-0.5525
Thermoanaerobaculia_01267_Thiol:disulfide_interchange_protein_DsbD	4.35699	1.40769	2.27101	1.27015	1.64148		-1.63	-0.94	-1.77833	-1.40833		-0.69	0.148333	-0.221667	0.838333	0.468333	-0.37
Thermoanaerobaculia_01269_Serine-protein_kinase_RsbW	0.676737	0.590496	1.12506	0.590496	1.27015		-0.196667	0.733333	-0.196667	0.908333		-0.93	0	-1.105	0.93	-0.175	-1.105
Thermoanaerobaculia_01272_hypothetical_protein	0.756109	1.43396	2.34567	0.941152	1.34723		0.923333	1.63333	0.315833	0.833333		-0.71	0.6075	0.09	1.3175	0.8	-0.5175
Thermoanaerobaculia_01274_L-aspartate_oxidase	1.16743	1.6358	1.64718	0.984525	1.54221		0.486667	0.496667	-0.245833	0.401667		-0.01	0.7325	0.085	0.7425	0.095	-0.6475
Thermoanaerobaculia_01275_putative_nicotinate-nucleotide_pyrophosphorylase_[carboxylating]	1.41095	1.76541	2.75745	2.03144	1.55833		0.323333	0.966667	0.525833	0.143333		-0.643333	-0.2025	0.18	0.440833	0.823333	0.3825
Thermoanaerobaculia_01276_hypothetical_protein	1.38831	1.79419	1.52626	1.36368	1.16473		0.37	0.136667	-0.0258333	-0.253333		0.233333	0.395833	0.623333	0.1625	0.39	0.2275
Thermoanaerobaculia_01279_hypothetical_protein	1.2086	0.968171	1.61328	1.43396	1.00347		-0.32	0.416667	0.246667	-0.268333		-0.736667	-0.566667	-0.0516667	0.17	0.685	0.515
Thermoanaerobaculia_01283_Regulatory_protein_AtoC	0.725309	0.590496	1.43065	1.00521	1.44143		-0.296667	0.98	0.470833	0.990833		-1.27667	-0.7675	-1.2875	0.509167	-0.0108333	-0.52
Thermoanaerobaculia_01284_Adaptive-response_sensory-kinase_SasA	0.926588	1.27751	2.38392	2.50533	2.45377		0.463333	1.36333	1.435	1.405		-0.9	-0.971667	-0.941667	-0.0716667	-0.0416667	0.03
Thermoanaerobaculia_01285_Type_II_secretion_system_protein_F	2.37841	7.94474	7.19336	5.52127	4.01389		1.74	1.59667	1.215	0.755		0.143333	0.525	0.985	0.381667	0.841667	0.46
Thermoanaerobaculia_01286_Twitching_mobility_protein	3.37137	6.17597	6.32033	4.65893	7.01285		0.873333	0.906667	0.466667	1.05667		-0.0333333	0.406667	-0.183333	0.44	-0.15	-0.59
Thermoanaerobaculia_01287_Type_II_secretion_system_protein_E	2.60268	4.35699	2.7007	3.09513	4.02782		0.743333	0.0533333	0.25	0.63		0.69	0.493333	0.113333	-0.196667	-0.576667	-0.38
Thermoanaerobaculia_01288_hypothetical_protein	1.50873	1.32256	2.43964	1.16675	1.65577		-0.19	0.693333	-0.370833	0.134167		-0.883333	0.180833	-0.324167	1.06417	0.559167	-0.505
Thermoanaerobaculia_01290_hypothetical_protein	0.913831	2.08012	1.42076	1.17487	1.63864		1.18667	0.636667	0.3625	0.8425		0.55	0.824167	0.344167	0.274167	-0.205833	-0.48
Thermoanaerobaculia_01294_hypothetical_protein	2.12383	1.84463	3.37916	1.78386	2.01391		-0.203333	0.67	-0.251667	-0.0766667		-0.873333	0.0483333	-0.126667	0.921667	0.746667	-0.175
Thermoanaerobaculia_01296_hypothetical_protein	0.918064	1.84038	1.67404	1.85961	0.95429		1.00333	0.866667	1.01833	0.0558333		0.136667	-0.015	0.9475	-0.151667	0.810833	0.9625
Thermoanaerobaculia_01297_Type_II_secretion_system_protein_F	1.24258	1.36289	2.06575	0.730775	0.939523		0.133333	0.733333	-0.765833	-0.403333		-0.6	0.899167	0.536667	1.49917	1.13667	-0.3625
Thermoanaerobaculia_01298_hypothetical_protein	2.75745	2.77022	2.68825	2.89287	3.32879		0.00666667	-0.0366667	0.0691667	0.271667		0.0433333	-0.0625	-0.265	-0.105833	-0.308333	-0.2025
Thermoanaerobaculia_01299_hypothetical_protein	0.747425	1.08172	1.07674	1.14472	1.42158		0.533333	0.526667	0.615	0.9275		0.00666667	-0.0816667	-0.394167	-0.0883333	-0.400833	-0.3125
Thermoanaerobaculia_01301_hypothetical_protein	0.782773	1.05702	0.93088	1.12506	1.32869		0.433333	0.25	0.523333	0.763333		0.183333	-0.09	-0.33	-0.273333	-0.513333	-0.24
Thermoanaerobaculia_01302_hypothetical_protein	0.590496	0.80107	0.968171	1.03347	0.879649		0.44	0.713333	0.8075	0.575		-0.273333	-0.3675	-0.135	-0.0941667	0.138333	0.2325
Thermoanaerobaculia_01303_Type_3_secretion_system_secretin	1.98618	4.85678	8.37835	5.62752	4.38477		1.29	2.07667	1.5025	1.1425		-0.786667	-0.2125	0.1475	0.574167	0.934167	0.36
Thermoanaerobaculia_01306_hypothetical_protein	1.29534	1.04972	2	1.95884	2.1177		-0.303333	0.626667	0.596667	0.709167		-0.93	-0.9	-1.0125	0.03	-0.0825	-0.1125
Thermoanaerobaculia_01307_putative_zinc_protease	1.26868	0.963707	1.46071	1.31267	0.905948		-0.396667	0.203333	0.0491667	-0.485833		-0.6	-0.445833	0.0891667	0.154167	0.689167	0.535
Thermoanaerobaculia_01313_Multidrug_resistance_protein_MexB	1.81924	0.590496	0.814131	0.796916	0.812252		-1.62333	-1.16	-1.19083	-1.16333		-0.463333	-0.4325	-0.46	0.0308333	0.00333333	-0.0275
Thermoanaerobaculia_01322_hypothetical_protein	7.37853	4.02782	11.0553	9.88335	9.44794		-0.873333	0.583333	0.421667	0.356667		-1.45667	-1.295	-1.23	0.161667	0.226667	0.065
Thermoanaerobaculia_01323_hypothetical_protein	0.954842	2.08975	1.94531	1.12506	0.823591		1.13	1.02667	0.236667	-0.213333		0.103333	0.893333	1.34333	0.79	1.24	0.45
Thermoanaerobaculia_01324_Vitamin_B12_transporter_BtuB	1.16205	1.79834	1.51222	0.803851	1.97247		0.63	0.38	-0.531667	0.763333		0.25	1.16167	-0.133333	0.911667	-0.383333	-1.295
Thermoanaerobaculia_01326_Phosphoenolpyruvate_carboxykinase_[GTP]	2.08975	2.74473	1.68179	1.08862	1.67888		0.393333	-0.313333	-0.940833	-0.315833		0.706667	1.33417	0.709167	0.6275	0.0025	-0.625
Thermoanaerobaculia_01327_Proline_iminopeptidase	3.04547	3.74942	4.07462	1.18509	2.2974		0.3	0.42	-1.36167	-0.406667		-0.12	1.66167	0.706667	1.78167	0.826667	-0.955
Thermoanaerobaculia_01328_Biosynthetic_arginine_decarboxylase	2.94854	2.40605	2.48515	2.26577	2		-0.293333	-0.246667	-0.38	-0.56		-0.0466667	0.0866667	0.266667	0.133333	0.313333	0.18
Thermoanaerobaculia_01329_hypothetical_protein	1.02101	1.04972	1.62826	0.730775	1.1708		0.04	0.673333	-0.4825	0.1975		-0.633333	0.5225	-0.1575	1.15583	0.475833	-0.68
Thermoanaerobaculia_01332_hypothetical_protein	1.18921	1.23685	0.590496	0.787308	0.808041		0.0566667	-1.01	-0.595	-0.5575		1.06667	0.651667	0.614167	-0.415	-0.4525	-0.0375
Thermoanaerobaculia_01334_hypothetical_protein	1.39152	1.55473	1.81504	1.18715	0.895025		0.16	0.383333	-0.229167	-0.636667		-0.223333	0.389167	0.796667	0.6125	1.02	0.4075
Thermoanaerobaculia_01337_Undecaprenyl-phosphate_4-deoxy-4-formamido-L-arabinose_transferase	1.35347	1.39474	1.69349	0.803851	1.02811		0.0433333	0.323333	-0.751667	-0.396667		-0.28	0.795	0.44	1.075	0.72	-0.355
Thermoanaerobaculia_01340_hypothetical_protein	0.791869	0.80107	1.50177	0.931418	0.97942		0.0166667	0.923333	0.234167	0.306667		-0.906667	-0.2175	-0.29	0.689167	0.616667	-0.0725
Thermoanaerobaculia_01341_hypothetical_protein	1.52626	1.25701	2.25532	1.54221	1.21209		-0.28	0.563333	0.015	-0.3325		-0.843333	-0.295	0.0525	0.548333	0.895833	0.3475
Thermoanaerobaculia_01347_hypothetical_protein	0.66588	1.4914	1.15936	1.0924	1.41421		1.16333	0.8	0.714167	1.08667		0.363333	0.449167	0.0766667	0.0858333	-0.286667	-0.3725
Thermoanaerobaculia_01348_hypothetical_protein	0.749154	3.1748	1.83189	2.13243	2.79917		2.08333	1.29	1.50917	1.90167		0.793333	0.574167	0.181667	-0.219167	-0.611667	-0.3925
Thermoanaerobaculia_01350_RNA_polymerase-associated_protein_RapA	1.41421	3.51453	2.40605	2.08855	3.12748		1.31333	0.766667	0.5625	1.145		0.546667	0.750833	0.168333	0.204167	-0.378333	-0.5825
Thermoanaerobaculia_01358_Crotonobetainyl-CoA_reductase	1.42076	2.39496	2.11893	1.36131	1.87579		0.753333	0.576667	-0.0616667	0.400833		0.176667	0.815	0.3525	0.638333	0.175833	-0.4625
Thermoanaerobaculia_01359_Anaerobic_nitric_oxide_reductase_transcription_regulator_NorR	1.06683	2.21914	1.2086	1.21841	1.04247		1.05667	0.18	0.191667	-0.0333333		0.876667	0.865	1.09	-0.0116667	0.213333	0.225
Thermoanaerobaculia_01363_hypothetical_protein	0.882703	1.63959	0.740549	0.952638	1.5966		0.893333	-0.253333	0.11	0.855		1.14667	0.783333	0.0383333	-0.363333	-1.10833	-0.745
Thermoanaerobaculia_01366_Sensor_histidine_kinase_RcsC	1.46409	1.89212	1.31951	1.17283	1.23114		0.37	-0.15	-0.32	-0.25		0.52	0.69	0.62	0.17	0.1	-0.07
Thermoanaerobaculia_01368_Sensor_histidine_kinase_TmoS	1.15936	1.48796	2.07053	1.80876	1.31039		0.36	0.836667	0.641667	0.176667		-0.476667	-0.281667	0.183333	0.195	0.66	0.465
Thermoanaerobaculia_01369_hypothetical_protein	0.66742	1.06191	1.49831	0.934651	0.941152		0.67	1.16667	0.485833	0.495833		-0.496667	0.184167	0.174167	0.680833	0.670833	-0.01
Thermoanaerobaculia_01370_Hydroperoxy_fatty_acid_reductase_gpx1	1.09429	1.00231	1.60214	0.590496	1.47427		-0.126667	0.55	-0.89	0.43		-0.676667	0.763333	-0.556667	1.44	0.12	-1.32
Thermoanaerobaculia_01371_hypothetical_protein	1.12766	0.850667	0.590496	0.796916	1.15469		-0.406667	-0.933333	-0.500833	0.0341667		0.526667	0.0941667	-0.440833	-0.4325	-0.9675	-0.535
Thermoanaerobaculia_01373_Aldo-keto_reductase_IolS	0.872564	0.793701	0.715323	1.13288	1.35191		-0.136667	-0.286667	0.376667	0.631667		0.15	-0.513333	-0.768333	-0.663333	-0.918333	-0.255
Thermoanaerobaculia_01379_Peptide_methionine_sulfoxide_reductase_MsrA	1.25701	2.01391	1	1.26357	1.89212		0.68	-0.33	0.0075	0.59		1.01	0.6725	0.09	-0.3375	-0.92	-0.5825
Thermoanaerobaculia_01380_RNA_polymerase_sigma_factor_CarQ	0.640232	1.14076	0.740549	0.708333	1.29235		0.833333	0.21	0.145833	1.01333		0.623333	0.6875	-0.18	0.0641667	-0.803333	-0.8675
Thermoanaerobaculia_01385_Cytochrome_bd-I_ubiquinol_oxidase_subunit_2	0.687771	1.20303	1.28343	1.00173	0.590496		0.806667	0.9	0.5425	-0.22		-0.0933333	0.264167	1.02667	0.3575	1.12	0.7625
Thermoanaerobaculia_01390_hypothetical_protein	0.694157	2.47369	3.13834	1.88557	2.24233		1.83333	2.17667	1.44167	1.69167		-0.343333	0.391667	0.141667	0.735	0.485	-0.25
Thermoanaerobaculia_01391_Transcriptional_regulatory_protein_ZraR	0.915945	0.968171	0.888843	0.89969	0.773782		0.08	-0.0433333	-0.0258333	-0.243333		0.123333	0.105833	0.323333	-0.0175	0.2	0.2175
Thermoanaerobaculia_01393_Thiosulfate_reductase_molybdopterin-containing_subunit_PhsA	0.638754	6.9644	3.76678	3.46415	5.2325		3.44667	2.56	2.43917	3.03417		0.886667	1.0075	0.4125	0.120833	-0.474167	-0.595
Thermoanaerobaculia_01394_Tetrathionate_reductase_subunit_B	0.641713	1.70921	1.57644	1.1708	1.16878		1.41333	1.29667	0.8675	0.865		0.116667	0.545833	0.548333	0.429167	0.431667	0.0025
Thermoanaerobaculia_01395_hypothetical_protein	0.590496	2.4909	1.8489	1.79626	2.75108		2.07667	1.64667	1.605	2.22		0.43	0.471667	-0.143333	0.0416667	-0.573333	-0.615
Thermoanaerobaculia_01397_hypothetical_protein	0.66742	2.22942	2.45661	1.33099	2.37841		1.74	1.88	0.995833	1.83333		-0.14	0.744167	-0.0933333	0.884167	0.0466667	-0.8375
Thermoanaerobaculia_01398_hypothetical_protein	0.614152	5.4768	3.29436	1.90198	5.19636		3.15667	2.42333	1.63083	3.08083		0.733333	1.52583	0.0758333	0.7925	-0.6575	-1.45
Thermoanaerobaculia_01399_Dodecin	1.35347	1.90088	1.73708	1.32409	2.28945		0.49	0.36	-0.0316667	0.758333		0.13	0.521667	-0.268333	0.391667	-0.398333	-0.79
Thermoanaerobaculia_01402_hypothetical_protein	1.70921	1.08925	1.88339	1.21841	1.61049		-0.65	0.14	-0.488333	-0.0858333		-0.79	-0.161667	-0.564167	0.628333	0.225833	-0.4025
Thermoanaerobaculia_01405_Pyruvate-flavodoxin_oxidoreductase	1.83189	7.07796	8.89709	5.42642	8.45614		1.95	2.28	1.56667	2.20667		-0.33	0.383333	-0.256667	0.713333	0.0733333	-0.64
Thermoanaerobaculia_01406_NAD-dependent_dihydropyrimidine_dehydrogenase_subunit_PreA	1.24545	2.7007	3.20428	3.56154	4.30198		1.11667	1.36333	1.51583	1.78833		-0.246667	-0.399167	-0.671667	-0.1525	-0.425	-0.2725
Thermoanaerobaculia_01408_Adaptive-response_sensory-kinase_SasA	0.907519	1.05702	1.83189	0.839441	1.44143		0.22	1.01333	-0.1125	0.6675		-0.793333	0.3325	-0.4475	1.12583	0.345833	-0.78
Thermoanaerobaculia_01409_hypothetical_protein	1.74917	2.30271	1.95432	2.16595	1.77154		0.396667	0.16	0.308333	0.0183333		0.236667	0.0883333	0.378333	-0.148333	0.141667	0.29
Thermoanaerobaculia_01410_hypothetical_protein	3.26406	2.30271	2.00463	1.69349	2.55797		-0.503333	-0.703333	-0.946667	-0.351667		0.2	0.443333	-0.151667	0.243333	-0.351667	-0.595
Thermoanaerobaculia_01411_hypothetical_protein	1.15936	1.03766	1.00231	1.22476	0.808041		-0.16	-0.21	0.0791667	-0.520833		0.05	-0.239167	0.360833	-0.289167	0.310833	0.6
Thermoanaerobaculia_01416_Mycothiol_S-conjugate_amidase	4.14106	2.03261	3.07375	2.47084	2.40327		-1.02667	-0.43	-0.745	-0.785		-0.596667	-0.281667	-0.241667	0.315	0.355	0.04
Thermoanaerobaculia_01417_Glycogen_operon_protein_GlgX_	0.909618	2.85469	1.9816	1.57189	1.27235		1.65	1.12333	0.789167	0.484167		0.526667	0.860833	1.16583	0.334167	0.639167	0.305
Thermoanaerobaculia_01418_hypothetical_protein	0.89296	0.712025	1.6245	0.743549	1.53156		-0.326667	0.863333	-0.264167	0.778333		-1.19	-0.0625	-1.105	1.1275	0.085	-1.0425
Thermoanaerobaculia_01419_hypothetical_protein	2.43401	2.88119	2.80889	2.07053	2.18859		0.243333	0.206667	-0.233333	-0.153333		0.0366667	0.476667	0.396667	0.44	0.36	-0.08
Thermoanaerobaculia_01420_hypothetical_protein	0.681444	1.04006	0.844791	0.812252	1.57189		0.61	0.31	0.253333	1.20583		0.3	0.356667	-0.595833	0.0566667	-0.895833	-0.9525
Thermoanaerobaculia_01423_hypothetical_protein	1.1487	2.23974	1.93634	1.92186	2.79917		0.963333	0.753333	0.7425	1.285		0.21	0.220833	-0.321667	0.0108333	-0.531667	-0.5425
Thermoanaerobaculia_01424_hypothetical_protein	2.54912	5.50217	6.20458	5.54044	8.52973		1.11	1.28333	1.12	1.7425		-0.173333	-0.01	-0.6325	0.163333	-0.459167	-0.6225
Thermoanaerobaculia_01425_Sensor_histidine_kinase_RcsC	1.53333	1.18646	1.97703	1.47939	1.52626		-0.37	0.366667	-0.0516667	-0.00666667		-0.736667	-0.318333	-0.363333	0.418333	0.373333	-0.045
Thermoanaerobaculia_01426_Multidrug_resistance_protein_MdtA	3.05958	6.06287	4.93597	2.05979	4.23541		0.986667	0.69	-0.570833	0.469167		0.296667	1.5575	0.5175	1.26083	0.220833	-1.04
Thermoanaerobaculia_01427_putative_ABC_transporter_ATP-binding_protein_YknY	1.24833	1.62826	1.90528	1.13682	1.90528		0.383333	0.61	-0.135	0.61		-0.226667	0.518333	-0.226667	0.745	0	-0.745
Thermoanaerobaculia_01428_Macrolide_export_ATP-binding/permease_protein_MacB	2.01391	4	3.03143	2.87787	2.59368		0.99	0.59	0.515	0.365		0.4	0.475	0.625	0.075	0.225	0.15
Thermoanaerobaculia_01429_Macrolide_export_ATP-binding/permease_protein_MacB	1.88339	5.78908	5.9794	2.63445	2.98452		1.62	1.66667	0.484167	0.664167		-0.0466667	1.13583	0.955833	1.1825	1.0025	-0.18
Thermoanaerobaculia_01430_hypothetical_protein	0.872564	0.860551	1.45397	0.798298	0.848214		-0.02	0.736667	-0.128333	-0.0408333		-0.756667	0.108333	0.0208333	0.865	0.7775	-0.0875
Thermoanaerobaculia_01432_hypothetical_protein	3.58838	9.75855	10.9283	7.79474	8.45614		1.44333	1.60667	1.11917	1.23667		-0.163333	0.324167	0.206667	0.4875	0.37	-0.1175
MHC_Thermoanaerobaculia_01433_hypothetical_protein	1.30737	3.10947	2.08975	2.43682	1.98618		1.25	0.676667	0.898333	0.603333		0.573333	0.351667	0.646667	-0.221667	0.0733333	0.295
MHC_Thermoanaerobaculia_01434_hypothetical_protein	4.31691	10.6541	8.6538	7.84895	11.1386		1.30333	1.00333	0.8625	1.3675		0.3	0.440833	-0.0641667	0.140833	-0.364167	-0.505
Thermoanaerobaculia_01437_hypothetical_protein	1.08673	1.78592	3.47417	2.26577	2.07772		0.716667	1.67667	1.06	0.935		-0.96	-0.343333	-0.218333	0.616667	0.741667	0.125
Thermoanaerobaculia_01438_Serine/threonine-protein_kinase_PknD	1.74513	1.76133	1.34412	0.771105	1.12896		0.0133333	-0.376667	-1.17833	-0.628333		0.39	1.19167	0.641667	0.801667	0.251667	-0.55
Thermoanaerobaculia_01439_3-oxoacyl-[acyl-carrier-protein]_synthase_2	1.53333	0.860551	2.65124	1.11729	1.45649		-0.833333	0.79	-0.456667	-0.0741667		-1.62333	-0.376667	-0.759167	1.24667	0.864167	-0.3825
Thermoanaerobaculia_01440_Acyl_carrier_protein	5.46416	2.19872	5.6962	3.5125	3.7386		-1.31333	0.06	-0.6375	-0.5475		-1.37333	-0.675833	-0.765833	0.6975	0.6075	-0.09
Thermoanaerobaculia_01446_50S_ribosomal_protein_L32	1.28046	1.1434	2.1785	2.38667	2.78466		-0.163333	0.766667	0.898333	1.12083		-0.93	-1.06167	-1.28417	-0.131667	-0.354167	-0.2225
Thermoanaerobaculia_01447_hypothetical_protein	2.8219	2.90123	2.94173	2.13984	3.48824		0.04	0.06	-0.399167	0.305833		-0.02	0.439167	-0.265833	0.459167	-0.245833	-0.705
Thermoanaerobaculia_01451_UDP-glucose:undecaprenyl-phosphate_glucose-1-phosphate_transferase	1.04729	2.86129	2.17347	1.6529	2.24622		1.45	1.05333	0.658333	1.10083		0.396667	0.791667	0.349167	0.395	-0.0475	-0.4425
Thermoanaerobaculia_01452_hypothetical_protein	2.64512	5.55325	4.3269	1.58282	3.85706		1.07	0.71	-0.740833	0.544167		0.36	1.81083	0.525833	1.45083	0.165833	-1.285
Thermoanaerobaculia_01459_Protein_RecA	1.4914	1.82344	1.70921	1.03526	2.0209		0.29	0.196667	-0.526667	0.438333		0.0933333	0.816667	-0.148333	0.723333	-0.241667	-0.965
Thermoanaerobaculia_01460_hypothetical_protein	1.89649	2.12874	1.46071	2.95878	1.66152		0.166667	-0.376667	0.641667	-0.190833		0.543333	-0.475	0.3575	-1.01833	-0.185833	0.8325
Thermoanaerobaculia_01462_Bifunctional_purine_biosynthesis_protein_PurH	1.4811	1.19196	0.961483	1.04066	1.34723		-0.313333	-0.623333	-0.509167	-0.136667		0.31	0.195833	-0.176667	-0.114167	-0.486667	-0.3725
Thermoanaerobaculia_01464_hypothetical_protein	1.09177	1.23399	1.11214	0.864537	1.51309		0.176667	0.0266667	-0.336667	0.470833		0.15	0.513333	-0.294167	0.363333	-0.444167	-0.8075
Thermoanaerobaculia_01465_Octaprenyl_diphosphate_synthase	1.5728	2.46229	2.24492	0.936272	1.24401		0.646667	0.513333	-0.748333	-0.338333		0.133333	1.395	0.985	1.26167	0.851667	-0.41
Thermoanaerobaculia_01466_hypothetical_protein	4.03714	4.18918	3.89962	2.95365	1.92519		0.0533333	-0.05	-0.450833	-1.06833		0.103333	0.504167	1.12167	0.400833	1.01833	0.6175
Thermoanaerobaculia_01467_hypothetical_protein	3.16748	3.15287	3.90864	3.33457	2.32141		-0.00666667	0.303333	0.0741667	-0.448333		-0.31	-0.0808333	0.441667	0.229167	0.751667	0.5225
Thermoanaerobaculia_01468_8-amino-3,8-dideoxy-manno-octulosonate_cytidylyltransferase	1.0693	1.03049	1.46747	1.19748	1.55563		-0.0533333	0.456667	0.163333	0.540833		-0.51	-0.216667	-0.594167	0.293333	-0.0841667	-0.3775
Thermoanaerobaculia_01469_CTP_synthase	1.18099	2.16345	1.75727	1.0087	1.41912		0.873333	0.573333	-0.2275	0.265		0.3	1.10083	0.608333	0.800833	0.308333	-0.4925
Thermoanaerobaculia_01471_hypothetical_protein	0.954842	0.93088	1.34723	0.709562	1.05702		-0.0366667	0.496667	-0.428333	0.146667		-0.533333	0.391667	-0.183333	0.925	0.35	-0.575
Thermoanaerobaculia_01475_hypothetical_protein	4.31691	4.9818	5.02805	3.90413	5.44526		0.206667	0.22	-0.145	0.335		-0.0133333	0.351667	-0.128333	0.365	-0.115	-0.48
Thermoanaerobaculia_01482_L-Ala-D/L-Glu_epimerase	1.04972	1.75727	1.42076	1.46155	1.46917		0.743333	0.436667	0.4775	0.485		0.306667	0.265833	0.258333	-0.0408333	-0.0483333	-0.0075
Thermoanaerobaculia_01499_Aspartate/alanine_antiporter	1.01866	1.38831	1.7818	1.40444	1.65864		0.446667	0.806667	0.463333	0.703333		-0.36	-0.0166667	-0.256667	0.343333	0.103333	-0.24
Thermoanaerobaculia_01500_hypothetical_protein	1.06437	1.46409	1.6245	1.24186	1.62169		0.46	0.61	0.2225	0.6075		-0.15	0.2375	-0.1475	0.3875	0.0025	-0.385
Thermoanaerobaculia_01501_hypothetical_protein	1.06437	1.46409	1.6245	1.24186	1.62169		0.46	0.61	0.2225	0.6075		-0.15	0.2375	-0.1475	0.3875	0.0025	-0.385
Thermoanaerobaculia_01502_Aspartate/alanine_antiporter	1.01866	1.38831	1.7818	1.40444	1.65864		0.446667	0.806667	0.463333	0.703333		-0.36	-0.0166667	-0.256667	0.343333	0.103333	-0.24
Thermoanaerobaculia_01519_L-Ala-D/L-Glu_epimerase	1.04972	1.75727	1.42076	1.46155	1.46917		0.743333	0.436667	0.4775	0.485		0.306667	0.265833	0.258333	-0.0408333	-0.0483333	-0.0075
Thermoanaerobaculia_01526_hypothetical_protein	4.31691	4.9818	5.02805	3.90413	5.44526		0.206667	0.22	-0.145	0.335		-0.0133333	0.351667	-0.128333	0.365	-0.115	-0.48
Thermoanaerobaculia_01531_hypothetical_protein	0.848704	0.963707	2.20891	1.36368	2.1177		0.183333	1.38	0.684167	1.31917		-1.19667	-0.500833	-1.13583	0.695833	0.0608333	-0.635
Thermoanaerobaculia_01532_hypothetical_protein	1.8025	2.75745	2.37293	3.63637	1.73508		0.613333	0.396667	1.0125	-0.055		0.216667	-0.399167	0.668333	-0.615833	0.451667	1.0675
Thermoanaerobaculia_01533_hypothetical_protein	1.40444	3.05958	2.96905	1.98963	3.77768		1.12333	1.08	0.5025	1.4275		0.0433333	0.620833	-0.304167	0.5775	-0.3475	-0.925
Thermoanaerobaculia_01535_hypothetical_protein	0.915945	2.18354	1.11214	0.771105	0.773782		1.25333	0.28	-0.248333	-0.243333		0.973333	1.50167	1.49667	0.528333	0.523333	-0.005
Thermoanaerobaculia_01536_hypothetical_protein	0.733736	1.23399	1.32869	1.06807	1.05154		0.75	0.856667	0.541667	0.519167		-0.106667	0.208333	0.230833	0.315	0.3375	0.0225
Thermoanaerobaculia_01537_hypothetical_protein	1.38831	1.35035	1.60214	1.06069	1.6358		-0.04	0.206667	-0.388333	0.236667		-0.246667	0.348333	-0.276667	0.595	-0.03	-0.625
Thermoanaerobaculia_01538_Aconitate_hydratase_A	3.28676	1.91853	1.55833	1.35191	2.25012		-0.776667	-1.07667	-1.28167	-0.546667		0.3	0.505	-0.23	0.205	-0.53	-0.735
Thermoanaerobaculia_01539_hypothetical_protein	1.32562	1.50177	2.77663	1.14472	1.06992		0.18	1.06667	-0.211667	-0.309167		-0.886667	0.391667	0.489167	1.27833	1.37583	0.0975
Thermoanaerobaculia_01542_putative_ABC_transporter_ATP-binding_protein_YxlF	2.42839	2.27101	3.09513	2.38254	2.91299		-0.0966667	0.35	-0.0275	0.2625		-0.446667	-0.0691667	-0.359167	0.3775	0.0875	-0.29
Thermoanaerobaculia_01543_hypothetical_protein	1.34412	1.05702	1.21419	1.07363	0.909093		-0.346667	-0.146667	-0.324167	-0.564167		-0.2	-0.0225	0.2175	0.1775	0.4175	0.24
Thermoanaerobaculia_01544_hypothetical_protein	2.71321	2.59068	3.1456	1.38992	2.36608		-0.0666667	0.213333	-0.965	-0.1975		-0.28	0.898333	0.130833	1.17833	0.410833	-0.7675
Thermoanaerobaculia_01545_hypothetical_protein	1.73708	1.64338	1.32869	1.70232	2.01042		-0.08	-0.386667	-0.0291667	0.210833		0.306667	-0.0508333	-0.290833	-0.3575	-0.5975	-0.24
Thermoanaerobaculia_01546_Sensor_histidine_kinase_RcsC	0.939523	1.42405	2.25012	1.58557	2.52713		0.6	1.26	0.755	1.4275		-0.66	-0.155	-0.8275	0.505	-0.1675	-0.6725
Thermoanaerobaculia_01547_1-deoxy-D-xylulose-5-phosphate_synthase	5.61778	2.37841	2.8219	3.95177	4.93312		-1.24	-0.993333	-0.5075	-0.1875		-0.246667	-0.7325	-1.0525	-0.485833	-0.805833	-0.32
Thermoanaerobaculia_01548_30S_ribosomal_protein_S1	1.60214	3.31728	4.10296	2.33351	3.26029		1.05	1.35667	0.5425	1.025		-0.306667	0.5075	0.025	0.814167	0.331667	-0.4825
Thermoanaerobaculia_01556_putative_protein_YisK	1.10957	1.11471	1.32562	0.860055	1.77461		0.00666667	0.256667	-0.3675	0.6775		-0.25	0.374167	-0.670833	0.624167	-0.420833	-1.045
Thermoanaerobaculia_01557_hypothetical_protein	1.40444	1.04729	1.43727	0.893475	0.839441		-0.423333	0.0333333	-0.6525	-0.7425		-0.456667	0.229167	0.319167	0.685833	0.775833	0.09
Thermoanaerobaculia_01560_Undecaprenyl_phosphate-alpha-4-amino-4-deoxy-L-arabinose_arabinosyl_transferase	1.10191	1.4811	1.12246	0.771105	1.6358		0.426667	0.0266667	-0.515	0.57		0.4	0.941667	-0.143333	0.541667	-0.543333	-1.085
Thermoanaerobaculia_01562_Putative_membrane-bound_redox_modulator_Alx	1.55473	1.47427	1.1434	1.0924	1.19334		-0.0766667	-0.443333	-0.509167	-0.381667		0.366667	0.4325	0.305	0.0658333	-0.0616667	-0.1275
Thermoanaerobaculia_01569_hypothetical_protein	1.46747	1.09936	0.993092	1.12896	0.813661		-0.416667	-0.563333	-0.378333	-0.850833		0.146667	-0.0383333	0.434167	-0.185	0.2875	0.4725
Thermoanaerobaculia_01570_hypothetical_protein	0.915945	1.04729	0.844791	1.18099	0.750019		0.193333	-0.116667	0.366667	-0.288333		0.31	-0.173333	0.481667	-0.483333	0.171667	0.655
Thermoanaerobaculia_01573_hypothetical_protein	0.928731	0.713672	1.0693	0.950989	1.33793		-0.38	0.203333	0.0341667	0.526667		-0.583333	-0.414167	-0.906667	0.169167	-0.323333	-0.4925
Thermoanaerobaculia_01575_hypothetical_protein	0.675175	0.712025	1.35974	0.936272	1.13879		0.0766667	1.01	0.471667	0.754167		-0.933333	-0.395	-0.6775	0.538333	0.255833	-0.2825
Thermoanaerobaculia_01576_hypothetical_protein	0.66742	1.2086	0.97716	0.672451	0.72951		0.856667	0.55	0.0108333	0.128333		0.306667	0.845833	0.728333	0.539167	0.421667	-0.1175
Thermoanaerobaculia_01578_2,3-bisphosphoglycerate-dependent_phosphoglycerate_mutase	1.78592	2.93494	1.43065	1.80563	1.87579		0.716667	-0.32	0.0158333	0.0708333		1.03667	0.700833	0.645833	-0.335833	-0.390833	-0.055
Thermoanaerobaculia_01579_hypothetical_protein	1.85746	6.17597	4.99332	4.89056	4.02085		1.73333	1.42667	1.39667	1.11417		0.306667	0.336667	0.619167	0.03	0.3125	0.2825
Thermoanaerobaculia_01580_hypothetical_protein	0.749154	1.03049	0.93088	0.893475	0.726986		0.46	0.313333	0.254167	-0.0433333		0.146667	0.205833	0.503333	0.0591667	0.356667	0.2975
Thermoanaerobaculia_01582_hypothetical_protein	0.846745	0.968171	2.24492	1.0924	1.40201		0.193333	1.40667	0.3675	0.7275		-1.21333	-0.174167	-0.534167	1.03917	0.679167	-0.36
Thermoanaerobaculia_01583_AMP_nucleosidase	0.766664	1.31342	1.29834	1.13288	1.19748		0.776667	0.76	0.563333	0.643333		0.0166667	0.213333	0.133333	0.196667	0.116667	-0.08
Thermoanaerobaculia_01584_Methylmalonyl-CoA_carboxyltransferase_12S_subunit	0.673617	0.80107	1.18372	0.813661	1.28788		0.25	0.813333	0.2725	0.935		-0.563333	-0.0225	-0.685	0.540833	-0.121667	-0.6625
Thermoanaerobaculia_01587_Glutaconyl-CoA_decarboxylase_subunit_beta	0.690956	1.16473	0.672062	1.13288	1.13485		0.753333	-0.04	0.713333	0.715833		0.793333	0.04	0.0375	-0.753333	-0.755833	-0.0025
Thermoanaerobaculia_01592_Metalloprotease_TldD	8.57419	19.6075	9.66878	6.97648	10.1965		1.19333	0.173333	-0.2975	0.25		1.02	1.49083	0.943333	0.470833	-0.0766667	-0.5475
Thermoanaerobaculia_01593_Metalloprotease_PmbA	9.18959	16	12.295	8.51496	12.9287		0.8	0.42	-0.11	0.4925		0.38	0.91	0.3075	0.53	-0.0725	-0.6025
Thermoanaerobaculia_01594_hypothetical_protein	0.915945	0.905425	1.53688	0.830758	1.04972		-0.0166667	0.746667	-0.140833	0.196667		-0.763333	0.124167	-0.213333	0.8875	0.55	-0.3375
Thermoanaerobaculia_01595_hypothetical_protein	1.19472	1.37237	1.56555	1.8954	1.56645		0.2	0.39	0.665833	0.390833		-0.19	-0.465833	-0.190833	-0.275833	-0.000833333	0.275
Thermoanaerobaculia_01596_Cocaine_esterase	0.835088	0.590496	1.02101	1.36841	0.893475		-0.5	0.29	0.7125	0.0975		-0.79	-1.2125	-0.5975	-0.4225	0.1925	0.615
Thermoanaerobaculia_01598_hypothetical_protein	0.842842	0.860551	1.34723	1.0299	0.920188		0.03	0.676667	0.289167	0.126667		-0.646667	-0.259167	-0.0966667	0.3875	0.55	0.1625
Thermoanaerobaculia_01599_hypothetical_protein	0.842842	1.52626	1.02337	0.924984	1.00173		0.856667	0.28	0.134167	0.249167		0.576667	0.7225	0.6075	0.145833	0.0308333	-0.115
Thermoanaerobaculia_01600_DNA_gyrase_subunit_B	1.43065	1.17827	1.00231	1.59383	1.70823		-0.28	-0.513333	0.155833	0.255833		0.233333	-0.435833	-0.535833	-0.669167	-0.769167	-0.1
Thermoanaerobaculia_01603_Protein_hit	0.866537	1.09682	1.55114	0.907519	1.15469		0.34	0.84	0.0666667	0.414167		-0.5	0.273333	-0.0741667	0.773333	0.425833	-0.3475
Thermoanaerobaculia_01604_Tol-Pal_system_protein_TolB	2.19872	3.29436	3.74076	4.10534	2.12874		0.583333	0.766667	0.900833	-0.0466667		-0.183333	-0.3175	0.63	-0.134167	0.813333	0.9475
Thermoanaerobaculia_01606_Sensor_histidine_kinase_RcsC	0.918064	0.968171	0.997692	0.898132	1.34025		0.0766667	0.12	-0.0316667	0.545833		-0.0433333	0.108333	-0.469167	0.151667	-0.425833	-0.5775
Thermoanaerobaculia_01607_2-succinyl-6-hydroxy-2,4-cyclohexadiene-1-carboxylate_synthase	0.993092	0.80107	0.909618	0.779165	1.21209		-0.31	-0.126667	-0.35	0.2875		-0.183333	0.04	-0.5975	0.223333	-0.414167	-0.6375
Thermoanaerobaculia_01608_hypothetical_protein	0.777366	1.72907	1.6358	1.31039	1.64718		1.15333	1.07333	0.753333	1.08333		0.08	0.4	0.07	0.32	-0.01	-0.33
Thermoanaerobaculia_01611_tRNA-His(gtg)	1.44393	0.640232	1.33484	0.71326	0.909093		-1.17333	-0.113333	-1.0175	-0.6675		-1.06	-0.155833	-0.505833	0.904167	0.554167	-0.35
Thermoanaerobaculia_01617_Glutamate_formimidoyltransferase	1.4406	1.30435	1.7411	2.83333	1.05154		-0.143333	0.273333	0.975833	-0.454167		-0.416667	-1.11917	0.310833	-0.7025	0.7275	1.43
Thermoanaerobaculia_01618_D-aminopeptidase	1.29834	3.53898	1.67404	1.57735	2.80403		1.44667	0.366667	0.280833	1.11083		1.08	1.16583	0.335833	0.0858333	-0.744167	-0.83
Thermoanaerobaculia_01622_Aldehyde_reductase_YahK	2.51403	0.965936	1.65864	1.55025	1.27899		-1.38	-0.6	-0.6975	-0.975		-0.78	-0.6825	-0.405	0.0975	0.375	0.2775
Thermoanaerobaculia_01625_hypothetical_protein	0.993092	0.590496	1.00231	0.97942	0.728247		-0.75	0.0133333	-0.02	-0.4475		-0.763333	-0.73	-0.3025	0.0333333	0.460833	0.4275
Thermoanaerobaculia_01626_Rubrerythrin	0.963707	1.07177	2.39496	2.24233	2.0958		0.153333	1.31333	1.21833	1.12083		-1.16	-1.065	-0.9675	0.095	0.1925	0.0975
Thermoanaerobaculia_01633_hypothetical_protein	0.712025	0.835088	1.83189	1.06437	0.670124		0.23	1.36333	0.58	-0.0875		-1.13333	-0.35	0.3175	0.783333	1.45083	0.6675
Thermoanaerobaculia_01634_Energy-dependent_translational_throttle_protein_EttA	1.18921	0.713672	1.34723	1.19541	1.60492		-0.736667	0.18	0.0075	0.4325		-0.916667	-0.744167	-1.16917	0.1725	-0.2525	-0.425
Thermoanaerobaculia_01637_hypothetical_protein	1.12766	1.09177	1.57644	1.2505	1.36368		-0.0466667	0.483333	0.149167	0.274167		-0.53	-0.195833	-0.320833	0.334167	0.209167	-0.125
Thermoanaerobaculia_01646_hypothetical_protein	0.641713	1.4914	0.968171	0.671286	0.75132		1.21667	0.593333	0.065	0.2275		0.623333	1.15167	0.989167	0.528333	0.365833	-0.1625
Thermoanaerobaculia_01651_hypothetical_protein	0.614152	0.702222	1.38511	1.3449	1.23756		0.193333	1.17333	1.13083	1.01083		-0.98	-0.9375	-0.8175	0.0425	0.1625	0.12
Thermoanaerobaculia_01654_hypothetical_protein	0.721965	0.874583	1.27751	1.49485	0.748721		0.276667	0.823333	1.05	0.0525		-0.546667	-0.773333	0.224167	-0.226667	0.770833	0.9975
Thermoanaerobaculia_01655_hypothetical_protein	1.08673	0.713672	1.01162	1.34025	1.12506		-0.606667	-0.103333	0.3025	0.05		-0.503333	-0.909167	-0.656667	-0.405833	-0.153333	0.2525
Thermoanaerobaculia_01657_Phosphoglucomutase	0.80478	1.44393	1.17555	0.777816	1.22901		0.843333	0.546667	-0.0491667	0.610833		0.296667	0.8925	0.2325	0.595833	-0.0641667	-0.66
Thermoanaerobaculia_01660_hypothetical_protein	1.31039	0.972655	0.679871	0.775125	0.904379		-0.43	-0.946667	-0.7575	-0.535		0.516667	0.3275	0.105	-0.189167	-0.411667	-0.2225
Thermoanaerobaculia_01681_Adaptive-response_sensory-kinase_SasA	1.23685	0.712025	1.42076	1.47939	1.45146		-0.796667	0.2	0.258333	0.230833		-0.996667	-1.055	-1.0275	-0.0583333	-0.0308333	0.0275
Thermoanaerobaculia_01687_hypothetical_protein	1.10701	0.712025	1.01866	1.25266	1.2505		-0.636667	-0.12	0.178333	0.175833		-0.516667	-0.815	-0.8125	-0.298333	-0.295833	0.0025
Thermoanaerobaculia_01698_Riboflavin_biosynthesis_protein_RibBA	1.07674	1.26576	1.51922	1.35191	1.15469		0.233333	0.496667	0.328333	0.100833		-0.263333	-0.095	0.1325	0.168333	0.395833	0.2275
Thermoanaerobaculia_01699_hypothetical_protein	1.34102	3.03143	2.31873	1.63297	1.36841		1.17667	0.79	0.284167	0.0291667		0.386667	0.8925	1.1475	0.505833	0.760833	0.255
Thermoanaerobaculia_01701_hypothetical_protein	1.34723	1.33176	0.965936	0.972655	1.1607		-0.0166667	-0.48	-0.47	-0.215		0.463333	0.453333	0.198333	-0.01	-0.265	-0.255
Thermoanaerobaculia_01703_Biotin_carboxylase	1.02337	0.968171	1.62826	0.947698	1.06807		-0.08	0.67	-0.110833	0.0616667		-0.75	0.0308333	-0.141667	0.780833	0.608333	-0.1725
Thermoanaerobaculia_01705_hypothetical_protein	2.26577	4.78991	5.70938	4.75683	3.33457		1.08	1.33333	1.07	0.5575		-0.253333	0.01	0.5225	0.263333	0.775833	0.5125
Thermoanaerobaculia_01706_hypothetical_protein	5.72258	27.9221	21.9579	18.7979	19.2595		2.28667	1.94	1.71583	1.75083		0.346667	0.570833	0.535833	0.224167	0.189167	-0.035
Thermoanaerobaculia_01707_hypothetical_protein	1.12506	5.31474	2.50244	2.50099	2.61172		2.24	1.15333	1.1525	1.215		1.08667	1.0875	1.025	0.000833333	-0.0616667	-0.0625
Thermoanaerobaculia_01708_Type_3_secretion_system_secretin	4.18918	17.1484	7.69186	10.1085	9.93486		2.03333	0.876667	1.27083	1.24583		1.15667	0.7625	0.7875	-0.394167	-0.369167	0.025
Thermoanaerobaculia_01709_hypothetical_protein	1.31951	3.94493	2.46798	2.4158	3.44618		1.58	0.903333	0.8725	1.385		0.676667	0.7075	0.195	0.0308333	-0.481667	-0.5125
Thermoanaerobaculia_01710_hypothetical_protein	2.49666	5.46416	7.85349	3.79737	6.201		1.13	1.65333	0.605	1.3125		-0.523333	0.525	-0.1825	1.04833	0.340833	-0.7075
Thermoanaerobaculia_01711_hypothetical_protein	2.48515	4.68051	4.24766	2.08493	5.88687		0.913333	0.773333	-0.253333	1.24417		0.14	1.16667	-0.330833	1.02667	-0.470833	-1.4975
Thermoanaerobaculia_01712_Cell_division_protein_FtsA	8.95897	14.9631	11.7669	10.0735	10.7779		0.74	0.393333	0.169167	0.266667		0.346667	0.570833	0.473333	0.224167	0.126667	-0.0975
Thermoanaerobaculia_01713_50S_ribosomal_protein_L28	1.95432	1.25992	2.78305	1.61049	1.38271		-0.633333	0.51	-0.279167	-0.499167		-1.14333	-0.354167	-0.134167	0.789167	1.00917	0.22
Thermoanaerobaculia_01714_GTP_pyrophosphokinase	2.47369	2.67586	3.27918	1.72608	3.605		0.113333	0.406667	-0.519167	0.543333		-0.293333	0.6325	-0.43	0.925833	-0.136667	-1.0625
Thermoanaerobaculia_01716_Peptide_transporter_CstA	1.3566	1.69349	1.39797	1.62732	1.39959		0.32	0.0433333	0.2625	0.045		0.276667	0.0575	0.275	-0.219167	-0.00166667	0.2175
Thermoanaerobaculia_01717_Proton/glutamate-aspartate_symporter	0.903335	0.80107	1.70133	0.771105	1.8954		-0.173333	0.913333	-0.228333	1.06917		-1.08667	0.055	-1.2425	1.14167	-0.155833	-1.2975
Thermoanaerobaculia_01724_Protein-export_membrane_protein_SecF	2.20381	2.38943	3.93583	3.36942	2.73208		0.116667	0.836667	0.6125	0.31		-0.72	-0.495833	-0.193333	0.224167	0.526667	0.3025
Thermoanaerobaculia_01725_Protein_translocase_subunit_SecD	5.14558	4.41782	8.67381	6.62307	6.84476		-0.22	0.753333	0.364167	0.411667		-0.973333	-0.584167	-0.631667	0.389167	0.341667	-0.0475
Thermoanaerobaculia_01726_hypothetical_protein	1.5728	0.97716	1.51222	1.0811	1.34957		-0.686667	-0.0566667	-0.540833	-0.220833		-0.63	-0.145833	-0.465833	0.484167	0.164167	-0.32
Thermoanaerobaculia_01728_Sec_translocon_accessory_complex_subunit_YajC	1.73708	1.06683	2.03731	0.984525	1.23971		-0.703333	0.23	-0.819167	-0.486667		-0.933333	0.115833	-0.216667	1.04917	0.716667	-0.3325
Thermoanaerobaculia_01729_Queuine_tRNA-ribosyltransferase	0.664343	0.854607	0.905425	1.20581	0.848214		0.363333	0.446667	0.86	0.3525		-0.0833333	-0.496667	0.0108333	-0.413333	0.0941667	0.5075
Thermoanaerobaculia_01730_hypothetical_protein	3.35582	1.94531	1.5728	2.36608	1.87905		-0.786667	-1.09333	-0.504167	-0.836667		0.306667	-0.2825	0.05	-0.589167	-0.256667	0.3325
Thermoanaerobaculia_01733_hypothetical_protein	1.72907	4.56305	3.67226	1.46155	4.11959		1.4	1.08667	-0.2425	1.2525		0.313333	1.6425	0.1475	1.32917	-0.165833	-1.495
Thermoanaerobaculia_01734_hypothetical_protein	2.06098	2.49666	4.19887	3.35195	2.76542		0.276667	1.02667	0.701667	0.424167		-0.75	-0.425	-0.1475	0.325	0.6025	0.2775
Thermoanaerobaculia_01735_hypothetical_protein	2.09459	3.46615	5.09824	3.49429	2.76542		0.726667	1.28333	0.738333	0.400833		-0.556667	-0.0116667	0.325833	0.545	0.8825	0.3375
Thermoanaerobaculia_01737_Putative_pterin-4-alpha-carbinolamine_dehydratase	0.764895	0.713672	1.21419	0.725728	1.56103		-0.1	0.666667	-0.0758333	1.02917		-0.766667	-0.0241667	-1.12917	0.7425	-0.3625	-1.105
Thermoanaerobaculia_01738_HTH-type_transcriptional_regulator_MalT	1.60585	0.950439	1.56917	1.17895	1.53156		-0.756667	-0.0333333	-0.445833	-0.0683333		-0.723333	-0.310833	-0.688333	0.4125	0.035	-0.3775
Thermoanaerobaculia_01739_hypothetical_protein	2.09943	1.81504	1.27162	1.11149	1.37078		-0.21	-0.723333	-0.9175	-0.615		0.513333	0.7075	0.405	0.194167	-0.108333	-0.3025
Thermoanaerobaculia_01742_L-methionine_gamma-lyase	1.25992	1.61702	2.1386	0.888843	1.48968		0.36	0.763333	-0.503333	0.241667		-0.403333	0.863333	0.118333	1.26667	0.521667	-0.745
Thermoanaerobaculia_01743_Pyrophosphate--fructose_6-phosphate_1-phosphotransferase	0.835088	1.87905	1.55114	1.56103	1.00173		1.17	0.893333	0.9025	0.2625		0.276667	0.2675	0.9075	-0.00916667	0.630833	0.64
Thermoanaerobaculia_01744_hypothetical_protein	1.02101	0.860551	1.72508	0.707107	0.970971		-0.246667	0.756667	-0.53	-0.0725		-1.00333	0.283333	-0.174167	1.28667	0.829167	-0.4575
Thermoanaerobaculia_01746_Acyl-CoA_dehydrogenase	1.80667	1.46071	3.90864	1.79938	2.41999		-0.306667	1.11333	-0.00583333	0.421667		-1.42	-0.300833	-0.728333	1.11917	0.691667	-0.4275
Thermoanaerobaculia_01749_hypothetical_protein	1.85746	1.28046	0.795536	0.678302	0.590496		-0.536667	-1.22333	-1.45333	-1.65333		0.686667	0.916667	1.11667	0.23	0.43	0.2
Thermoanaerobaculia_01754_Trans-aconitate_2-methyltransferase	0.690956	1.26868	1.07674	0.876606	1.03526		0.876667	0.64	0.343333	0.583333		0.236667	0.533333	0.293333	0.296667	0.0566667	-0.24
Thermoanaerobaculia_01761_Glycine_cleavage_system_H_protein	2.8219	1.81085	6.00709	3.02618	6.89237		-0.64	1.09	0.100833	1.28833		-1.73	-0.740833	-1.92833	0.989167	-0.198333	-1.1875
Thermoanaerobaculia_01762_hypothetical_protein	0.708742	1.93187	2.11893	1.24617	1.10957		1.44667	1.58	0.814167	0.646667		-0.133333	0.6325	0.8	0.765833	0.933333	0.1675
Thermoanaerobaculia_01766_hypothetical_protein	1.17555	1.03049	1.31951	1.44894	0.688964		-0.19	0.166667	0.301667	-0.770833		-0.356667	-0.491667	0.580833	-0.135	0.9375	1.0725
Thermoanaerobaculia_01769_hypothetical_protein	1.58008	1.51222	1.36604	1.8119	2.15472		-0.0633333	-0.21	0.1975	0.4475		0.146667	-0.260833	-0.510833	-0.4075	-0.6575	-0.25
Thermoanaerobaculia_01770_hypothetical_protein	0.981686	1.05702	2.07532	1.11535	1.77461		0.106667	1.08	0.184167	0.854167		-0.973333	-0.0775	-0.7475	0.895833	0.225833	-0.67
Thermoanaerobaculia_01772_hypothetical_protein	1.91853	8.51496	7.29378	4.57097	5.89708		2.15	1.92667	1.2525	1.62		0.223333	0.8975	0.53	0.674167	0.306667	-0.3675
Thermoanaerobaculia_01774_hypothetical_protein	1	1.01396	2.23974	1.18304	2.16595		0.02	1.16333	0.2425	1.115		-1.14333	-0.2225	-1.095	0.920833	0.0483333	-0.8725
Thermoanaerobaculia_01775_hypothetical_protein	1.45062	7.6564	4.77886	4.4769	5.56932		2.4	1.72	1.62583	1.94083		0.68	0.774167	0.459167	0.0941667	-0.220833	-0.315
Thermoanaerobaculia_01776_RNA_polymerase-binding_transcription_factor_DksA	1.09682	0.935191	0.93088	0.742262	1.20581		-0.23	-0.236667	-0.563333	0.136667		0.00666667	0.333333	-0.366667	0.326667	-0.373333	-0.7
Thermoanaerobaculia_01780_hypothetical_protein	1.62826	2.9897	2.14851	2.5713	3.04723		0.876667	0.4	0.659167	0.904167		0.476667	0.2175	-0.0275	-0.259167	-0.504167	-0.245
Thermoanaerobaculia_01781_hypothetical_protein	4.23785	11.8488	9.51366	6.50929	5.71598		1.48333	1.16667	0.619167	0.431667		0.316667	0.864167	1.05167	0.5475	0.735	0.1875
Thermoanaerobaculia_01782_hypothetical_protein	2.88119	3.09513	1.70921	2.77502	2.89788		0.103333	-0.753333	-0.0541667	0.00833333		0.856667	0.1575	0.095	-0.699167	-0.761667	-0.0625
Thermoanaerobaculia_01783_Dipeptide_and_tripeptide_permease_A	1.24545	1.93634	1.76949	1.79938	1.61608		0.636667	0.506667	0.530833	0.375833		0.13	0.105833	0.260833	-0.0241667	0.130833	0.155
Thermoanaerobaculia_01785_hypothetical_protein	1.0693	1.40769	1.32256	1.02633	0.728247		0.396667	0.306667	-0.0591667	-0.554167		0.09	0.455833	0.950833	0.365833	0.860833	0.495
Thermoanaerobaculia_01790_Serine-pyruvate_aminotransferase	0.675175	0.878633	1.50873	0.805245	0.773782		0.38	1.16	0.254167	0.196667		-0.78	0.125833	0.183333	0.905833	0.963333	0.0575
Thermoanaerobaculia_01795_hypothetical_protein	3.90864	5.41389	6.46806	6.34227	4.70763		0.47	0.726667	0.698333	0.268333		-0.256667	-0.228333	0.201667	0.0283333	0.458333	0.43
Thermoanaerobaculia_01796_hypothetical_protein	1.55114	5.65685	6.94833	4.52369	3.28297		1.86667	2.16333	1.54417	1.08167		-0.296667	0.3225	0.785	0.619167	1.08167	0.4625
Thermoanaerobaculia_01797_hypothetical_protein	0.641713	6.60397	3.24901	2.75108	3.39286		3.36333	2.34	2.1	2.4025		1.02333	1.26333	0.960833	0.24	-0.0625	-0.3025
Thermoanaerobaculia_01798_hypothetical_protein	0.770215	22.9964	5.1337	5.59834	13.5714		4.9	2.73667	2.86167	4.13917		2.16333	2.03833	0.760833	-0.125	-1.4025	-1.2775
Thermoanaerobaculia_01799_hypothetical_protein	0.856584	0.723635	1.46747	1.01924	1.17895		-0.243333	0.776667	0.250833	0.460833		-1.02	-0.494167	-0.704167	0.525833	0.315833	-0.21
Thermoanaerobaculia_01800_hypothetical_protein	1.217	2.10916	0.806642	1.11342	0.842355		0.793333	-0.593333	-0.128333	-0.530833		1.38667	0.921667	1.32417	-0.465	-0.0625	0.4025
Thermoanaerobaculia_01804_Histidinol-phosphatase	0.895025	0.941696	0.816014	1.05336	1.20581		0.0733333	-0.133333	0.235	0.43		0.206667	-0.161667	-0.356667	-0.368333	-0.563333	-0.195
Thermoanaerobaculia_01806_hypothetical_protein	1.46071	2.75745	1.45062	1.30134	1.37316		0.916667	-0.01	-0.166667	-0.0891667		0.926667	1.08333	1.00583	0.156667	0.0791667	-0.0775
Thermoanaerobaculia_01807_hypothetical_protein	0.983957	1.54399	1.76949	1.02633	1.08298		0.65	0.846667	0.0608333	0.138333		-0.196667	0.589167	0.511667	0.785833	0.708333	-0.0775
Thermoanaerobaculia_01808_Thioredoxin_reductase	1.50177	0.92445	2.78305	2.1622	1.56374		-0.7	0.89	0.525833	0.0583333		-1.59	-1.22583	-0.758333	0.364167	0.831667	0.4675
Thermoanaerobaculia_01809_hypothetical_protein	0.833161	1.03288	1.34723	1.03168	1.03886		0.31	0.693333	0.308333	0.318333		-0.383333	0.00166667	-0.00833333	0.385	0.375	-0.01
Thermoanaerobaculia_01812_50S_ribosomal_protein_L21	2.22427	2.43964	3.46615	2.35381	2.27363		0.133333	0.64	0.0816667	0.0316667		-0.506667	0.0516667	0.101667	0.558333	0.608333	0.05
Thermoanaerobaculia_01813_50S_ribosomal_protein_L27	2.63902	1.22264	1.86607	1.2163	1.4871		-1.11	-0.5	-1.1175	-0.8275		-0.61	0.0075	-0.2825	0.6175	0.3275	-0.29
Thermoanaerobaculia_01816_Ribosomal_silencing_factor_RsfS	0.954842	1.15136	1.50525	1.67888	1.27899		0.27	0.656667	0.814167	0.421667		-0.386667	-0.544167	-0.151667	-0.1575	0.235	0.3925
Thermoanaerobaculia_01818_hypothetical_protein	0.656712	0.817902	1.65481	0.907519	0.861546		0.316667	1.33333	0.466667	0.391667		-1.01667	-0.15	-0.075	0.866667	0.941667	0.075
Thermoanaerobaculia_01823_CRISPR_system_Cascade_subunit_CasC	1.28343	1.38511	0.99539	0.902814	0.95429		0.11	-0.366667	-0.5075	-0.4275		0.476667	0.6175	0.5375	0.140833	0.0608333	-0.08
Thermoanaerobaculia_01825_hypothetical_protein	1.12766	0.80107	2.02792	1.18715	1.20581		-0.493333	0.846667	0.0741667	0.0966667		-1.34	-0.5675	-0.59	0.7725	0.75	-0.0225
Thermoanaerobaculia_01826_hypothetical_protein	1.32869	0.886791	1.20303	0.715736	1.11149		-0.583333	-0.143333	-0.8925	-0.2575		-0.44	0.309167	-0.325833	0.749167	0.114167	-0.635
Thermoanaerobaculia_01830_Chromosome_partition_protein_Smc	4	7.32756	4.80099	4.52369	7.79474		0.873333	0.263333	0.1775	0.9625		0.61	0.695833	-0.0891667	0.0858333	-0.699167	-0.785
Thermoanaerobaculia_01833_hypothetical_protein	1.94531	1.04729	1.94082	0.87206	2.83825		-0.893333	-0.00333333	-1.1575	0.545		-0.89	0.264167	-1.43833	1.15417	-0.548333	-1.7025
Thermoanaerobaculia_01838_Cytosol_non-specific_dipeptidase	1.60956	1.56917	1.6358	1.04247	2.00347		-0.0366667	0.0233333	-0.626667	0.315833		-0.06	0.59	-0.3525	0.65	-0.2925	-0.9425
Thermoanaerobaculia_01840_hypothetical_protein	1	1.16473	1.93634	1.18509	0.984525		0.22	0.953333	0.245	-0.0225		-0.733333	-0.025	0.2425	0.708333	0.975833	0.2675
Thermoanaerobaculia_01844_hypothetical_protein	1.42405	1.20303	1.16473	1.12117	1.11922		-0.243333	-0.29	-0.345	-0.3475		0.0466667	0.101667	0.104167	0.055	0.0575	0.0025
Thermoanaerobaculia_01845_hypothetical_protein	6.82108	39.0342	17.7531	17.4784	18.6035		2.51667	1.38	1.3575	1.4475		1.13667	1.15917	1.06917	0.0225	-0.0675	-0.09
Thermoanaerobaculia_01846_hypothetical_protein	1.00231	3.03143	1.49485	1.69643	1.38271		1.59667	0.576667	0.759167	0.464167		1.02	0.8375	1.1325	-0.1825	0.1125	0.295
Thermoanaerobaculia_01847_ECF_RNA_polymerase_sigma_factor_SigE	2.56093	5.93809	3.57184	2.9897	4.14824		1.21333	0.48	0.223333	0.695833		0.733333	0.99	0.5175	0.256667	-0.215833	-0.4725
Thermoanaerobaculia_01848_hypothetical_protein	1.38831	2.19365	2.22427	1.52891	1.53156		0.66	0.68	0.139167	0.141667		-0.02	0.520833	0.518333	0.540833	0.538333	-0.0025
Thermoanaerobaculia_01849_GTP-binding_protein_TypA/BipA	1.75727	2.23457	2.31338	2.33755	1.91853		0.346667	0.396667	0.411667	0.126667		-0.05	-0.065	0.22	-0.015	0.27	0.285
Thermoanaerobaculia_01851_Phycocyanobilin_lyase_CpcT_	1.02811	0.712025	1.06191	0.779165	0.775125		-0.53	0.0466667	-0.4	-0.4075		-0.576667	-0.13	-0.1225	0.446667	0.454167	0.0075
Thermoanaerobaculia_01852_Poly(A)_polymerase_I	1.60585	5.78908	4.95883	4.90754	5.32396		1.85	1.62667	1.61167	1.72917		0.223333	0.238333	0.120833	0.015	-0.1025	-0.1175
Thermoanaerobaculia_01853_hypothetical_protein	0.968171	1.93187	2.00926	1.29684	1.35426		0.996667	1.05333	0.421667	0.484167		-0.0566667	0.575	0.5125	0.631667	0.569167	-0.0625
Thermoanaerobaculia_01855_Iron-sulfur_cluster_carrier_protein	0.965936	2.34026	2.00463	1.24401	1.03526		1.27667	1.05333	0.365	0.1		0.223333	0.911667	1.17667	0.688333	0.953333	0.265
Thermoanaerobaculia_01856_hypothetical_protein	1.28046	0.946058	1.96337	1.31039	0.928195		-0.436667	0.616667	0.0333333	-0.464167		-1.05333	-0.47	0.0275	0.583333	1.08083	0.4975
Thermoanaerobaculia_01857_hypothetical_protein	1.45397	0.788218	1.43727	0.813661	1.26138		-0.883333	-0.0166667	-0.8375	-0.205		-0.866667	-0.0458333	-0.678333	0.820833	0.188333	-0.6325
Thermoanaerobaculia_01858_TRAP-T-associated_universal_stress_protein_TeaD	0.922316	1.30435	1.82344	1.08298	0.876606		0.5	0.983333	0.231667	-0.0733333		-0.483333	0.268333	0.573333	0.751667	1.05667	0.305
Thermoanaerobaculia_01859_Guanine_deaminase	0.733736	1.29834	1.20025	1.21841	0.920188		0.823333	0.71	0.731667	0.326667		0.113333	0.0916667	0.496667	-0.0216667	0.383333	0.405
Thermoanaerobaculia_01861_Glutamine_synthetase	0.950439	0.874583	0.713672	0.784584	0.812252		-0.12	-0.413333	-0.276667	-0.226667		0.293333	0.156667	0.106667	-0.136667	-0.186667	-0.05
Thermoanaerobaculia_01866_hypothetical_protein	0.92445	1.05702	1.01162	1.01748	1.20164		0.193333	0.13	0.138333	0.378333		0.0633333	0.055	-0.185	-0.00833333	-0.248333	-0.24
Thermoanaerobaculia_01868_hypothetical_protein	1.25992	0.943874	1.08925	1.08298	1.25484		-0.416667	-0.21	-0.218333	-0.00583333		-0.206667	-0.198333	-0.410833	0.00833333	-0.204167	-0.2125
Thermoanaerobaculia_01876_putative_multidrug_ABC_transporter_permease_YbhS	2.18859	1.26284	1.15402	1.40688	1.15869		-0.793333	-0.923333	-0.6375	-0.9175		0.13	-0.155833	0.124167	-0.285833	-0.00583333	0.28
Thermoanaerobaculia_01880_hypothetical_protein	1.46747	0.713672	0.814131	0.857079	1.42899		-1.04	-0.85	-0.775833	-0.0383333		-0.19	-0.264167	-1.00167	-0.0741667	-0.811667	-0.7375
Thermoanaerobaculia_01881_hypothetical_protein	1.66632	1.13813	1.93634	1.47427	2.34567		-0.55	0.216667	-0.176667	0.493333		-0.766667	-0.373333	-1.04333	0.393333	-0.276667	-0.67
Thermoanaerobaculia_01883_Glutathione-binding_protein_GsiB	0.933033	0.80107	1.22264	1.15869	0.726986		-0.22	0.39	0.3125	-0.36		-0.61	-0.5325	0.14	0.0775	0.75	0.6725
Thermoanaerobaculia_01884_Cyclic_di-GMP_phosphodiesterase_PdeR	1.54399	3.08799	2.90123	1.37078	2.05267		1	0.91	-0.171667	0.410833		0.09	1.17167	0.589167	1.08167	0.499167	-0.5825
Thermoanaerobaculia_01885_Alkaline_phosphatase_synthesis_transcriptional_regulatory_protein_PhoP	1.1487	2.16845	0.974905	0.808041	0.989657		0.916667	-0.236667	-0.5075	-0.215		1.15333	1.42417	1.13167	0.270833	-0.0216667	-0.2925
Thermoanaerobaculia_01886_Adaptive-response_sensory-kinase_SasA	1.12766	1.14605	0.92445	1.0087	1.41177		0.0233333	-0.286667	-0.160833	0.324167		0.31	0.184167	-0.300833	-0.125833	-0.610833	-0.485
Thermoanaerobaculia_01887_Glutathione-binding_protein_GsiB	1.11471	1.68568	1.61328	0.923382	2.22684		0.596667	0.533333	-0.271667	0.998333		0.0633333	0.868333	-0.401667	0.805	-0.465	-1.27
Thermoanaerobaculia_01888_hypothetical_protein	1.30134	1.67018	1.65864	1.84357	0.955945		0.36	0.35	0.5025	-0.445		0.01	-0.1425	0.805	-0.1525	0.795	0.9475
Thermoanaerobaculia_01889_putative_hydrolase_YcaC	1.47768	2.80241	3.9632	2.47512	3.12206		0.923333	1.42333	0.744167	1.07917		-0.5	0.179167	-0.155833	0.679167	0.344167	-0.335
Thermoanaerobaculia_01891_hypothetical_protein	0.771997	1.10957	1.27162	0.893475	1.0479		0.523333	0.72	0.210833	0.440833		-0.196667	0.3125	0.0825	0.509167	0.279167	-0.23
Thermoanaerobaculia_01892_hypothetical_protein	0.907519	1.35347	0.844791	0.934651	1.33099		0.576667	-0.103333	0.0425	0.5525		0.68	0.534167	0.0241667	-0.145833	-0.655833	-0.51
Thermoanaerobaculia_01897_hypothetical_protein	0.63581	1.87905	0.99539	0.819321	0.773782		1.56333	0.646667	0.365833	0.283333		0.916667	1.1975	1.28	0.280833	0.363333	0.0825
Thermoanaerobaculia_01898_hypothetical_protein	1.39152	1.25701	3.25653	1.60214	1.8119		-0.146667	1.22667	0.203333	0.380833		-1.37333	-0.35	-0.5275	1.02333	0.845833	-0.1775
Thermoanaerobaculia_01899_hypothetical_protein	0.740549	0.806642	1.28343	1.34957	0.867539		0.123333	0.793333	0.865833	0.228333		-0.67	-0.7425	-0.105	-0.0725	0.565	0.6375
Thermoanaerobaculia_01900_Amidophosphoribosyltransferase	1.12246	1.20581	1.34723	0.730775	1.03347		0.103333	0.263333	-0.619167	-0.119167		-0.16	0.7225	0.2225	0.8825	0.3825	-0.5
Thermoanaerobaculia_01903_putative_multidrug_resistance_ABC_transporter_ATP-binding/permease_protein_YheI	0.770215	0.860551	1.02101	1.36131	0.747425		0.16	0.406667	0.821667	-0.0433333		-0.246667	-0.661667	0.203333	-0.415	0.45	0.865
Thermoanaerobaculia_01913_Nitrous-oxide_reductase	1.84463	1.47768	1.07425	0.707107	1.14671		-0.32	-0.78	-1.38333	-0.685833		0.46	1.06333	0.365833	0.603333	-0.0941667	-0.6975
Thermoanaerobaculia_01920_hypothetical_protein	1.11987	1.17555	0.895025	1.31039	0.982821		0.07	-0.323333	0.226667	-0.188333		0.393333	-0.156667	0.258333	-0.55	-0.135	0.415
Thermoanaerobaculia_01924_Ferrous-iron_efflux_pump_FieF	0.641713	1.55114	1.95884	2.42419	2.2153		1.27333	1.61	1.9175	1.7875		-0.336667	-0.644167	-0.514167	-0.3075	-0.1775	0.13
Thermoanaerobaculia_01925_Sensor_histidine_kinase_RcsC	0.844791	0.712025	1.16205	0.97942	0.893475		-0.246667	0.46	0.213333	0.0808333		-0.706667	-0.46	-0.3275	0.246667	0.379167	0.1325
Thermoanaerobaculia_01928_hypothetical_protein	15.0671	13.0562	16.4498	23.1831	17.5391		-0.206667	0.126667	0.621667	0.219167		-0.333333	-0.828333	-0.425833	-0.495	-0.0925	0.4025
Thermoanaerobaculia_01929_Pyruvate,_phosphate_dikinase	1.15669	1.92297	1.76541	2.2697	2.26184		0.733333	0.61	0.9725	0.9675		0.123333	-0.239167	-0.234167	-0.3625	-0.3575	0.005
Thermoanaerobaculia_01930_hypothetical_protein	1.47427	2.25012	3.16017	1.43396	2.00694		0.61	1.1	-0.04	0.445		-0.49	0.65	0.165	1.14	0.655	-0.485
Thermoanaerobaculia_01937_Intracellular_exo-alpha-L-arabinofuranosidase_2	1.34723	1.37554	2.34567	1.18715	1.36131		0.03	0.8	-0.1825	0.015		-0.77	0.2125	0.015	0.9825	0.785	-0.1975
Thermoanaerobaculia_01938_hypothetical_protein	1.42734	1.76133	1.16473	0.939523	1.47427		0.303333	-0.293333	-0.603333	0.0466667		0.596667	0.906667	0.256667	0.31	-0.34	-0.65
Thermoanaerobaculia_01946_hypothetical_protein	0.972655	1.27162	0.844791	0.671286	0.747425		0.386667	-0.203333	-0.535	-0.38		0.59	0.921667	0.766667	0.331667	0.176667	-0.155
Thermoanaerobaculia_01947_5-(methylthio)ribulose-1-phosphate_aldolase	0.852635	1.48452	1.53333	1.31494	1.05336		0.8	0.846667	0.625	0.305		-0.0466667	0.175	0.495	0.221667	0.541667	0.32
Thermoanaerobaculia_01949_hypothetical_protein	0.638754	0.950439	0.93088	1.18099	1.24833		0.573333	0.543333	0.886667	0.966667		0.03	-0.313333	-0.393333	-0.343333	-0.423333	-0.08
Thermoanaerobaculia_01950_hypothetical_protein	0.747425	1.7818	1.12246	1.29684	1.46662		1.25333	0.586667	0.795	0.9725		0.666667	0.458333	0.280833	-0.208333	-0.385833	-0.1775
Thermoanaerobaculia_01954_Multidrug_resistance_protein_MdtB	1.67404	1.72907	1.32562	1.50525	1.42405		0.0466667	-0.336667	-0.153333	-0.233333		0.383333	0.2	0.28	-0.183333	-0.103333	0.08
MHC_Thermoanaerobaculia_01963_hypothetical_protein	1.32562	1.75321	1.24833	2.10307	1.46662		0.403333	-0.0866667	0.665833	0.145833		0.49	-0.2625	0.2575	-0.7525	-0.2325	0.52
MHC_Thermoanaerobaculia_01966_Cytochrome_c-type_protein_ImcH	1.76949	1.09177	1.65099	1.38751	1.25701		-0.696667	-0.1	-0.350833	-0.493333		-0.596667	-0.345833	-0.203333	0.250833	0.393333	0.1425
Thermoanaerobaculia_01967_hypothetical_protein	1.47087	2.51403	1.93634	2.1622	2.40327		0.773333	0.396667	0.555833	0.708333		0.376667	0.2175	0.065	-0.159167	-0.311667	-0.1525
Thermoanaerobaculia_01968_Serine/threonine-protein_kinase_PknD	0.833161	0.80478	1.27456	1.06437	1.64148		-0.05	0.613333	0.353333	0.978333		-0.663333	-0.403333	-1.02833	0.26	-0.365	-0.625
Thermoanaerobaculia_01969_hypothetical_protein	1.29534	1.67791	1.69349	1.53954	1.71119		0.373333	0.386667	0.249167	0.401667		-0.0133333	0.124167	-0.0283333	0.1375	-0.015	-0.1525
Thermoanaerobaculia_01975_hypothetical_protein	1.42405	1.75727	1.87905	2.03144	1.70232		0.303333	0.4	0.5125	0.2575		-0.0966667	-0.209167	0.0458333	-0.1125	0.1425	0.255
Thermoanaerobaculia_01976_hypothetical_protein	3.20428	2.52567	2.77022	1.96564	1.53688		-0.343333	-0.21	-0.705	-1.06		-0.133333	0.361667	0.716667	0.495	0.85	0.355
Thermoanaerobaculia_01989_hypothetical_protein	1.31951	2.70695	1.90528	2.21146	1.60492		1.03667	0.53	0.745	0.2825		0.506667	0.291667	0.754167	-0.215	0.2475	0.4625
Thermoanaerobaculia_01990_Anti-sigma-B_factor_antagonist	1.25411	2.36199	3.03845	2.35381	3.35776		0.913333	1.27667	0.908333	1.42083		-0.363333	0.005	-0.5075	0.368333	-0.144167	-0.5125
Thermoanaerobaculia_01991_Anti-sigma_F_factor	1.76133	3.95406	2.75745	1.48195	1.64148		1.16667	0.646667	-0.249167	-0.101667		0.52	1.41583	1.26833	0.895833	0.748333	-0.1475
Thermoanaerobaculia_01995_Outer_membrane_protein_assembly_factor_BamA	1.05214	1.56555	2.03731	1.11922	1.46155		0.573333	0.953333	0.0891667	0.474167		-0.38	0.484167	0.0991667	0.864167	0.479167	-0.385
Thermoanaerobaculia_01996_hypothetical_protein	1.09429	1.87471	1.45734	1.43893	1.26795		0.776667	0.413333	0.395	0.2125		0.363333	0.381667	0.564167	0.0183333	0.200833	0.1825
Thermoanaerobaculia_01997_NAD_kinase	0.918064	0.790041	1.39152	1.41912	1.64148		-0.216667	0.6	0.628333	0.838333		-0.816667	-0.845	-1.055	-0.0283333	-0.238333	-0.21
Thermoanaerobaculia_02001_1-deoxy-D-xylulose-5-phosphate_synthase	2.36745	2.27626	4.39745	2.93834	4.27967		-0.0566667	0.893333	0.311667	0.854167		-0.95	-0.368333	-0.910833	0.581667	0.0391667	-0.5425
Thermoanaerobaculia_02005_hypothetical_protein	0.655197	0.874583	1.03288	1.10191	0.851159		0.416667	0.656667	0.75	0.3775		-0.24	-0.333333	0.0391667	-0.0933333	0.279167	0.3725
Thermoanaerobaculia_02006_hypothetical_protein	0.833161	1.46747	1.21419	1.26795	1.19541		0.816667	0.543333	0.605833	0.520833		0.273333	0.210833	0.295833	-0.0625	0.0225	0.085
Thermoanaerobaculia_02008_Ribonuclease_Y	1.51922	1.4406	1.7818	1.57189	2.0209		-0.0766667	0.23	0.0491667	0.411667		-0.306667	-0.125833	-0.488333	0.180833	-0.181667	-0.3625
Thermoanaerobaculia_02009_Cell_division_protein_ZapA	8.87656	8.5544	12.8171	8.1681	10.2319		-0.0533333	0.53	-0.12	0.205		-0.583333	0.0666667	-0.258333	0.65	0.325	-0.325
Thermoanaerobaculia_02011_Phenylalanine--tRNA_ligase_beta_subunit	0.797377	1.0693	1.49485	0.974342	0.840896		0.423333	0.906667	0.289167	0.0766667		-0.483333	0.134167	0.346667	0.6175	0.83	0.2125
Thermoanaerobaculia_02013_50S_ribosomal_protein_L20	1.30737	0.590496	1.04006	0.806642	0.972655		-1.14667	-0.33	-0.696667	-0.426667		-0.816667	-0.45	-0.72	0.366667	0.0966667	-0.27
Thermoanaerobaculia_02014_50S_ribosomal_protein_L35	0.943874	1	1.0693	0.719467	1.05336		0.0833333	0.18	-0.391667	0.158333		-0.0966667	0.475	-0.075	0.571667	0.0216667	-0.55
Thermoanaerobaculia_02015_Translation_initiation_factor_IF-3	2.06098	1.0163	2.02792	1.29012	1.75625		-1.02	-0.0233333	-0.675833	-0.230833		-0.996667	-0.344167	-0.789167	0.6525	0.2075	-0.445
Thermoanaerobaculia_02016_Threonine--tRNA_ligase_2	4.95883	1.69741	3.10229	1.38511	2.19999		-1.54667	-0.676667	-1.84	-1.1725		-0.87	0.293333	-0.374167	1.16333	0.495833	-0.6675
Thermoanaerobaculia_02017_tRNA-Val(cac)	3.21912	1.23399	1.54043	1.30134	1.95206		-1.38333	-1.06333	-1.30667	-0.721667		-0.32	-0.0766667	-0.661667	0.243333	-0.341667	-0.585
Thermoanaerobaculia_02018_tRNA-Val(gac)	1.41095	0.933033	1.65864	0.760489	0.785945		-0.596667	0.233333	-0.891667	-0.844167		-0.83	0.295	0.2475	1.125	1.0775	-0.0475
Thermoanaerobaculia_02019_hypothetical_protein	0.749154	2.06098	1.56917	0.977725	1.94868		1.46	1.06667	0.384167	1.37917		0.393333	1.07583	0.0808333	0.6825	-0.3125	-0.995
Thermoanaerobaculia_02024_hypothetical_protein	2.53151	0.779165	0.844791	0.825019	0.870551		-1.7	-1.58333	-1.6175	-1.54		-0.116667	-0.0825	-0.16	0.0341667	-0.0433333	-0.0775
Thermoanaerobaculia_02025_Ribulose-phosphate_3-epimerase	1.15402	0.842842	1.05458	1.32639	0.986233		-0.453333	-0.13	0.200833	-0.226667		-0.323333	-0.654167	-0.226667	-0.330833	0.0966667	0.4275
Thermoanaerobaculia_02027_hypothetical_protein	0.63581	0.713672	1.09177	0.708333	1.03886		0.166667	0.78	0.155833	0.708333		-0.613333	0.0108333	-0.541667	0.624167	0.0716667	-0.5525
Thermoanaerobaculia_02054_Adaptive-response_sensory-kinase_SasA	1.23971	1.18921	1.82766	1.63014	1.35896		-0.06	0.56	0.395	0.1325		-0.62	-0.455	-0.1925	0.165	0.4275	0.2625
Thermoanaerobaculia_02071_HTH-type_transcriptional_regulator_GltR	0.97942	1.07674	1.10445	0.957603	0.748721		0.136667	0.173333	-0.0325	-0.3875		-0.0366667	0.169167	0.524167	0.205833	0.560833	0.355
Thermoanaerobaculia_02072_hypothetical_protein	1.22547	0.961483	1.00463	0.965936	0.855595		-0.35	-0.286667	-0.343333	-0.518333		-0.0633333	-0.00666667	0.168333	0.0566667	0.231667	0.175
Thermoanaerobaculia_02073_Arsenite_methyltransferase	2.14355	1.44393	1.38191	1.17895	0.955945		-0.57	-0.633333	-0.8625	-1.165		0.0633333	0.2925	0.595	0.229167	0.531667	0.3025
Thermoanaerobaculia_02081_hypothetical_protein	3.42634	5.68305	6.16172	3.27161	6.6116		0.73	0.846667	-0.0666667	0.948333		-0.116667	0.796667	-0.218333	0.913333	-0.101667	-1.015
Thermoanaerobaculia_02084_Adaptive-response_sensory-kinase_SasA	0.756109	2.02792	1.59475	1.46409	1.3218		1.42333	1.07667	0.953333	0.805833		0.346667	0.47	0.6175	0.123333	0.270833	0.1475
Thermoanaerobaculia_02085_GTP_3',8-cyclase	1.46071	1.25992	1.21419	1.35426	1.57462		-0.213333	-0.266667	-0.109167	0.108333		0.0533333	-0.104167	-0.321667	-0.1575	-0.375	-0.2175
Thermoanaerobaculia_02087_hypothetical_protein	1.02101	1.07923	1.81085	1.04972	0.668964		0.08	0.826667	0.04	-0.61		-0.746667	0.04	0.69	0.786667	1.43667	0.65
Thermoanaerobaculia_02095_2-amino-3-ketobutyrate_coenzyme_A_ligase	1.37554	3.6217	3.43426	2.9897	1.58832		1.39667	1.32	1.12	0.2075		0.0766667	0.276667	1.18917	0.2	1.1125	0.9125
Thermoanaerobaculia_02096_hypothetical_protein	2.16845	2.10916	1.77358	1.43644	2.10307		-0.04	-0.29	-0.594167	-0.0441667		0.25	0.554167	0.00416667	0.304167	-0.245833	-0.55
Thermoanaerobaculia_02099_Oxidoreductase_UcpA	0.92445	1.13288	1.33793	0.895025	0.590496		0.293333	0.533333	-0.0466667	-0.646667		-0.24	0.34	0.94	0.58	1.18	0.6
Thermoanaerobaculia_02102_hypothetical_protein	0.954842	1.74917	1.95884	0.97942	2.04557		0.873333	1.03667	0.0366667	1.09917		-0.163333	0.836667	-0.225833	1	-0.0625	-1.0625
Thermoanaerobaculia_02103_hypothetical_protein	1.65099	12.042	7.72749	7.4127	8.84585		2.86667	2.22667	2.16667	2.42167		0.64	0.7	0.445	0.06	-0.195	-0.255
Thermoanaerobaculia_02104_hypothetical_protein	1.19196	4.19887	2.78305	2.24233	2.71321		1.81667	1.22333	0.911667	1.18667		0.593333	0.905	0.63	0.311667	0.0366667	-0.275
Thermoanaerobaculia_02105_Diacetylchitobiose_uptake_system_permease_protein_DasC	0.66742	1.89212	1.17013	1.53954	1.12896		1.50333	0.81	1.20583	0.758333		0.693333	0.2975	0.745	-0.395833	0.0516667	0.4475
Thermoanaerobaculia_02110_hypothetical_protein	1.05214	1.24833	0.590496	0.815072	1.40932		0.246667	-0.833333	-0.368333	0.421667		1.08	0.615	-0.175	-0.465	-1.255	-0.79
Thermoanaerobaculia_02117_hypothetical_protein	0.874583	1.81924	1.80667	2.72735	1.91853		1.05667	1.04667	1.64083	1.13333		0.01	-0.584167	-0.0766667	-0.594167	-0.0866667	0.5075
Thermoanaerobaculia_02118_hypothetical_protein	0.770215	0.886791	1.1487	0.950989	0.893475		0.203333	0.576667	0.304167	0.214167		-0.373333	-0.100833	-0.0108333	0.2725	0.3625	0.09
Thermoanaerobaculia_02119_Quinolinate_synthase_A	1.64338	3.50642	3.68926	1.90198	2.12505		1.09333	1.16667	0.210833	0.370833		-0.0733333	0.8825	0.7225	0.955833	0.795833	-0.16
Thermoanaerobaculia_02122_hypothetical_protein	1.02811	1.11987	2.05148	1.70823	0.851159		0.123333	0.996667	0.7325	-0.2725		-0.873333	-0.609167	0.395833	0.264167	1.26917	1.005
Thermoanaerobaculia_02123_Mutual_gliding-motility_protein_MglA	1.85318	4.90187	4.16024	3.79737	3.28866		1.40333	1.16667	1.035	0.8275		0.236667	0.368333	0.575833	0.131667	0.339167	0.2075
Thermoanaerobaculia_02124_hypothetical_protein	2.35653	1.91853	4.05584	1.91189	2.15099		-0.296667	0.783333	-0.301667	-0.131667		-1.08	0.005	-0.165	1.085	0.915	-0.17
Thermoanaerobaculia_02126_Holliday_junction_ATP-dependent_DNA_helicase_RuvB	1.61702	1.1434	0.812252	0.803851	0.747425		-0.5	-0.993333	-1.00833	-1.11333		0.493333	0.508333	0.613333	0.015	0.12	0.105
Thermoanaerobaculia_02127_tRNA-Ser(gga)	2.49666	0.713672	1.217	1.26138	1.30812		-1.80667	-1.03667	-0.985	-0.9325		-0.77	-0.821667	-0.874167	-0.0516667	-0.104167	-0.0525
Thermoanaerobaculia_02128_hypothetical_protein	1.47768	1.76541	3.19688	2.0174	3.67438		0.256667	1.11333	0.449167	1.31417		-0.856667	-0.1925	-1.0575	0.664167	-0.200833	-0.865
Thermoanaerobaculia_02133_Multiphosphoryl_transfer_protein_1	1.45397	1.58374	2.59668	1.56103	2.03849		0.123333	0.836667	0.1025	0.4875		-0.713333	0.0208333	-0.364167	0.734167	0.349167	-0.385
Thermoanaerobaculia_02136_putative_multidrug_ABC_transporter_ATP-binding_protein_YbhF	2.01857	1.76541	2.06575	0.708333	1.28343		-0.193333	0.0333333	-1.51083	-0.653333		-0.226667	1.3175	0.46	1.54417	0.686667	-0.8575
Thermoanaerobaculia_02137_putative_protein_YhaP	1.56193	2.71948	1.25122	1.19334	1.31039		0.8	-0.32	-0.388333	-0.253333		1.12	1.18833	1.05333	0.0683333	-0.0666667	-0.135
Thermoanaerobaculia_02142_hypothetical_protein	3.19688	2.88119	2.7384	2.17724	2.6898		-0.15	-0.223333	-0.554167	-0.249167		0.0733333	0.404167	0.0991667	0.330833	0.0258333	-0.305
Thermoanaerobaculia_02143_hypothetical_protein	3.19688	2.88119	2.7384	2.17724	2.6898		-0.15	-0.223333	-0.554167	-0.249167		0.0733333	0.404167	0.0991667	0.330833	0.0258333	-0.305
Thermoanaerobaculia_02146_Adenine_deaminase	0.770215	1.17283	1.68958	0.671286	1.08673		0.606667	1.13333	-0.198333	0.496667		-0.526667	0.805	0.11	1.33167	0.636667	-0.695
Thermoanaerobaculia_02148_L-allo-threonine_aldolase	0.909618	0.590496	1.88775	1.19748	1.19748		-0.623333	1.05333	0.396667	0.396667		-1.67667	-1.02	-1.02	0.656667	0.656667	0
Thermoanaerobaculia_02149_Proline_iminopeptidase	0.890899	0.590496	1.38511	1.0924	0.848214		-0.593333	0.636667	0.294167	-0.0708333		-1.23	-0.8875	-0.5225	0.3425	0.7075	0.365
Thermoanaerobaculia_02151_hypothetical_protein	0.675175	0.708742	1.43396	0.917004	0.590496		0.07	1.08667	0.441667	-0.193333		-1.01667	-0.371667	0.263333	0.645	1.28	0.635
Thermoanaerobaculia_02152_Glutathione-regulated_potassium-efflux_system_protein_KefB	0.641713	1.09177	1.17555	1.02456	0.747425		0.766667	0.873333	0.675	0.22		-0.106667	0.0916667	0.546667	0.198333	0.653333	0.455
Thermoanaerobaculia_02153_hypothetical_protein	0.676737	1.98618	1.73708	1.04608	1.12311		1.55333	1.36	0.628333	0.730833		0.193333	0.925	0.8225	0.731667	0.629167	-0.1025
Thermoanaerobaculia_02157_hypothetical_protein	0.952638	0.874583	0.766664	0.949342	1.13485		-0.123333	-0.313333	-0.005	0.2525		0.19	-0.118333	-0.375833	-0.308333	-0.565833	-0.2575
Thermoanaerobaculia_02161_hypothetical_protein	1.15936	2.14355	1.63959	1.44393	1.41912		0.886667	0.5	0.316667	0.291667		0.386667	0.57	0.595	0.183333	0.208333	0.025
Thermoanaerobaculia_02162_hypothetical_protein	1.12766	1.7411	1.72508	1.27235	0.798298		0.626667	0.613333	0.174167	-0.498333		0.0133333	0.4525	1.125	0.439167	1.11167	0.6725
Thermoanaerobaculia_02163_hypothetical_protein	1.17555	1.19196	1.92741	1.47939	0.941152		0.02	0.713333	0.331667	-0.320833		-0.693333	-0.311667	0.340833	0.381667	1.03417	0.6525
Thermoanaerobaculia_02164_Chaperone_protein_DnaK	3.7755	6.21893	6.54322	6.27667	4.09113		0.72	0.793333	0.733333	0.115833		-0.0733333	-0.0133333	0.604167	0.06	0.6775	0.6175
Thermoanaerobaculia_02166_RNA_polymerase_sigma_factor_SigA	1.00696	1.46071	1.70921	1.09619	0.896577		0.536667	0.763333	0.1225	-0.1675		-0.226667	0.414167	0.704167	0.640833	0.930833	0.29
Thermoanaerobaculia_02169_Acyl-CoA_dehydrogenase,_short-chain_specific	0.862542	0.799221	1.32562	0.97942	0.952638		-0.11	0.62	0.183333	0.143333		-0.73	-0.293333	-0.253333	0.436667	0.476667	0.04
Thermoanaerobaculia_02172_Sensor_histidine_kinase_RcsC	0.961483	1.43396	1.01162	1.08298	1.34957		0.576667	0.0733333	0.171667	0.489167		0.503333	0.405	0.0875	-0.0983333	-0.415833	-0.3175
Thermoanaerobaculia_02176_Vitamin_B12_transporter_BtuB	0.692555	0.878633	0.795536	1.19956	0.895025		0.343333	0.2	0.7925	0.37		0.143333	-0.449167	-0.0266667	-0.5925	-0.17	0.4225
Thermoanaerobaculia_02177_Cobalt/magnesium_transport_protein_CorA	0.866537	0.937354	0.795536	0.902814	0.842355		0.113333	-0.123333	0.0591667	-0.0408333		0.236667	0.0541667	0.154167	-0.1825	-0.0825	0.1
Thermoanaerobaculia_02178_UDP-N-acetylglucosamine--N-acetylmuramyl-(pentapeptide)_pyrophosphoryl-undecaprenol_N-acetylglucosamine_transferase	1.10445	0.884745	0.92445	1.14076	0.920188		-0.32	-0.256667	0.0466667	-0.263333		-0.0633333	-0.366667	-0.0566667	-0.303333	0.00666667	0.31
Thermoanaerobaculia_02181_hypothetical_protein	2.26054	4.29701	10.605	5.06303	5.38893		0.926667	2.23	1.16333	1.25333		-1.30333	-0.236667	-0.326667	1.06667	0.976667	-0.09
Thermoanaerobaculia_02182_Transcriptional_regulatory_protein_OmpR	0.723635	0.943874	1.80667	1.69643	0.843816		0.383333	1.32	1.22917	0.221667		-0.936667	-0.845833	0.161667	0.0908333	1.09833	1.0075
Thermoanaerobaculia_02183_Sensor_protein_RstB	0.952638	1.12766	0.965936	1.84997	1.37078		0.243333	0.02	0.9575	0.525		0.223333	-0.714167	-0.281667	-0.9375	-0.505	0.4325
Thermoanaerobaculia_02184_hypothetical_protein	1.08673	1.47768	0.842842	0.89969	0.982821		0.443333	-0.366667	-0.2725	-0.145		0.81	0.715833	0.588333	-0.0941667	-0.221667	-0.1275
Thermoanaerobaculia_02185_hypothetical_protein	1.46409	0.968171	0.842842	1.07923	1.35191		-0.596667	-0.796667	-0.44	-0.115		0.2	-0.156667	-0.481667	-0.356667	-0.681667	-0.325
Thermoanaerobaculia_02186_hypothetical_protein	3.24151	4.30695	4.44854	9.28563	5.83608		0.41	0.456667	1.51833	0.848333		-0.0466667	-1.10833	-0.438333	-1.06167	-0.391667	0.67
Thermoanaerobaculia_02202_Anaerobic_nitric_oxide_reductase_transcription_regulator_NorR	1.67018	1.80667	1.4406	0.893475	1.24186		0.113333	-0.213333	-0.9025	-0.4275		0.326667	1.01583	0.540833	0.689167	0.214167	-0.475
Thermoanaerobaculia_02205_Adaptive-response_sensory-kinase_SasA	1.10957	0.80107	1.37872	1.49226	0.773782		-0.47	0.313333	0.4275	-0.52		-0.783333	-0.8975	0.05	-0.114167	0.833333	0.9475
Thermoanaerobaculia_02208_hypothetical_protein	1.18646	7.21	6.48302	3.89062	2.86791		2.60333	2.45	1.71333	1.27333		0.153333	0.89	1.33	0.736667	1.17667	0.44
Thermoanaerobaculia_02214_Cytochrome_c_biogenesis_protein_CcsA	2.38943	1.75321	1.23114	1.46155	1.28565		-0.446667	-0.956667	-0.709167	-0.894167		0.51	0.2625	0.4475	-0.2475	-0.0625	0.185
Thermoanaerobaculia_02217_hypothetical_protein	1.30134	0.862542	1.4012	0.730775	1.24401		-0.593333	0.106667	-0.8325	-0.065		-0.7	0.239167	-0.528333	0.939167	0.171667	-0.7675
Thermoanaerobaculia_02219_Hydrogen_cyanide_synthase_subunit_HcnC	0.590496	1.04972	1.20581	0.893475	1.2505		0.83	1.03	0.5975	1.0825		-0.2	0.2325	-0.2525	0.4325	-0.0525	-0.485
Thermoanaerobaculia_02224_hypothetical_protein	0.850667	1.14605	0.846745	1.42652	1.05519		0.43	-0.00666667	0.745833	0.310833		0.436667	-0.315833	0.119167	-0.7525	-0.3175	0.435
Thermoanaerobaculia_02227_3-oxoacyl-[acyl-carrier-protein]_synthase_2	1.03766	1.36289	2.14851	1.24401	1.10191		0.393333	1.05	0.261667	0.0866667		-0.656667	0.131667	0.306667	0.788333	0.963333	0.175
Thermoanaerobaculia_02229_Regulator_of_RpoS	0.986233	1.73708	1.28937	1.47172	0.794159		0.816667	0.386667	0.5775	-0.3125		0.43	0.239167	1.12917	-0.190833	0.699167	0.89
Thermoanaerobaculia_02233_hypothetical_protein	2.62079	2.00463	3.18215	0.895025	2.61172		-0.386667	0.28	-1.55	-0.005		-0.666667	1.16333	-0.381667	1.83	0.285	-1.545
Thermoanaerobaculia_02234_Multidrug_resistance_protein_MdtE	1.11214	1.33793	1.16473	0.949342	0.813661		0.266667	0.0666667	-0.228333	-0.450833		0.2	0.495	0.7175	0.295	0.5175	0.2225
Thermoanaerobaculia_02235_Multidrug_resistance_protein_MdtC	4.10296	3.10947	3.75809	3.1329	2.71791		-0.4	-0.126667	-0.389167	-0.594167		-0.273333	-0.0108333	0.194167	0.2625	0.4675	0.205
Thermoanaerobaculia_02238_hypothetical_protein	0.66588	0.590496	1.03049	1.09051	0.846745		-0.173333	0.63	0.711667	0.346667		-0.803333	-0.885	-0.52	-0.0816667	0.283333	0.365
Thermoanaerobaculia_02239_hypothetical_protein	2.71948	4.63746	4.16024	3.2154	3.5801		0.77	0.613333	0.241667	0.396667		0.156667	0.528333	0.373333	0.371667	0.216667	-0.155
Thermoanaerobaculia_02240_hypothetical_protein	1.01162	1.45062	2.63293	1.30586	1.71416		0.52	1.38	0.368333	0.760833		-0.86	0.151667	-0.240833	1.01167	0.619167	-0.3925
Thermoanaerobaculia_02242_hypothetical_protein	1.31951	1.41748	1.33793	1.71119	1.19334		0.103333	0.02	0.375	-0.145		0.0833333	-0.271667	0.248333	-0.355	0.165	0.52
Thermoanaerobaculia_02248_hypothetical_protein	0.694157	0.937354	0.844791	1.31039	0.590496		0.433333	0.283333	0.916667	-0.233333		0.15	-0.483333	0.666667	-0.633333	0.516667	1.15
Thermoanaerobaculia_02252_hypothetical_protein	2.36199	3.41843	3.15287	2.31338	2.62989		0.533333	0.416667	-0.03	0.155		0.116667	0.563333	0.378333	0.446667	0.261667	-0.185
Thermoanaerobaculia_02257_D-ornithine_4,5-aminomutase_subunit_beta	0.634342	0.97942	0.840896	0.905948	1.29235		0.626667	0.406667	0.514167	1.02667		0.22	0.1125	-0.4	-0.1075	-0.62	-0.5125
Thermoanaerobaculia_02258_Cell_division_protein_FtsZ	1.14076	1.05214	1.4914	1.33561	2.19999		-0.116667	0.386667	0.2275	0.9475		-0.503333	-0.344167	-1.06417	0.159167	-0.560833	-0.72
Thermoanaerobaculia_02259_Cell_division_protein_FtsA	1.06437	2.38392	1.42734	1.68179	1.23114		1.16333	0.423333	0.66	0.21		0.74	0.503333	0.953333	-0.236667	0.213333	0.45
Thermoanaerobaculia_02261_UDP-N-acetylmuramate--L-alanine_ligase	1	1.05946	1.70133	1.36131	1.31039		0.0833333	0.766667	0.445	0.39		-0.683333	-0.361667	-0.306667	0.321667	0.376667	0.055
Thermoanaerobaculia_02262_putative_peptidoglycan_glycosyltransferase_FtsW	1.06683	1.28639	1.75727	1.58557	1.33561		0.27	0.72	0.571667	0.324167		-0.45	-0.301667	-0.0541667	0.148333	0.395833	0.2475
Thermoanaerobaculia_02263_UDP-N-acetylmuramoylalanine--D-glutamate_ligase	1.28937	1.62076	2.6087	0.977725	1.84676		0.33	1.01667	-0.399167	0.518333		-0.686667	0.729167	-0.188333	1.41583	0.498333	-0.9175
Thermoanaerobaculia_02264_UDP-N-acetylmuramoyl-L-alanyl-D-glutamate--2,6-diaminopimelate_ligase	1.51572	0.972655	1.83189	0.97942	1.24617		-0.64	0.273333	-0.63	-0.2825		-0.913333	-0.01	-0.3575	0.903333	0.555833	-0.3475
Thermoanaerobaculia_02265_Stage_V_sporulation_protein_D	1.32256	2.23457	2.19365	0.931418	1.55294		0.756667	0.73	-0.505833	0.231667		0.0266667	1.2625	0.525	1.23583	0.498333	-0.7375
Thermoanaerobaculia_02266_Cell_division_protein_FtsL	0.802923	1.15402	0.797377	1.14472	0.827884		0.523333	-0.01	0.511667	0.0441667		0.533333	0.0116667	0.479167	-0.521667	-0.0541667	0.4675
Thermoanaerobaculia_02267_Ribosomal_RNA_small_subunit_methyltransferase_H	1.43396	2.35653	1.84038	1.47427	1.40201		0.716667	0.36	0.04	-0.0325		0.356667	0.676667	0.749167	0.32	0.3925	0.0725
Thermoanaerobaculia_02268_Transcriptional_regulator_MraZ	1.41095	1.24545	2.32947	1.68179	1.33793		-0.18	0.723333	0.253333	-0.0766667		-0.903333	-0.433333	-0.103333	0.47	0.8	0.33
Thermoanaerobaculia_02271_Succinyl-diaminopimelate_desuccinylase	2.94854	3.24901	2.37841	3.38112	3.3058		0.14	-0.31	0.1975	0.165		0.45	-0.0575	-0.025	-0.5075	-0.475	0.0325
Thermoanaerobaculia_02272_hypothetical_protein	1.08925	2.83497	1.27162	2.51403	1.61608		1.38	0.223333	1.20667	0.569167		1.15667	0.173333	0.810833	-0.983333	-0.345833	0.6375
Thermoanaerobaculia_02273_hypothetical_protein	2.01391	1.56555	2.63293	1.79005	1.98275		-0.363333	0.386667	-0.17	-0.0225		-0.75	-0.193333	-0.340833	0.556667	0.409167	-0.1475
Thermoanaerobaculia_02275_Glucose-6-phosphate_isomerase	1.12506	2.50244	2.15846	1.65577	1.06253		1.15333	0.94	0.5575	-0.0825		0.213333	0.595833	1.23583	0.3825	1.0225	0.64
Thermoanaerobaculia_02276_hypothetical_protein	1.74917	1.68179	1.06437	1.02811	1.78077		-0.0566667	-0.716667	-0.766667	0.0258333		0.66	0.71	-0.0825	0.05	-0.7425	-0.7925
Thermoanaerobaculia_02277_Phosphoribosylamine--glycine_ligase	2.06575	3.81055	3.52266	4.68322	2.78949		0.883333	0.77	1.18083	0.433333		0.113333	-0.2975	0.45	-0.410833	0.336667	0.7475
Thermoanaerobaculia_02278_Bifunctional_homocysteine_S-methyltransferase/5,10-methylenetetrahydrofolate_reductase	1.04488	0.864537	1.75727	1.04066	0.726986		-0.273333	0.75	-0.00583333	-0.523333		-1.02333	-0.2675	0.25	0.755833	1.27333	0.5175
Thermoanaerobaculia_02279_Methionine_synthase	1.19472	0.712025	0.844791	1.72309	0.902814		-0.746667	-0.5	0.528333	-0.404167		-0.246667	-1.275	-0.3425	-1.02833	-0.0958333	0.9325
Thermoanaerobaculia_02280_hypothetical_protein	1.13027	8.41716	6.03491	4.53939	3.20428		2.89667	2.41667	2.00583	1.50333		0.48	0.890833	1.39333	0.410833	0.913333	0.5025
Thermoanaerobaculia_02284_hypothetical_protein	1.51222	0.880666	1.92741	1.37316	0.989657		-0.78	0.35	-0.139167	-0.611667		-1.13	-0.640833	-0.168333	0.489167	0.961667	0.4725
Thermoanaerobaculia_02286_hypothetical_protein	1.67404	1.44727	1.27456	1.88557	2.15472		-0.21	-0.393333	0.171667	0.364167		0.183333	-0.381667	-0.574167	-0.565	-0.7575	-0.1925
Thermoanaerobaculia_02287_Hydroperoxy_fatty_acid_reductase_gpx1	1.59107	1.50177	2.73208	1.31494	2.25402		-0.0833333	0.78	-0.275	0.5025		-0.863333	0.191667	-0.585833	1.055	0.2775	-0.7775
Thermoanaerobaculia_02288_Adaptive-response_sensory-kinase_SasA	1.00231	1.09682	2.11893	1.22264	1.90858		0.13	1.08	0.286667	0.929167		-0.95	-0.156667	-0.799167	0.793333	0.150833	-0.6425
Thermoanaerobaculia_02289_Sensor_histidine_kinase_RcsC	0.791869	0.712025	1.75321	1.55563	2.18102		-0.153333	1.14667	0.974167	1.46167		-1.3	-1.1275	-1.615	0.1725	-0.315	-0.4875
Thermoanaerobaculia_02293_hypothetical_protein	0.771997	0.713672	0.890899	0.772443	1.44894		-0.113333	0.206667	0.000833333	0.908333		-0.32	-0.114167	-1.02167	0.205833	-0.701667	-0.9075
Thermoanaerobaculia_02302_hypothetical_protein	0.754364	1.75321	1.82766	1.3036	2.15846		1.21667	1.27667	0.789167	1.51667		-0.06	0.4275	-0.3	0.4875	-0.24	-0.7275
Thermoanaerobaculia_02319_Deoxyhypusine_synthase-like_protein	2.19365	2.11893	1.17013	1.49744	1.79005		-0.05	-0.906667	-0.550833	-0.293333		0.856667	0.500833	0.243333	-0.355833	-0.613333	-0.2575
Thermoanaerobaculia_02321_hypothetical_protein	2.14355	1.4012	1.21982	1.17691	0.993092		-0.613333	-0.813333	-0.865	-1.11		0.2	0.251667	0.496667	0.0516667	0.296667	0.245
Thermoanaerobaculia_02322_putative_protein	5.89708	2.41719	5.63077	3.00008	1.52891		-1.28667	-0.0666667	-0.975	-1.9475		-1.22	-0.311667	0.660833	0.908333	1.88083	0.9725
Thermoanaerobaculia_02325_N-substituted_formamide_deformylase	0.83702	1.28046	1.24833	0.715736	1.63864		0.613333	0.576667	-0.225833	0.969167		0.0366667	0.839167	-0.355833	0.8025	-0.3925	-1.195
Thermoanaerobaculia_02330_hypothetical_protein	1.7818	2.31338	3.00355	1.25919	1.51572		0.376667	0.753333	-0.500833	-0.233333		-0.376667	0.8775	0.61	1.25417	0.986667	-0.2675
Thermoanaerobaculia_02331_hypothetical_protein	0.846745	1.54043	1.63203	1.00696	0.91067		0.863333	0.946667	0.25	0.105		-0.0833333	0.613333	0.758333	0.696667	0.841667	0.145
Thermoanaerobaculia_02332_hypothetical_protein	2.06575	3.54717	4.2772	2.62079	3.41054		0.78	1.05	0.343333	0.723333		-0.27	0.436667	0.0566667	0.706667	0.326667	-0.38
Thermoanaerobaculia_02333_hypothetical_protein	1.48452	1.7411	1.4012	1.3566	1.51309		0.23	-0.0833333	-0.13	0.0275		0.313333	0.36	0.2025	0.0466667	-0.110833	-0.1575
Thermoanaerobaculia_02334_Dipeptidyl_aminopeptidase_4	1.11987	0.972655	1.26576	1.29684	1.15069		-0.203333	0.176667	0.211667	0.0391667		-0.38	-0.415	-0.2425	-0.035	0.1375	0.1725
Thermoanaerobaculia_02335_ATP-dependent_RNA_helicase_RhlE	1.10701	1.27456	1.97247	1.64148	2.82353		0.203333	0.833333	0.568333	1.35083		-0.63	-0.365	-1.1475	0.265	-0.5175	-0.7825
Thermoanaerobaculia_02337_UDP-2,3-diacetamido-2,3-dideoxy-D-glucuronate_2-epimerase	0.983957	1.56555	0.920188	0.970971	0.773782		0.67	-0.0966667	-0.0191667	-0.346667		0.766667	0.689167	1.01667	-0.0775	0.25	0.3275
Thermoanaerobaculia_02338_putative_cardiolipin_synthase_YwiE	1.32562	2	2.04202	1.68471	2.81376		0.593333	0.623333	0.345833	1.08583		-0.03	0.2475	-0.4925	0.2775	-0.4625	-0.74
Thermoanaerobaculia_02339_Cysteine_desulfurase_IscS	0.708742	0.810378	0.844791	0.671286	1.13092		0.193333	0.253333	-0.0783333	0.674167		-0.06	0.271667	-0.480833	0.331667	-0.420833	-0.7525
Thermoanaerobaculia_02342_hypothetical_protein	2.86791	5.15748	3.87268	2.93834	1.92186		0.846667	0.433333	0.035	-0.5775		0.413333	0.811667	1.42417	0.398333	1.01083	0.6125
Thermoanaerobaculia_02346_Bacteriochlorophyllide_d_C-12(1)-methyltransferase	1.04729	1.27162	0.895025	1.31267	1.31039		0.28	-0.226667	0.325833	0.323333		0.506667	-0.0458333	-0.0433333	-0.5525	-0.55	0.0025
Thermoanaerobaculia_02347_Outer_membrane_lipoprotein_Blc	0.817902	1.13288	0.718636	1.43396	1.04066		0.47	-0.186667	0.81	0.3475		0.656667	-0.34	0.1225	-0.996667	-0.534167	0.4625
Thermoanaerobaculia_02351_RNA_polymerase-binding_transcription_factor_DksA	1.24258	1.26868	1.94531	0.947698	0.981119		0.03	0.646667	-0.390833	-0.340833		-0.616667	0.420833	0.370833	1.0375	0.9875	-0.05
Thermoanaerobaculia_02352_hypothetical_protein	0.655197	0.874583	1.28046	1.12311	1.01748		0.416667	0.966667	0.7775	0.635		-0.55	-0.360833	-0.218333	0.189167	0.331667	0.1425
Thermoanaerobaculia_02360_hypothetical_protein	2.26054	1.62076	1.86607	2.19619	1.71119		-0.48	-0.276667	-0.0416667	-0.401667		-0.203333	-0.438333	-0.0783333	-0.235	0.125	0.36
Thermoanaerobaculia_02367_hypothetical_protein	1.02337	1.70921	1.85318	1.70823	1.38992		0.74	0.856667	0.739167	0.441667		-0.116667	0.000833333	0.298333	0.1175	0.415	0.2975
Thermoanaerobaculia_02371_hypothetical_protein	1.90528	2.20891	1.10191	0.962594	1.66728		0.213333	-0.79	-0.985	-0.1925		1.00333	1.19833	0.405833	0.195	-0.5975	-0.7925
Thermoanaerobaculia_02372_Fructose-1,6-bisphosphatase_class_1	1.34412	1.15936	1.02337	0.671286	1.25919		-0.213333	-0.393333	-1.00167	-0.0941667		0.18	0.788333	-0.119167	0.608333	-0.299167	-0.9075
Thermoanaerobaculia_02373_Glucokinase	0.737135	0.97041	1.02337	1.2505	0.823591		0.396667	0.473333	0.7625	0.16		-0.0766667	-0.365833	0.236667	-0.289167	0.313333	0.6025
Thermoanaerobaculia_02375_Glucose-6-phosphate_1-dehydrogenase_2	1.02574	1.68568	1.37237	0.803851	0.920188		0.716667	0.42	-0.351667	-0.156667		0.296667	1.06833	0.873333	0.771667	0.576667	-0.195
Thermoanaerobaculia_02376_Transaldolase	2.34026	3.61334	3.46615	1.48195	2.46229		0.626667	0.566667	-0.659167	0.0733333		0.06	1.28583	0.553333	1.22583	0.493333	-0.7325
Thermoanaerobaculia_02379_Cobalt-zinc-cadmium_resistance_protein_CzcA	1.03766	2.76383	2.43964	2.3579	1.78695		1.41333	1.23333	1.18417	0.784167		0.18	0.229167	0.629167	0.0491667	0.449167	0.4
Thermoanaerobaculia_02381_Anaerobic_nitric_oxide_reductase_transcription_regulator_NorR	1.46747	1.8025	1.66248	1.52891	1.23114		0.296667	0.18	0.0591667	-0.253333		0.116667	0.2375	0.55	0.120833	0.433333	0.3125
Thermoanaerobaculia_02384_hypothetical_protein	0.686184	1.06191	1.08673	0.918594	0.756546		0.63	0.663333	0.420833	0.140833		-0.0333333	0.209167	0.489167	0.2425	0.5225	0.28
Thermoanaerobaculia_02397_Thiol_peroxidase	1.18921	1.06437	1.52626	0.792784	0.915416		-0.16	0.36	-0.585	-0.3775		-0.52	0.425	0.2175	0.945	0.7375	-0.2075
MHC_Thermoanaerobaculia_02398_hypothetical_protein	2.03261	1.20303	2.21402	1.88557	1.78386		-0.756667	0.123333	-0.108333	-0.188333		-0.88	-0.648333	-0.568333	0.231667	0.311667	0.08
Thermoanaerobaculia_02400_hypothetical_protein	1.13027	1.37872	3.89962	1.3218	0.947698		0.286667	1.78667	0.225833	-0.254167		-1.5	0.0608333	0.540833	1.56083	2.04083	0.48
Thermoanaerobaculia_02404_hypothetical_protein	0.740549	0.874583	1.15669	1.56917	1.2812		0.24	0.643333	1.08333	0.790833		-0.403333	-0.843333	-0.550833	-0.44	-0.1475	0.2925
Thermoanaerobaculia_02406_hypothetical_protein	3.11666	2.9828	2.86129	3.06312	2.6666		-0.0633333	-0.123333	-0.025	-0.225		0.06	-0.0383333	0.161667	-0.0983333	0.101667	0.2
Thermoanaerobaculia_02407_hypothetical_protein	0.97942	1.37872	1.18099	1.53156	0.791412		0.493333	0.27	0.645	-0.3075		0.223333	-0.151667	0.800833	-0.375	0.5775	0.9525
Thermoanaerobaculia_02408_hypothetical_protein	2.56093	1.41095	2.10429	1.26357	1.01396		-0.86	-0.283333	-1.01917	-1.33667		-0.576667	0.159167	0.476667	0.735833	1.05333	0.3175
Thermoanaerobaculia_02409_Serine/threonine-protein_kinase_PknD	0.915945	2.4909	3.1456	1.66152	2.03144		1.44333	1.78	0.859167	1.14917		-0.336667	0.584167	0.294167	0.920833	0.630833	-0.29
Thermoanaerobaculia_02411_Aminomethyltransferase	1.26576	1.76949	3.4822	2.40327	3.4822		0.483333	1.46	0.925	1.46		-0.976667	-0.441667	-0.976667	0.535	0	-0.535
Thermoanaerobaculia_02412_Glycine_cleavage_system_H_protein	0.614152	1.93187	2.07532	1.23971	1.70232		1.65333	1.75667	1.01333	1.47083		-0.103333	0.64	0.1825	0.743333	0.285833	-0.4575
Thermoanaerobaculia_02413_putative_glycine_dehydrogenase_(decarboxylating)_subunit_1	0.779165	1.36604	1.97703	0.854114	1.42652		0.81	1.34333	0.1325	0.8725		-0.533333	0.6775	-0.0625	1.21083	0.470833	-0.74
Thermoanaerobaculia_02414_putative_glycine_dehydrogenase_(decarboxylating)_subunit_2	0.90125	1.4406	1.31951	1.09051	2.19238		0.676667	0.55	0.275	1.2825		0.126667	0.401667	-0.605833	0.275	-0.7325	-1.0075
Thermoanaerobaculia_02415_Putative_outer_membrane_protein	2.80241	2.92141	1.4406	1.01748	1.92853		0.06	-0.96	-1.46167	-0.539167		1.02	1.52167	0.599167	0.501667	-0.420833	-0.9225
Thermoanaerobaculia_02416_hypothetical_protein	1.97703	1.06191	1.0693	0.89969	0.895025		-0.896667	-0.886667	-1.13583	-1.14333		-0.01	0.239167	0.246667	0.249167	0.256667	0.0075
Thermoanaerobaculia_02417_Elongation_factor_P	3.53898	3.73213	4.9703	3.14378	2.37019		0.0766667	0.49	-0.170833	-0.578333		-0.413333	0.2475	0.655	0.660833	1.06833	0.4075
Thermoanaerobaculia_02418_hypothetical_protein	1.18099	1.41421	1.46409	1.40688	1.27677		0.26	0.31	0.2525	0.1125		-0.05	0.0075	0.1475	0.0575	0.1975	0.14
Thermoanaerobaculia_02421_hypothetical_protein	1.09682	1.32256	0.965936	1.19748	1.42158		0.27	-0.183333	0.126667	0.374167		0.453333	0.143333	-0.104167	-0.31	-0.5575	-0.2475
Thermoanaerobaculia_02422_Glucose-1-phosphate_thymidylyltransferase	1.26576	1.04972	1.81085	1.41912	2.19619		-0.27	0.516667	0.165	0.795		-0.786667	-0.435	-1.065	0.351667	-0.278333	-0.63
Thermoanaerobaculia_02423_Dipeptidyl-peptidase_5	2.44528	4.15064	3.9632	1.46917	2.19238		0.763333	0.696667	-0.735	-0.1575		0.0666667	1.49833	0.920833	1.43167	0.854167	-0.5775
Thermoanaerobaculia_02424_Tol-Pal_system_protein_TolB	0.997692	1.31646	1.86607	1.2505	1.26795		0.4	0.903333	0.325833	0.345833		-0.503333	0.0741667	0.0541667	0.5775	0.5575	-0.02
Thermoanaerobaculia_02425_hypothetical_protein	1.90528	1.95884	1.72508	1.54489	1.65864		0.04	-0.143333	-0.3025	-0.2		0.183333	0.3425	0.24	0.159167	0.0566667	-0.1025
Thermoanaerobaculia_02426_Long-chain-fatty-acid--CoA_ligase_FadD15	0.959264	1.91853	2.04202	1.42899	1.14671		1	1.09	0.575	0.2575		-0.09	0.425	0.7425	0.515	0.8325	0.3175
Thermoanaerobaculia_02427_hypothetical_protein	0.884745	0.702222	0.897095	1.03706	0.896577		-0.333333	0.02	0.229167	0.0191667		-0.353333	-0.5625	-0.3525	-0.209167	0.000833333	0.21
Thermoanaerobaculia_02433_Beta-barrel_assembly-enhancing_protease	1.23685	0.97041	1.55833	1.29684	0.97942		-0.35	0.333333	0.0683333	-0.336667		-0.683333	-0.418333	-0.0133333	0.265	0.67	0.405
Thermoanaerobaculia_02434_Serine/threonine-protein_kinase_PknD	1.23685	0.972655	3.1748	1.37554	1.64148		-0.346667	1.36	0.153333	0.408333		-1.70667	-0.5	-0.755	1.20667	0.951667	-0.255
Thermoanaerobaculia_02436_hypothetical_protein	1.00696	1.12506	0.770215	0.846745	1.20581		0.16	-0.386667	-0.25	0.26		0.546667	0.41	-0.1	-0.136667	-0.646667	-0.51
Thermoanaerobaculia_02439_hypothetical_protein	1.65864	1.79419	3.11666	2.34974	1.97247		0.113333	0.91	0.5025	0.25		-0.796667	-0.389167	-0.136667	0.4075	0.66	0.2525
Thermoanaerobaculia_02441_Glutamine-dependent_NAD(+)_synthetase	1.25701	2.01857	2.42279	1.46155	1.2079		0.683333	0.946667	0.2175	-0.0575		-0.263333	0.465833	0.740833	0.729167	1.00417	0.275
Thermoanaerobaculia_02446_hypothetical_protein	1.88339	1.66632	2.63902	0.917004	1.64148		-0.176667	0.486667	-1.03833	-0.198333		-0.663333	0.861667	0.0216667	1.525	0.685	-0.84
Thermoanaerobaculia_02449_Serine_hydroxymethyltransferase	1.11214	1.04006	1.1355	1.6644	2.08493		-0.0966667	0.03	0.581667	0.906667		-0.126667	-0.678333	-1.00333	-0.551667	-0.876667	-0.325
Thermoanaerobaculia_02450_Ribose-5-phosphate_isomerase_B	0.773782	0.712025	0.797377	0.90125	0.931418		-0.12	0.0433333	0.22	0.2675		-0.163333	-0.34	-0.3875	-0.176667	-0.224167	-0.0475
Thermoanaerobaculia_02451_Deoxyguanosinetriphosphate_triphosphohydrolase-like_protein	0.937354	1.36289	2.21402	1.40688	1.31039		0.54	1.24	0.585833	0.483333		-0.7	-0.0458333	0.0566667	0.654167	0.756667	0.1025
Thermoanaerobaculia_02457_hypothetical_protein	3.68926	3.15287	4.25748	3.89737	4.30198		-0.226667	0.206667	0.0791667	0.221667		-0.433333	-0.305833	-0.448333	0.1275	-0.015	-0.1425
Thermoanaerobaculia_02458_Serine/threonine-protein_kinase_PknD	7.09433	13.4855	12.7286	8.81524	11.0043		0.926667	0.843333	0.313333	0.633333		0.0833333	0.613333	0.293333	0.53	0.21	-0.32
Thermoanaerobaculia_02460_putative_transcriptional_regulatory_protein	2.15348	2.71321	1.46071	1.10191	1.49744		0.333333	-0.56	-0.966667	-0.524167		0.893333	1.3	0.8575	0.406667	-0.0358333	-0.4425
Thermoanaerobaculia_02462_hypothetical_protein	3.29436	4.69134	4.48985	4.22075	7.01285		0.51	0.446667	0.3575	1.09		0.0633333	0.1525	-0.58	0.0891667	-0.643333	-0.7325
Thermoanaerobaculia_02463_hypothetical_protein	0.768438	0.961483	1.73307	1.79938	1.26138		0.323333	1.17333	1.2275	0.715		-0.85	-0.904167	-0.391667	-0.0541667	0.458333	0.5125
Thermoanaerobaculia_02464_hypothetical_protein	5.14558	10.2674	8.9797	7.47721	5.68634		0.996667	0.803333	0.539167	0.144167		0.193333	0.4575	0.8525	0.264167	0.659167	0.395
Thermoanaerobaculia_02465_Putative_transport_protein_YhhT	1.26576	3.08086	2.56685	1.42899	1.49226		1.28333	1.02	0.175	0.2375		0.263333	1.10833	1.04583	0.845	0.7825	-0.0625
Thermoanaerobaculia_02468_hypothetical_protein	1.42405	1.55473	3.56359	1.35191	1.67597		0.126667	1.32333	-0.075	0.235		-1.19667	0.201667	-0.108333	1.39833	1.08833	-0.31
Thermoanaerobaculia_02469_3-oxoacyl-[acyl-carrier-protein]_synthase_3	0.819794	1.6245	1.39474	1.80563	1.01748		0.986667	0.766667	1.13917	0.311667		0.22	-0.1525	0.675	-0.3725	0.455	0.8275
Thermoanaerobaculia_02471_hypothetical_protein	2.68825	2.41719	2.4909	1.96564	2.89287		-0.153333	-0.11	-0.451667	0.105833		-0.0433333	0.298333	-0.259167	0.341667	-0.215833	-0.5575
Thermoanaerobaculia_02473_Cobalt-zinc-cadmium_resistance_protein_CzcA	0.915945	0.868541	1.35035	1.11535	1.14472		-0.0766667	0.56	0.284167	0.321667		-0.636667	-0.360833	-0.398333	0.275833	0.238333	-0.0375
Thermoanaerobaculia_02477_hypothetical_protein	0.640232	0.878633	0.590496	0.791412	0.803851		0.456667	-0.116667	0.305833	0.328333		0.573333	0.150833	0.128333	-0.4225	-0.445	-0.0225
Thermoanaerobaculia_02485_hypothetical_protein	4.82323	21.4068	16.3362	20.6061	25.5013		2.15	1.76	2.095	2.4025		0.39	0.055	-0.2525	-0.335	-0.6425	-0.3075
Thermoanaerobaculia_02486_hypothetical_protein	1	0.795536	1.00231	0.671286	1.43147		-0.33	0.00333333	-0.575	0.5175		-0.333333	0.245	-0.8475	0.578333	-0.514167	-1.0925
Thermoanaerobaculia_02490_UDP-4-amino-4-deoxy-L-arabinose--oxoglutarate_aminotransferase	1.27751	1.28937	2.25532	1.10765	1.73207		0.0133333	0.82	-0.205833	0.439167		-0.806667	0.219167	-0.425833	1.02583	0.380833	-0.645
Thermoanaerobaculia_02491_hypothetical_protein	1.03526	1.28639	1.34102	1.28788	1.1		0.313333	0.373333	0.315	0.0875		-0.06	-0.00166667	0.225833	0.0583333	0.285833	0.2275
Thermoanaerobaculia_02492_UDP-N-acetylglucosamine_2-epimerase	1.10445	2.60268	1.16473	1.17691	1.56103		1.23667	0.0766667	0.0916667	0.499167		1.16	1.145	0.7375	-0.015	-0.4225	-0.4075
Thermoanaerobaculia_02494_hypothetical_protein	1.46071	1.28343	1.76541	1.38751	2.12138		-0.186667	0.273333	-0.0741667	0.538333		-0.46	-0.1125	-0.725	0.3475	-0.265	-0.6125
Thermoanaerobaculia_02495_hypothetical_protein	1	1.04488	1.64718	1.06437	0.920188		0.0633333	0.72	0.09	-0.12		-0.656667	-0.0266667	0.183333	0.63	0.84	0.21
Thermoanaerobaculia_02497_hypothetical_protein	0.643197	0.97716	0.92445	0.590496	1.13682		0.603333	0.523333	-0.123333	0.821667		0.08	0.726667	-0.218333	0.646667	-0.298333	-0.945
Thermoanaerobaculia_02500_hypothetical_protein	2.88786	4.91321	5.95183	2.70851	5.78573		0.766667	1.04333	-0.0925	1.0025		-0.276667	0.859167	-0.235833	1.13583	0.0408333	-1.095
Thermoanaerobaculia_02501_hypothetical_protein	1.60214	2.63902	3.37137	3.73213	2.67122		0.72	1.07333	1.22	0.7375		-0.353333	-0.5	-0.0175	-0.146667	0.335833	0.4825
Thermoanaerobaculia_02502_hypothetical_protein	2.4005	5.88347	4.57361	2.28548	4.22075		1.29333	0.93	-0.0708333	0.814167		0.363333	1.36417	0.479167	1.00083	0.115833	-0.885
Thermoanaerobaculia_02503_GDP-mannose_4,6-dehydratase	0.756109	0.793701	0.963707	1.27015	0.949342		0.07	0.35	0.748333	0.328333		-0.28	-0.678333	-0.258333	-0.398333	0.0216667	0.42
Thermoanaerobaculia_02505_hypothetical_protein	0.937354	0.965936	1.50525	1.05885	0.895025		0.0433333	0.683333	0.175833	-0.0666667		-0.64	-0.1325	0.11	0.5075	0.75	0.2425
Thermoanaerobaculia_02506_hypothetical_protein	1.1355	1.52626	2.02792	1.04608	2.15099		0.426667	0.836667	-0.118333	0.921667		-0.41	0.545	-0.495	0.955	-0.085	-1.04
Thermoanaerobaculia_02507_UvrABC_system_protein_A	1.56555	1.70921	1.09177	1.08298	1.03526		0.126667	-0.52	-0.531667	-0.596667		0.646667	0.658333	0.723333	0.0116667	0.0766667	0.065
Thermoanaerobaculia_02508_hypothetical_protein	1.2086	1.50873	1.86607	1.31722	0.923382		0.32	0.626667	0.124167	-0.388333		-0.306667	0.195833	0.708333	0.5025	1.015	0.5125
Thermoanaerobaculia_02511_Trigger_factor	2.08975	1.67791	1.16205	1.45902	2.42419		-0.316667	-0.846667	-0.518333	0.214167		0.53	0.201667	-0.530833	-0.328333	-1.06083	-0.7325
Thermoanaerobaculia_02512_ATP-dependent_Clp_protease_proteolytic_subunit	2.63902	1.46747	1.90968	1.71119	2.25402		-0.846667	-0.466667	-0.625	-0.2275		-0.38	-0.221667	-0.619167	0.158333	-0.239167	-0.3975
Thermoanaerobaculia_02513_ATP-dependent_Clp_protease_ATP-binding_subunit_ClpX	5.84283	5.9656	7.1602	5.18736	5.63728		0.03	0.293333	-0.171667	-0.0516667		-0.263333	0.201667	0.0816667	0.465	0.345	-0.12
Thermoanaerobaculia_02514_Lon_protease_1	2.60268	3.16748	6.46806	3.15469	3.5247		0.283333	1.31333	0.2775	0.4375		-1.03	0.00583333	-0.154167	1.03583	0.875833	-0.16
Thermoanaerobaculia_02516_Transcription_termination_factor_Rho	1.20303	1.83613	1.83189	1.98275	2.28153		0.61	0.606667	0.720833	0.923333		0.00333333	-0.110833	-0.313333	-0.114167	-0.316667	-0.2025
Thermoanaerobaculia_02517_Undecaprenyl-phosphate_4-deoxy-4-formamido-L-arabinose_transferase	1.04729	1.05946	0.920188	1.12117	0.895025		0.0166667	-0.186667	0.0983333	-0.226667		0.203333	-0.0816667	0.243333	-0.285	0.04	0.325
Thermoanaerobaculia_02518_Chorismate_dehydratase	1.10957	1.10445	0.673617	0.989657	1.34025		-0.00666667	-0.72	-0.165	0.2725		0.713333	0.158333	-0.279167	-0.555	-0.9925	-0.4375
Thermoanaerobaculia_02519_Cyclic_dehypoxanthine_futalosine_synthase	0.868541	1.43065	1.68958	1.3036	1.53954		0.72	0.96	0.585833	0.825833		-0.24	0.134167	-0.105833	0.374167	0.134167	-0.24
Thermoanaerobaculia_02523_hypothetical_protein	1.55114	1.51222	3.01746	0.846745	1.53688		-0.0366667	0.96	-0.873333	-0.0133333		-0.996667	0.836667	-0.0233333	1.83333	0.973333	-0.86
Thermoanaerobaculia_02527_Serine/threonine-protein_kinase_PknD	2.45661	3.08086	3.23403	2.47084	2.71791		0.326667	0.396667	0.00833333	0.145833		-0.07	0.318333	0.180833	0.388333	0.250833	-0.1375
Thermoanaerobaculia_02528_hypothetical_protein	3.01746	1.73708	3.40267	2.22299	4.53939		-0.796667	0.173333	-0.440833	0.589167		-0.97	-0.355833	-1.38583	0.614167	-0.415833	-1.03
Thermoanaerobaculia_02529_hypothetical_protein	0.835088	1.21419	1.25122	1.50004	1.08485		0.54	0.583333	0.845	0.3775		-0.0433333	-0.305	0.1625	-0.261667	0.205833	0.4675
Thermoanaerobaculia_02530_hypothetical_protein	1.76949	7.09433	4.16024	3.77114	4.88209		2.00333	1.23333	1.09167	1.46417		0.77	0.911667	0.539167	0.141667	-0.230833	-0.3725
Thermoanaerobaculia_02532_Low_affinity_potassium_transport_system_protein_kup	1.38831	2.30271	2.32409	1.95206	2.79433		0.73	0.743333	0.491667	1.00917		-0.0133333	0.238333	-0.279167	0.251667	-0.265833	-0.5175
Thermoanaerobaculia_02534_hypothetical_protein	7.27695	8.09296	9.23215	6.80927	6.26581		0.153333	0.343333	-0.0958333	-0.215833		-0.19	0.249167	0.369167	0.439167	0.559167	0.12
Thermoanaerobaculia_02536_tRNA-Arg(ccg)	0.941696	1.48452	1.22264	1.03526	1.11149		0.656667	0.376667	0.136667	0.239167		0.28	0.52	0.4175	0.24	0.1375	-0.1025
Thermoanaerobaculia_02537_hypothetical_protein	0.943874	1.27751	1.31646	0.981119	0.726986		0.436667	0.48	0.0558333	-0.376667		-0.0433333	0.380833	0.813333	0.424167	0.856667	0.4325
Thermoanaerobaculia_02539_Bifunctional_aspartokinase/homoserine_dehydrogenase_1	0.752623	1.05702	1.00928	0.875088	1.35426		0.49	0.423333	0.2175	0.8475		0.0666667	0.2725	-0.3575	0.205833	-0.424167	-0.63
Thermoanaerobaculia_02541_hypothetical_protein	0.858565	0.712025	0.993092	1.40444	0.773782		-0.27	0.21	0.71	-0.15		-0.48	-0.98	-0.12	-0.5	0.36	0.86
Thermoanaerobaculia_02546_Beta-barrel_assembly-enhancing_protease	1.24545	2.3511	2.97592	2.65737	2.55797		0.916667	1.25667	1.09333	1.03833		-0.34	-0.176667	-0.121667	0.163333	0.218333	0.055
Thermoanaerobaculia_02547_hypothetical_protein	2.37293	3.74942	3.30198	2.25012	2.44528		0.66	0.476667	-0.0766667	0.0433333		0.183333	0.736667	0.616667	0.553333	0.433333	-0.12
Thermoanaerobaculia_02549_putative_CtpA-like_serine_protease	3.54717	2.96905	2.45094	1.6529	2.71321		-0.256667	-0.533333	-1.10167	-0.386667		0.276667	0.845	0.13	0.568333	-0.146667	-0.715
Thermoanaerobaculia_02552_hypothetical_protein	1.41421	1.83613	2.62079	1.27015	2.00347		0.376667	0.89	-0.155	0.5025		-0.513333	0.531667	-0.125833	1.045	0.3875	-0.6575
Thermoanaerobaculia_02553_hypothetical_protein	1.08925	1.42076	2.72578	1.57735	1.25266		0.383333	1.32333	0.534167	0.201667		-0.94	-0.150833	0.181667	0.789167	1.12167	0.3325
Thermoanaerobaculia_02554_hypothetical_protein	0.756109	1.11987	1.8025	1.29012	1.6644		0.566667	1.25333	0.770833	1.13833		-0.686667	-0.204167	-0.571667	0.4825	0.115	-0.3675
Thermoanaerobaculia_02555_hypothetical_protein	0.937354	1.16743	1	1.02456	1.1607		0.316667	0.0933333	0.128333	0.308333		0.223333	0.188333	0.00833333	-0.035	-0.215	-0.18
Thermoanaerobaculia_02556_hypothetical_protein	2.88119	3.46615	3.94493	2.66198	3.80395		0.266667	0.453333	-0.114167	0.400833		-0.186667	0.380833	-0.134167	0.5675	0.0525	-0.515
Thermoanaerobaculia_02557_hypothetical_protein	0.802923	0.80478	1.05702	1.44143	1.24833		0.00333333	0.396667	0.844167	0.636667		-0.393333	-0.840833	-0.633333	-0.4475	-0.24	0.2075
Thermoanaerobaculia_02558_hypothetical_protein	0.80478	2.63902	1.73307	1.20999	2.29342		1.71333	1.10667	0.588333	1.51083		0.606667	1.125	0.2025	0.518333	-0.404167	-0.9225
Thermoanaerobaculia_02559_hypothetical_protein	19.9733	19.0273	32.9757	22.0468	30.7497		-0.07	0.723333	0.1425	0.6225		-0.793333	-0.2125	-0.6925	0.580833	0.100833	-0.48
Thermoanaerobaculia_02562_Diaminopimelate_epimerase	1.28937	0.920188	1.02574	0.678302	0.590496		-0.486667	-0.33	-0.926667	-1.12667		-0.156667	0.44	0.64	0.596667	0.796667	0.2
Thermoanaerobaculia_02567_Methylenetetrahydrofolate--tRNA-(uracil-5-)-methyltransferase_TrmFO	1.18646	1.56917	0.713672	0.791412	0.747425		0.403333	-0.733333	-0.584167	-0.666667		1.13667	0.9875	1.07	-0.149167	-0.0666667	0.0825
Thermoanaerobaculia_02570_hypothetical_protein	1.55114	2.22942	2.14355	1.92853	1.8245		0.523333	0.466667	0.314167	0.234167		0.0566667	0.209167	0.289167	0.1525	0.2325	0.08
Thermoanaerobaculia_02571_DNA_topoisomerase_1	1.90088	0.952638	1.74917	1.97589	1.55563		-0.996667	-0.12	0.0558333	-0.289167		-0.876667	-1.0525	-0.7075	-0.175833	0.169167	0.345
Thermoanaerobaculia_02573_hypothetical_protein	0.974905	1.51922	1.38191	1.12896	2.89788		0.64	0.503333	0.211667	1.57167		0.136667	0.428333	-0.931667	0.291667	-1.06833	-1.36
Thermoanaerobaculia_02574_hypothetical_protein	1.72907	2.81539	1.92297	2.5713	2.77502		0.703333	0.153333	0.5725	0.6825		0.55	0.130833	0.0208333	-0.419167	-0.529167	-0.11
Thermoanaerobaculia_02575_Tol-Pal_system_protein_TolB	2.56093	7.07796	6.45313	5.92781	9.20552		1.46667	1.33333	1.21083	1.84583		0.133333	0.255833	-0.379167	0.1225	-0.5125	-0.635
Thermoanaerobaculia_02576_Ribonuclease_BN	1.77769	1.06437	1.90968	1.11535	1.16272		-0.74	0.103333	-0.6725	-0.6125		-0.843333	-0.0675	-0.1275	0.775833	0.715833	-0.06
Thermoanaerobaculia_02578_Pyridoxal_5'-phosphate_synthase_subunit_PdxT	0.752623	0.874583	0.968171	0.896577	0.590496		0.216667	0.363333	0.2525	-0.35		-0.146667	-0.0358333	0.566667	0.110833	0.713333	0.6025
Thermoanaerobaculia_02579_Pyridoxal_5'-phosphate_synthase_subunit_PdxS	0.903335	1.86607	1.10701	1.1	0.728247		1.04667	0.293333	0.284167	-0.310833		0.753333	0.7625	1.3575	0.00916667	0.604167	0.595
Thermoanaerobaculia_02580_Histidinol-phosphate_aminotransferase	1.87471	1.4406	1.56555	1.90858	1.54489		-0.38	-0.26	0.0258333	-0.279167		-0.12	-0.405833	-0.100833	-0.285833	0.0191667	0.305
Thermoanaerobaculia_02581_hypothetical_protein	0.63728	1.19196	1.33484	0.672451	0.950989		0.903333	1.06667	0.0775	0.5775		-0.163333	0.825833	0.325833	0.989167	0.489167	-0.5
Thermoanaerobaculia_02582_Transaldolase	1.10957	1.15402	2.07532	1.58557	1.41912		0.0566667	0.903333	0.515	0.355		-0.846667	-0.458333	-0.298333	0.388333	0.548333	0.16
Thermoanaerobaculia_02584_DNA_gyrase_subunit_B	0.862542	1.04729	1.59844	1.08485	1.35191		0.28	0.89	0.330833	0.648333		-0.61	-0.0508333	-0.368333	0.559167	0.241667	-0.3175
Thermoanaerobaculia_02585_DNA_replication_and_repair_protein_RecF	0.852635	1.38831	2.13366	1.24401	1.23114		0.703333	1.32333	0.545	0.53		-0.62	0.158333	0.173333	0.778333	0.793333	0.015
Thermoanaerobaculia_02586_Beta_sliding_clamp	3.79298	3.64689	5.05134	3.48824	3.649		-0.0566667	0.413333	-0.120833	-0.0558333		-0.47	0.0641667	-0.000833333	0.534167	0.469167	-0.065
Thermoanaerobaculia_02587_Chromosomal_replication_initiator_protein_DnaA	1.12246	1.27751	1.24258	0.876606	1.32869		0.186667	0.146667	-0.356667	0.243333		0.04	0.543333	-0.0566667	0.503333	-0.0966667	-0.6
Thermoanaerobaculia_02589_Ribonuclease_P_protein_component	1.60956	1.03288	0.852635	0.941152	1.1708		-0.64	-0.916667	-0.774167	-0.459167		0.276667	0.134167	-0.180833	-0.1425	-0.4575	-0.315
Thermoanaerobaculia_02591_Membrane_protein_insertase_YidC	1.68179	1.4811	1.4406	1.20372	1.61888		-0.183333	-0.223333	-0.4825	-0.055		0.04	0.299167	-0.128333	0.259167	-0.168333	-0.4275
Thermoanaerobaculia_02595_Sporulation_initiation_inhibitor_protein_Soj	0.63581	0.590496	1.67018	1.19127	0.896577		-0.106667	1.39333	0.905833	0.495833		-1.5	-1.0125	-0.6025	0.4875	0.8975	0.41
Thermoanaerobaculia_02600_ATP_synthase_subunit_b	0.788218	0.833161	2.04202	0.671286	0.846745		0.08	1.37333	-0.231667	0.103333		-1.29333	0.311667	-0.0233333	1.605	1.27	-0.335
Thermoanaerobaculia_02602_ATP_synthase_subunit_alpha	1.8489	1.68568	1.79419	1.76541	2.1848		-0.133333	-0.0433333	-0.0666667	0.240833		-0.09	-0.0666667	-0.374167	0.0233333	-0.284167	-0.3075
Thermoanaerobaculia_02603_ATP_synthase_gamma_chain	1.10957	1.36604	0.673617	0.815072	1.21209		0.3	-0.72	-0.445	0.1275		1.02	0.745	0.1725	-0.275	-0.8475	-0.5725
Thermoanaerobaculia_02605_ATP_synthase_subunit_beta	1.7211	2.00463	2.80889	1.65004	1.82134		0.22	0.706667	-0.0608333	0.0816667		-0.486667	0.280833	0.138333	0.7675	0.625	-0.1425
Thermoanaerobaculia_02609_2-methoxy-6-polyprenyl-1,4-benzoquinol_methylase,_mitochondrial	0.854607	1.49831	1.14076	0.902814	1.14076		0.81	0.416667	0.0791667	0.416667		0.393333	0.730833	0.393333	0.3375	0	-0.3375
Thermoanaerobaculia_02610_Putative_cysteine_ligase_BshC	0.90125	1.3692	1.56917	0.905948	0.839441		0.603333	0.8	0.0075	-0.1025		-0.196667	0.595833	0.705833	0.7925	0.9025	0.11
Thermoanaerobaculia_02614_hypothetical_protein	10.7034	14.9977	11.6857	7.27275	10.8153		0.486667	0.126667	-0.5575	0.015		0.36	1.04417	0.471667	0.684167	0.111667	-0.5725
Thermoanaerobaculia_02615_hypothetical_protein	3.1748	8.51496	7.74537	6.40856	4.50023		1.42333	1.28667	1.01333	0.503333		0.136667	0.41	0.92	0.273333	0.783333	0.51
Thermoanaerobaculia_02617_hypothetical_protein	1.73307	0.905425	1.30737	1.03168	1.46917		-0.936667	-0.406667	-0.748333	-0.238333		-0.53	-0.188333	-0.698333	0.341667	-0.168333	-0.51
Thermoanaerobaculia_02618_Triosephosphate_isomerase	0.890899	0.784584	0.93088	1.56645	0.976032		-0.183333	0.0633333	0.814167	0.131667		-0.246667	-0.9975	-0.315	-0.750833	-0.0683333	0.6825
Thermoanaerobaculia_02622_Elongation_factor_4	1.68179	2.08493	3.53898	1.20372	1.4871		0.31	1.07333	-0.4825	-0.1775		-0.763333	0.7925	0.4875	1.55583	1.25083	-0.305
Thermoanaerobaculia_02624_hypothetical_protein	2.40605	3.41054	3.74076	1.65864	4.65087		0.503333	0.636667	-0.536667	0.950833		-0.133333	1.04	-0.4475	1.17333	-0.314167	-1.4875
Thermoanaerobaculia_02628_Orotidine_5'-phosphate_decarboxylase	0.775572	0.952638	1.44727	0.671286	0.879649		0.296667	0.9	-0.208333	0.181667		-0.603333	0.505	0.115	1.10833	0.718333	-0.39
Thermoanaerobaculia_02630_Dihydroorotate_dehydrogenase_B_(NAD(+)),_electron_transfer_subunit	1.32869	1.72907	1.78592	1.29909	1.45397		0.38	0.426667	-0.0325	0.13		-0.0466667	0.4125	0.25	0.459167	0.296667	-0.1625
Thermoanaerobaculia_02634_1-deoxy-D-xylulose-5-phosphate_synthase	2.50822	1.79834	2.21914	1.0924	2.00694		-0.48	-0.176667	-1.19917	-0.321667		-0.303333	0.719167	-0.158333	1.0225	0.145	-0.8775
Thermoanaerobaculia_02635_Regulatory_protein_AtoC	1.2086	1.48452	2.05148	0.740977	1.0299		0.296667	0.763333	-0.705833	-0.230833		-0.466667	1.0025	0.5275	1.46917	0.994167	-0.475
Thermoanaerobaculia_02637_hypothetical_protein	1.01396	1.1487	2.2868	1.08298	1.40932		0.18	1.17333	0.095	0.475		-0.993333	0.085	-0.295	1.07833	0.698333	-0.38
Thermoanaerobaculia_02638_hypothetical_protein	2.12383	3.08799	2.15348	3.56771	3.79737		0.54	0.02	0.748333	0.838333		0.52	-0.208333	-0.298333	-0.728333	-0.818333	-0.09
Thermoanaerobaculia_02639_Peptidoglycan-associated_lipoprotein	2.16345	3.45017	3.55537	4.34694	2.72263		0.673333	0.716667	1.00667	0.331667		-0.0433333	-0.333333	0.341667	-0.29	0.385	0.675
Thermoanaerobaculia_02643_ATP-dependent_zinc_metalloprotease_FtsH	0.797377	1.62826	1.49831	0.822165	1.04247		1.03	0.91	0.0441667	0.386667		0.12	0.985833	0.643333	0.865833	0.523333	-0.3425
Thermoanaerobaculia_02646_hypothetical_protein	2.46229	31.4866	14.0581	14.8769	13.3846		3.67667	2.51333	2.595	2.4425		1.16333	1.08167	1.23417	-0.0816667	0.0708333	0.1525
Thermoanaerobaculia_02655_hypothetical_protein	1.45062	2.3511	1.87905	1.3566	1.71416		0.696667	0.373333	-0.0966667	0.240833		0.323333	0.793333	0.455833	0.47	0.1325	-0.3375
Thermoanaerobaculia_02656_hypothetical_protein	0.833161	1.29534	0.812252	1.06253	1.21209		0.636667	-0.0366667	0.350833	0.540833		0.673333	0.285833	0.0958333	-0.3875	-0.5775	-0.19
Thermoanaerobaculia_02659_hypothetical_protein	0.695762	0.993092	0.890899	0.805245	1.2163		0.513333	0.356667	0.210833	0.805833		0.156667	0.3025	-0.2925	0.145833	-0.449167	-0.595
Thermoanaerobaculia_02660_hypothetical_protein	3.41843	6.26219	4.92458	3.75809	3.33457		0.873333	0.526667	0.136667	-0.0358333		0.346667	0.736667	0.909167	0.39	0.5625	0.1725
Thermoanaerobaculia_02664_putative_ABC_transporter_ATP-binding_protein	1.06683	0.842842	0.968171	0.937896	1.72608		-0.34	-0.14	-0.185833	0.694167		-0.2	-0.154167	-1.03417	0.0458333	-0.834167	-0.88
Thermoanaerobaculia_02666_hypothetical_protein	0.939523	1.03288	1.25411	1.12117	1.18921		0.136667	0.416667	0.255	0.34		-0.28	-0.118333	-0.203333	0.161667	0.0766667	-0.085
Thermoanaerobaculia_02667_Undecaprenyl_phosphate-alpha-4-amino-4-deoxy-L-arabinose_arabinosyl_transferase	0.810378	1.55114	1.60214	0.771105	1.37316		0.936667	0.983333	-0.0716667	0.760833		-0.0466667	1.00833	0.175833	1.055	0.2225	-0.8325
Thermoanaerobaculia_02668_Undecaprenyl-phosphate_4-deoxy-4-formamido-L-arabinose_transferase	1.25411	2.07053	1.68568	1.14274	1.84997		0.723333	0.426667	-0.134167	0.560833		0.296667	0.8575	0.1625	0.560833	-0.134167	-0.695
Thermoanaerobaculia_02669_Bifunctional_polymyxin_resistance_protein_ArnA	0.802923	2.15846	1.96791	1.22264	1.79626		1.42667	1.29333	0.606667	1.16167		0.133333	0.82	0.265	0.686667	0.131667	-0.555
Thermoanaerobaculia_02670_Bifunctional_polymyxin_resistance_protein_ArnA	1.08673	1.75321	0.897095	1.11342	0.981119		0.69	-0.276667	0.035	-0.1475		0.966667	0.655	0.8375	-0.311667	-0.129167	0.1825
Thermoanaerobaculia_02672_Serine/threonine-protein_kinase_PknD	1.20581	0.713672	2.17347	0.839441	0.773782		-0.756667	0.85	-0.5225	-0.64		-1.60667	-0.234167	-0.116667	1.3725	1.49	0.1175
Thermoanaerobaculia_02673_hypothetical_protein	1.5728	2.8481	3.26406	1.67597	3.77768		0.856667	1.05333	0.0916667	1.26417		-0.196667	0.765	-0.4075	0.961667	-0.210833	-1.1725
Thermoanaerobaculia_02674_hypothetical_protein	2.42279	1.6245	2.43964	2.09943	2.2697		-0.576667	0.01	-0.206667	-0.0941667		-0.586667	-0.37	-0.4825	0.216667	0.104167	-0.1125
Thermoanaerobaculia_02675_hypothetical_protein	1.11471	1.65864	2.45661	0.845279	1.10573		0.573333	1.14	-0.399167	-0.0116667		-0.566667	0.9725	0.585	1.53917	1.15167	-0.3875
Thermoanaerobaculia_02676_Citrate_synthase	2.31873	3.79298	2.95536	1.95206	2.59818		0.71	0.35	-0.248333	0.164167		0.36	0.958333	0.545833	0.598333	0.185833	-0.4125
Thermoanaerobaculia_02677_hypothetical_protein	0.90125	1.20581	2.31873	1.16272	1.6077		0.42	1.36333	0.3675	0.835		-0.943333	0.0525	-0.415	0.995833	0.528333	-0.4675
Thermoanaerobaculia_02678_Signal_peptidase_I	3.81055	2.3511	7.31065	2.85799	3.71922		-0.696667	0.94	-0.415	-0.035		-1.63667	-0.281667	-0.661667	1.355	0.975	-0.38
Thermoanaerobaculia_02679_NADPH-dependent_7-cyano-7-deazaguanine_reductase	1.44727	0.905425	2.10916	1.84038	1.56917		-0.676667	0.543333	0.346667	0.116667		-1.22	-1.02333	-0.793333	0.196667	0.426667	0.23
Thermoanaerobaculia_02680_hypothetical_protein	5.48947	6.57352	9.29636	6.82108	5.03677		0.26	0.76	0.313333	-0.124167		-0.5	-0.0533333	0.384167	0.446667	0.884167	0.4375
Thermoanaerobaculia_02681_hypothetical_protein	2.71948	1.69741	3.6978	3.14923	3.28297		-0.68	0.443333	0.211667	0.271667		-1.12333	-0.891667	-0.951667	0.231667	0.171667	-0.06
Thermoanaerobaculia_02683_Aspartyl/glutamyl-tRNA(Asn/Gln)_amidotransferase_subunit_B	0.747425	0.860551	0.672062	1.02456	1.0479		0.203333	-0.153333	0.455	0.4875		0.356667	-0.251667	-0.284167	-0.608333	-0.640833	-0.0325
Thermoanaerobaculia_02687_Enoyl-[acyl-carrier-protein]_reductase_[NADPH]_FabL	1.34102	0.590496	1.2086	1.20164	0.896577		-1.18333	-0.15	-0.158333	-0.580833		-1.03333	-1.025	-0.6025	0.00833333	0.430833	0.4225
Thermoanaerobaculia_02690_hypothetical_protein	2.00926	2.61474	2.01857	1.91189	2.5713		0.38	0.00666667	-0.0716667	0.355833		0.373333	0.451667	0.0241667	0.0783333	-0.349167	-0.4275
Thermoanaerobaculia_02692_hypothetical_protein	3.10947	2.74473	3.83706	2.0209	2.46229		-0.18	0.303333	-0.621667	-0.336667		-0.483333	0.441667	0.156667	0.925	0.64	-0.285
Thermoanaerobaculia_02693_hypothetical_protein	1.2283	1.29235	1.85318	0.876606	1.57462		0.0733333	0.593333	-0.486667	0.358333		-0.52	0.56	-0.285	1.08	0.235	-0.845
Thermoanaerobaculia_02698_hypothetical_protein	3.89062	1.01396	1.09429	0.671286	1.6077		-1.94	-1.83	-2.535	-1.275		-0.11	0.595	-0.665	0.705	-0.555	-1.26
Thermoanaerobaculia_02699_hypothetical_protein	0.823591	1.87038	1.94531	0.89969	1.20999		1.18333	1.24	0.1275	0.555		-0.0566667	1.05583	0.628333	1.1125	0.685	-0.4275
Thermoanaerobaculia_02703_Ribonuclease_PH	0.97942	1.16473	1.32562	1.32409	0.924984		0.25	0.436667	0.435	-0.0825		-0.186667	-0.185	0.3325	0.00166667	0.519167	0.5175
Thermoanaerobaculia_02706_hypothetical_protein	0.842842	1.17283	1.91853	1.47683	1.03347		0.476667	1.18667	0.809167	0.294167		-0.71	-0.3325	0.1825	0.3775	0.8925	0.515
Thermoanaerobaculia_02708_hypothetical_protein	1.09429	2.23457	2.30804	1.84357	1.11149		1.03	1.07667	0.7525	0.0225		-0.0466667	0.2775	1.0075	0.324167	1.05417	0.73
Thermoanaerobaculia_02709_transfer-messenger_RNA,_SsrA	570.731	1067.48	1376.38	1200.98	1013.41		0.903333	1.27	1.07333	0.828333		-0.366667	-0.17	0.075	0.196667	0.441667	0.245
Thermoanaerobaculia_02714_hypothetical_protein	12.6407	23.8624	35.3425	20.7854	28.5417		0.916667	1.48333	0.7175	1.175		-0.566667	0.199167	-0.258333	0.765833	0.308333	-0.4575
Thermoanaerobaculia_02718_Deoxyguanosine_kinase	1.71317	2.6087	1.66632	2.32141	1.74715		0.606667	-0.04	0.438333	0.0283333		0.646667	0.168333	0.578333	-0.478333	-0.0683333	0.41
Thermoanaerobaculia_02719_4-hydroxybenzoate_octaprenyltransferase	0.733736	2.14851	1.43396	0.95429	0.977725		1.55	0.966667	0.379167	0.414167		0.583333	1.17083	1.13583	0.5875	0.5525	-0.035
Thermoanaerobaculia_02724_hypothetical_protein	1.25992	1.1355	1.21139	2.08132	1.40444		-0.15	-0.0566667	0.724167	0.156667		-0.0933333	-0.874167	-0.306667	-0.780833	-0.213333	0.5675
Thermoanaerobaculia_02725_hypothetical_protein	2.10916	0.954842	1.35035	1.49226	1.61608		-1.14333	-0.643333	-0.499167	-0.384167		-0.5	-0.644167	-0.759167	-0.144167	-0.259167	-0.115
Thermoanaerobaculia_02727_tRNA-Ala(ggc)	9.4917	3.23403	4.87927	5.70608	7.47721		-1.55333	-0.96	-0.734167	-0.344167		-0.593333	-0.819167	-1.20917	-0.225833	-0.615833	-0.39
Thermoanaerobaculia_02728_dTDP-glucose_4,6-dehydratase	1.03766	0.795536	0.963707	1.19334	1.2079		-0.383333	-0.106667	0.201667	0.219167		-0.276667	-0.585	-0.6025	-0.308333	-0.325833	-0.0175
Thermoanaerobaculia_02732_S-adenosylmethionine_synthase	1.79419	0.713672	1.15136	0.590496	0.895025		-1.33	-0.64	-1.60333	-1.00333		-0.69	0.273333	-0.326667	0.963333	0.363333	-0.6
Thermoanaerobaculia_02733_putative_zinc_protease	1.6358	3.35582	2.34026	2.36199	4.04882		1.03667	0.516667	0.53	1.3075		0.52	0.506667	-0.270833	-0.0133333	-0.790833	-0.7775
Thermoanaerobaculia_02734_putative_zinc_protease	1.55833	1.91853	2.03731	1.50525	2.21146		0.3	0.386667	-0.05	0.505		-0.0866667	0.35	-0.205	0.436667	-0.118333	-0.555
Thermoanaerobaculia_02735_hypothetical_protein	0.63581	1.34723	1.28639	2.0209	0.590496		1.08333	1.01667	1.66833	-0.106667		0.0666667	-0.585	1.19	-0.651667	1.12333	1.775
Thermoanaerobaculia_02736_hypothetical_protein	0.730353	1.10701	1.21139	1.18921	0.750019		0.6	0.73	0.703333	0.0383333		-0.13	-0.103333	0.561667	0.0266667	0.691667	0.665
Thermoanaerobaculia_02737_hypothetical_protein	1.07923	1.26284	1.80667	1.67597	1.29684		0.226667	0.743333	0.635	0.265		-0.516667	-0.408333	-0.0383333	0.108333	0.478333	0.37
Thermoanaerobaculia_02739_hypothetical_protein	1.07674	2.16845	2.04202	1.77154	1.27235		1.01	0.923333	0.718333	0.240833		0.0866667	0.291667	0.769167	0.205	0.6825	0.4775
Thermoanaerobaculia_02748_Vitamin_B12_transporter_BtuB	1.82766	5.63077	2.27101	3.18766	4.95883		1.62333	0.313333	0.8025	1.44		1.31	0.820833	0.183333	-0.489167	-1.12667	-0.6375
Thermoanaerobaculia_02749_hypothetical_protein	1.31342	2.21402	4.28709	5.06303	3.72567		0.753333	1.70667	1.94667	1.50417		-0.953333	-1.19333	-0.750833	-0.24	0.2025	0.4425
Thermoanaerobaculia_02753_Proline--tRNA_ligase	1.66632	2.68204	1.2086	1.56645	1.13288		0.686667	-0.463333	-0.0891667	-0.556667		1.15	0.775833	1.24333	-0.374167	0.0933333	0.4675
Thermoanaerobaculia_02754_hypothetical_protein	1.04972	0.80107	1.28937	1.11149	1.39959		-0.39	0.296667	0.0825	0.415		-0.686667	-0.4725	-0.805	0.214167	-0.118333	-0.3325
Thermoanaerobaculia_02762_Fumarate_hydratase_class_II	0.664343	0.874583	0.740549	0.893475	0.912249		0.396667	0.156667	0.4275	0.4575		0.24	-0.0308333	-0.0608333	-0.270833	-0.300833	-0.03
Thermoanaerobaculia_02764_hypothetical_protein	1.03049	1.6245	1.74917	1.41667	1.41421		0.656667	0.763333	0.459167	0.456667		-0.106667	0.1975	0.2	0.304167	0.306667	0.0025
Thermoanaerobaculia_02765_hypothetical_protein	2.88119	4.36707	4.20858	1.71119	5.53085		0.6	0.546667	-0.751667	0.940833		0.0533333	1.35167	-0.340833	1.29833	-0.394167	-1.6925
Thermoanaerobaculia_02767_Tricorn_protease_	2.80241	7.02907	7.44704	4.11959	6.56593		1.32667	1.41	0.555833	1.22833		-0.0833333	0.770833	0.0983333	0.854167	0.181667	-0.6725
Thermoanaerobaculia_02771_hypothetical_protein	1.04006	0.876606	0.848704	0.819321	0.867539		-0.246667	-0.293333	-0.344167	-0.261667		0.0466667	0.0975	0.015	0.0508333	-0.0316667	-0.0825
Thermoanaerobaculia_02772_Prolyl_endopeptidase	0.895025	0.716978	0.737135	1.21841	1.3218		-0.32	-0.28	0.445	0.5625		-0.04	-0.765	-0.8825	-0.725	-0.8425	-0.1175
Thermoanaerobaculia_02773_NADP-reducing_hydrogenase_subunit_HndD	0.690956	2.68825	2.83497	2.07772	1.70823		1.96	2.03667	1.58833	1.30583		-0.0766667	0.371667	0.654167	0.448333	0.730833	0.2825
Thermoanaerobaculia_02774_Ferredoxin--NADP_reductase	0.634342	1.76133	2.19872	3.22098	2.49666		1.47333	1.79333	2.34417	1.97667		-0.32	-0.870833	-0.503333	-0.550833	-0.183333	0.3675
Thermoanaerobaculia_02782_ECF_RNA_polymerase_sigma_factor_SigK	0.848704	1.70921	0.935191	1.03886	0.752623		1.01	0.14	0.291667	-0.173333		0.87	0.718333	1.18333	-0.151667	0.313333	0.465
Thermoanaerobaculia_02784_hypothetical_protein	1.23685	1.7818	3.18215	2.02441	2.64818		0.526667	1.36333	0.710833	1.09833		-0.836667	-0.184167	-0.571667	0.6525	0.265	-0.3875
Thermoanaerobaculia_02793_hypothetical_protein	3.55537	4.71307	5.20537	5.08942	6.89237		0.406667	0.55	0.5175	0.955		-0.143333	-0.110833	-0.548333	0.0325	-0.405	-0.4375
Thermoanaerobaculia_02797_hypothetical_protein	3.53898	1.03049	0.742262	1.31039	1.14472		-1.78	-2.25333	-1.43333	-1.62833		0.473333	-0.346667	-0.151667	-0.82	-0.625	0.195
Thermoanaerobaculia_02798_HTH-type_transcriptional_regulator_IscR	3.32495	0.993092	2.25532	1.08298	1.35426		-1.74333	-0.56	-1.61833	-1.29583		-1.18333	-0.125	-0.4475	1.05833	0.735833	-0.3225
Thermoanaerobaculia_02800_hypothetical_protein	1.8025	4.64818	4.42804	3.9381	2.54912		1.36667	1.29667	1.1275	0.5		0.07	0.239167	0.866667	0.169167	0.796667	0.6275
Thermoanaerobaculia_02801_hypothetical_protein	1.31342	3.6978	3.32495	3.63637	3.46415		1.49333	1.34	1.46917	1.39917		0.153333	0.0241667	0.0941667	-0.129167	-0.0591667	0.07
Thermoanaerobaculia_02802_hypothetical_protein	1.49485	3.24151	3.54717	2.14726	4.14824		1.11667	1.24667	0.5225	1.4725		-0.13	0.594167	-0.355833	0.724167	-0.225833	-0.95
Thermoanaerobaculia_02807_hypothetical_protein	1.68568	1.47427	1.02101	1.48452	1.69643		-0.193333	-0.723333	-0.183333	0.00916667		0.53	-0.01	-0.2025	-0.54	-0.7325	-0.1925
Thermoanaerobaculia_02808_hypothetical_protein	2.11404	2.80241	4.26733	1.2079	2.62989		0.406667	1.01333	-0.8075	0.315		-0.606667	1.21417	0.0916667	1.82083	0.698333	-1.1225
Thermoanaerobaculia_02809_hypothetical_protein	0.614152	1.23971	2	1.47172	0.905948		1.01333	1.70333	1.26083	0.560833		-0.69	-0.2475	0.4525	0.4425	1.1425	0.7
Thermoanaerobaculia_02811_Tol-Pal_system_protein_TolB	5.81589	5.07474	4.44854	4.65087	5.92781		-0.196667	-0.386667	-0.3225	0.0275		0.19	0.125833	-0.224167	-0.0641667	-0.414167	-0.35
Thermoanaerobaculia_02812_L-cysteate_sulfo-lyase	0.664343	0.80478	0.844791	0.960928	1.13682		0.276667	0.346667	0.5325	0.775		-0.07	-0.255833	-0.498333	-0.185833	-0.428333	-0.2425
Thermoanaerobaculia_02813_hypothetical_protein	1.05458	1.9816	3.74076	1.26576	1.31494		0.91	1.82667	0.263333	0.318333		-0.916667	0.646667	0.591667	1.56333	1.50833	-0.055
Thermoanaerobaculia_02814_hypothetical_protein	0.926588	2.2868	2.86791	1.83083	1.84997		1.30333	1.63	0.9825	0.9975		-0.326667	0.320833	0.305833	0.6475	0.6325	-0.015
Thermoanaerobaculia_02818_hypothetical_protein	2.24492	1.39797	3.64689	1.52626	1.86607		-0.683333	0.7	-0.556667	-0.266667		-1.38333	-0.126667	-0.416667	1.25667	0.966667	-0.29
Thermoanaerobaculia_02819_hypothetical_protein	1.18372	1.29834	1.22264	1.39959	1.23114		0.133333	0.0466667	0.241667	0.0566667		0.0866667	-0.108333	0.0766667	-0.195	-0.01	0.185
Thermoanaerobaculia_02820_hypothetical_protein	2.05623	3.45017	3.47417	2.78466	2.28945		0.746667	0.756667	0.4375	0.155		-0.01	0.309167	0.591667	0.319167	0.601667	0.2825
Thermoanaerobaculia_02821_hypothetical_protein	1.60956	0.689362	1.33176	1.59383	1.26357		-1.22333	-0.273333	-0.0141667	-0.349167		-0.95	-1.20917	-0.874167	-0.259167	0.0758333	0.335
Thermoanaerobaculia_02822_Octanoyltransferase	0.890899	0.844791	1.29534	1.42158	0.89969		-0.0766667	0.54	0.674167	0.0141667		-0.616667	-0.750833	-0.0908333	-0.134167	0.525833	0.66
Thermoanaerobaculia_02824_Dihydrolipoyllysine-residue_acetyltransferase_component_of_pyruvate_dehydrogenase_complex	2.54912	2.73208	2.81539	2.46656	2.33351		0.1	0.143333	-0.0475	-0.1275		-0.0433333	0.1475	0.2275	0.190833	0.270833	0.08
Thermoanaerobaculia_02826_2-oxoisovalerate_dehydrogenase_subunit_alpha	0.93088	0.795536	0.795536	1.08485	1.74412		-0.226667	-0.226667	0.220833	0.905833		0	-0.4475	-1.1325	-0.4475	-1.1325	-0.685
Thermoanaerobaculia_02837_hypothetical_protein	1.28937	1.02811	1.65099	1.05702	1.46662		-0.326667	0.356667	-0.286667	0.185833		-0.683333	-0.04	-0.5125	0.643333	0.170833	-0.4725
Thermoanaerobaculia_02845_hypothetical_protein	1.00231	0.715323	1.07425	1.58832	0.937896		-0.486667	0.1	0.664167	-0.0958333		-0.586667	-1.15083	-0.390833	-0.564167	0.195833	0.76
Thermoanaerobaculia_02846_hypothetical_protein	1.29235	0.97041	1.28937	0.875088	0.893475		-0.413333	-0.00333333	-0.5625	-0.5325		-0.41	0.149167	0.119167	0.559167	0.529167	-0.03
Thermoanaerobaculia_02847_putative_ABC_transporter_ATP-binding_protein_YknY	4.02782	5.27803	4.20858	1.95206	2.46656		0.39	0.0633333	-1.045	-0.7075		0.326667	1.435	1.0975	1.10833	0.770833	-0.3375
Thermoanaerobaculia_02848_Macrolide_export_ATP-binding/permease_protein_MacB	3.34035	6.09095	3.42634	2.16595	4.74859		0.866667	0.0366667	-0.625	0.5075		0.83	1.49167	0.359167	0.661667	-0.470833	-1.1325
Thermoanaerobaculia_02849_Macrolide_export_ATP-binding/permease_protein_MacB	6.85267	8.33973	5.26585	4.60276	3.34035		0.283333	-0.38	-0.574167	-1.03667		0.663333	0.8575	1.32	0.194167	0.656667	0.4625
Thermoanaerobaculia_02850_Macrolide_export_protein_MacA	15.2775	22.1106	10.753	9.57983	11.1967		0.533333	-0.506667	-0.673333	-0.448333		1.04	1.20667	0.981667	0.166667	-0.0583333	-0.225
Thermoanaerobaculia_02853_Dipeptide_and_tripeptide_permease_A	1.94531	1.13288	2.8219	1.84357	2.33351		-0.78	0.536667	-0.0775	0.2625		-1.31667	-0.7025	-1.0425	0.614167	0.274167	-0.34
Thermoanaerobaculia_02855_ATP-dependent_RecD-like_DNA_helicase	0.920188	0.716978	0.840896	1.03347	1		-0.36	-0.13	0.1675	0.12		-0.23	-0.5275	-0.48	-0.2975	-0.25	0.0475
Thermoanaerobaculia_02856_Acetolactate_synthase_large_subunit_IlvG	0.981686	0.860551	1.50525	1.21841	1.13288		-0.19	0.616667	0.311667	0.206667		-0.806667	-0.501667	-0.396667	0.305	0.41	0.105
Thermoanaerobaculia_02857_hypothetical_protein	1.3566	1.27751	1.97247	1.41912	1.51309		-0.0866667	0.54	0.065	0.1575		-0.626667	-0.151667	-0.244167	0.475	0.3825	-0.0925
Thermoanaerobaculia_02858_Tyrosine_phenol-lyase	1.12766	2.01391	1.94981	1.66152	1.42652		0.836667	0.79	0.559167	0.339167		0.0466667	0.2775	0.4975	0.230833	0.450833	0.22
MHC_Thermoanaerobaculia_02860_Cytochrome_c-552	1.41748	1.68179	1.54756	1.76235	1.72309		0.246667	0.126667	0.314167	0.281667		0.12	-0.0675	-0.035	-0.1875	-0.155	0.0325
MHC_Thermoanaerobaculia_02861_Cytochrome_c-type_protein_NrfH	1.53688	2.14851	2.08493	1.47683	2.10307		0.483333	0.44	-0.0575	0.4525		0.0433333	0.540833	0.0308333	0.4975	-0.0125	-0.51
Thermoanaerobaculia_02865_hypothetical_protein	1.04972	1.15402	1.41421	1.04608	1.46662		0.136667	0.43	-0.005	0.4825		-0.293333	0.141667	-0.345833	0.435	-0.0525	-0.4875
Thermoanaerobaculia_02866_2-oxoglutarate_oxidoreductase_subunit_KorA	2.68204	1.79005	2.92141	1.58557	2.33351		-0.583333	0.123333	-0.758333	-0.200833		-0.706667	0.175	-0.3825	0.881667	0.324167	-0.5575
Thermoanaerobaculia_02867_hypothetical_protein	1.44393	1.02811	2.76383	0.982821	1.55833		-0.49	0.936667	-0.555	0.11		-1.42667	0.065	-0.6	1.49167	0.826667	-0.665
Thermoanaerobaculia_02868_hypothetical_protein	2.11404	8.28212	5.36409	4.24275	6.57732		1.97	1.34333	1.005	1.6375		0.626667	0.965	0.3325	0.338333	-0.294167	-0.6325
Thermoanaerobaculia_02869_putative_protein	0.752623	1.66632	1.47087	0.771105	0.728247		1.14667	0.966667	0.035	-0.0475		0.18	1.11167	1.19417	0.931667	1.01417	0.0825
Thermoanaerobaculia_02870_Solute-binding_protein	0.797377	0.795536	1.22547	1.22688	1.10382		-0.00333333	0.62	0.621667	0.469167		-0.623333	-0.625	-0.4725	-0.00166667	0.150833	0.1525
ACETATE_Thermoanaerobaculia_02873_Phosphate_acetyltransferase	0.712025	2.37293	1.79419	1.02278	2.36199		1.73667	1.33333	0.5225	1.73		0.403333	1.21417	0.00666667	0.810833	-0.396667	-1.2075
Thermoanaerobaculia_02875_hypothetical_protein	1.43065	1.10701	2.08012	1.25919	1.48452		-0.37	0.54	-0.184167	0.0533333		-0.91	-0.185833	-0.423333	0.724167	0.486667	-0.2375
Thermoanaerobaculia_02881_hypothetical_protein	2.06575	1.89212	2.3511	1.98618	1.27235		-0.126667	0.186667	-0.0566667	-0.699167		-0.313333	-0.07	0.5725	0.243333	0.885833	0.6425
Thermoanaerobaculia_02882_hypothetical_protein	2.02792	4.42804	4.41782	3.55537	2.34974		1.12667	1.12333	0.81	0.2125		0.00333333	0.316667	0.914167	0.313333	0.910833	0.5975
Thermoanaerobaculia_02883_hypothetical_protein	2.59668	2.3511	3.94493	1.53421	2.25012		-0.143333	0.603333	-0.759167	-0.206667		-0.746667	0.615833	0.0633333	1.3625	0.81	-0.5525
Thermoanaerobaculia_02884_hypothetical_protein	1.20581	1.56917	2.8219	1.28565	2.32947		0.38	1.22667	0.0925	0.95		-0.846667	0.2875	-0.57	1.13417	0.276667	-0.8575
Thermoanaerobaculia_02885_Serine/threonine-protein_kinase_PknD	0.97942	2.38392	1.99078	1.6644	2.00347		1.28333	1.02333	0.765	1.0325		0.26	0.518333	0.250833	0.258333	-0.00916667	-0.2675
Thermoanaerobaculia_02886_hypothetical_protein	0.712025	0.862542	1.10957	0.590496	1.19748		0.276667	0.64	-0.27	0.75		-0.363333	0.546667	-0.473333	0.91	-0.11	-1.02
Thermoanaerobaculia_02887_Glutathione_hydrolase-like_YwrD_proenzyme	1.13813	1.37237	0.842842	1.43147	1.94868		0.27	-0.433333	0.330833	0.775833		0.703333	-0.0608333	-0.505833	-0.764167	-1.20917	-0.445
Thermoanaerobaculia_02888_Aspartate_aminotransferase	3.37137	3.36359	5.18137	4.53939	3.79079		-0.00333333	0.62	0.429167	0.169167		-0.623333	-0.4325	-0.1725	0.190833	0.450833	0.26
Thermoanaerobaculia_02889_hypothetical_protein	0.710382	0.97041	1.53333	0.815072	1.50786		0.45	1.11	0.198333	1.08583		-0.66	0.251667	-0.635833	0.911667	0.0241667	-0.8875
Thermoanaerobaculia_02893_UvrABC_system_protein_A	0.766664	0.80107	0.844791	0.771105	1.1487		0.0633333	0.14	0.00833333	0.583333		-0.0766667	0.055	-0.52	0.131667	-0.443333	-0.575
Thermoanaerobaculia_02895_Adaptive-response_sensory-kinase_SasA	1	0.888843	1.07177	0.678302	1.26357		-0.17	0.1	-0.56	0.3375		-0.27	0.39	-0.5075	0.66	-0.2375	-0.8975
Thermoanaerobaculia_02896_Potassium-transporting_ATPase_ATP-binding_subunit	1.33793	2.53737	3.19688	2.66198	2.93834		0.923333	1.25667	0.9925	1.135		-0.333333	-0.0691667	-0.211667	0.264167	0.121667	-0.1425
Thermoanaerobaculia_02898_hypothetical_protein	1.02337	1.56555	1.07425	0.678302	0.984525		0.613333	0.07	-0.593333	-0.0558333		0.543333	1.20667	0.669167	0.663333	0.125833	-0.5375
Thermoanaerobaculia_02899_putative_soluble_pyridine_nucleotide_transhydrogenase	0.983957	0.968171	1.02101	1.31039	1.26138		-0.0233333	0.0533333	0.413333	0.358333		-0.0766667	-0.436667	-0.381667	-0.36	-0.305	0.055
Thermoanaerobaculia_02901_Hydroxypyruvate_reductase	2.32409	3.70635	4.71307	3.62379	5.67649		0.673333	1.02	0.640833	1.28833		-0.346667	0.0325	-0.615	0.379167	-0.268333	-0.6475
Thermoanaerobaculia_02909_Sensor_histidine_kinase_RcsC	0.868541	1.16743	0.713672	1.38511	0.895025		0.426667	-0.283333	0.673333	0.0433333		0.71	-0.246667	0.383333	-0.956667	-0.326667	0.63
Thermoanaerobaculia_02911_hypothetical_protein	2.8219	2.9622	2.80889	3.23777	3.36359		0.07	-0.00666667	0.198333	0.253333		0.0766667	-0.128333	-0.183333	-0.205	-0.26	-0.055
Thermoanaerobaculia_02913_D-erythronate_4-phosphate_dehydrogenase	1.00463	1.28937	1.10445	1	1.11729		0.36	0.136667	-0.00666667	0.153333		0.223333	0.366667	0.206667	0.143333	-0.0166667	-0.16
Thermoanaerobaculia_02914_Dipeptidyl_aminopeptidase_BIII	1.08172	1.09682	2.00926	2.11038	0.773782		0.02	0.893333	0.964167	-0.483333		-0.873333	-0.944167	0.503333	-0.0708333	1.37667	1.4475
Thermoanaerobaculia_02915_Ferrous-iron_efflux_pump_FieF	0.690956	1.76949	1.37872	1.09619	0.823591		1.35667	0.996667	0.665833	0.253333		0.36	0.690833	1.10333	0.330833	0.743333	0.4125
Thermoanaerobaculia_02917_hypothetical_protein	1.08673	1.54399	1.7818	2.28548	1.25484		0.506667	0.713333	1.0725	0.2075		-0.206667	-0.565833	0.299167	-0.359167	0.505833	0.865
Thermoanaerobaculia_02920_UDP-glucose_4-epimerase	1.09429	1.62076	1.9816	1.72608	1.31267		0.566667	0.856667	0.6575	0.2625		-0.29	-0.0908333	0.304167	0.199167	0.594167	0.395
Thermoanaerobaculia_02921_hypothetical_protein	1.79005	2.47942	3.59668	1.57189	1.97589		0.47	1.00667	-0.1875	0.1425		-0.536667	0.6575	0.3275	1.19417	0.864167	-0.33
Thermoanaerobaculia_02922_D-alanyl-D-alanine_carboxypeptidase_DacC	1.63959	2.42279	1.91853	1.38992	2.05267		0.563333	0.226667	-0.238333	0.324167		0.336667	0.801667	0.239167	0.465	-0.0975	-0.5625
Thermoanaerobaculia_02925_hypothetical_protein	7.98154	16.4119	14.723	13.7133	12.8393		1.04	0.883333	0.780833	0.685833		0.156667	0.259167	0.354167	0.1025	0.1975	0.095
Thermoanaerobaculia_02927_Transcriptional_repressor_NrdR	0.935191	1.54756	1.47427	0.590496	0.931418		0.726667	0.656667	-0.663333	-0.00583333		0.07	1.39	0.7325	1.32	0.6625	-0.6575
Thermoanaerobaculia_02929_Lon_protease	2.10429	1.44393	1.6245	1.76847	1.39716		-0.543333	-0.373333	-0.250833	-0.590833		-0.17	-0.2925	0.0475	-0.1225	0.2175	0.34
Thermoanaerobaculia_02936_hypothetical_protein	1.53333	1.44727	1.56555	0.884234	1.09809		-0.0833333	0.03	-0.794167	-0.481667		-0.113333	0.710833	0.398333	0.824167	0.511667	-0.3125
Thermoanaerobaculia_02940_Chitooligosaccharide_deacetylase	1.08172	1.28343	0.93088	0.987943	0.955945		0.246667	-0.216667	-0.130833	-0.178333		0.463333	0.3775	0.425	-0.0858333	-0.0383333	0.0475
Thermoanaerobaculia_02941_hypothetical_protein	8.45614	11.9312	14.4534	12.7949	14.8511		0.496667	0.773333	0.5975	0.8125		-0.276667	-0.100833	-0.315833	0.175833	-0.0391667	-0.215
Thermoanaerobaculia_02942_hypothetical_protein	3.18951	3.39482	4.82323	6.98858	4.02782		0.09	0.596667	1.13167	0.336667		-0.506667	-1.04167	-0.246667	-0.535	0.26	0.795
Thermoanaerobaculia_02943_hypothetical_protein	1.47087	1.44393	1.8489	2.71791	2.05979		-0.0266667	0.33	0.885833	0.485833		-0.356667	-0.9125	-0.5125	-0.555833	-0.155833	0.4
Thermoanaerobaculia_02944_Dihydrolipoyl_dehydrogenase	2.34567	1.84038	1.84038	1.33561	2.26577		-0.35	-0.35	-0.8125	-0.05		0	0.4625	-0.3	0.4625	-0.3	-0.7625
Thermoanaerobaculia_02946_hypothetical_protein	4.1315	1.27162	1.46409	1.34723	1.88557		-1.7	-1.49667	-1.61667	-1.13167		-0.203333	-0.0833333	-0.568333	0.12	-0.365	-0.485
Thermoanaerobaculia_02950_Butyryl-CoA:acetate_CoA-transferase	1.93634	3.51453	4.10296	1.99308	4.15544		0.86	1.08333	0.0416667	1.10167		-0.223333	0.818333	-0.241667	1.04167	-0.0183333	-1.06
Thermoanaerobaculia_02952_hypothetical_protein	1.10957	1.66632	1.28046	1.30586	0.986233		0.586667	0.206667	0.235	-0.17		0.38	0.351667	0.756667	-0.0283333	0.376667	0.405
Thermoanaerobaculia_02953_hypothetical_protein	1.12506	2.77022	3.13109	2.23845	3.72567		1.3	1.47667	0.9925	1.7275		-0.176667	0.3075	-0.4275	0.484167	-0.250833	-0.735
Thermoanaerobaculia_02954_hypothetical_protein	12.8765	3.94493	7.6211	6.45313	4.80654		-1.70667	-0.756667	-0.996667	-1.42167		-0.95	-0.71	-0.285	0.24	0.665	0.425
Thermoanaerobaculia_02955_hypothetical_protein	1.13027	0.874583	1.24833	1.00521	1.1		-0.37	0.143333	-0.169167	-0.0391667		-0.513333	-0.200833	-0.330833	0.3125	0.1825	-0.13
Thermoanaerobaculia_02957_Biotin_sulfoxide_reductase	0.922316	1.41095	1.32256	0.887304	0.668964		0.613333	0.52	-0.0558333	-0.463333		0.0933333	0.669167	1.07667	0.575833	0.983333	0.4075
Thermoanaerobaculia_02959_Formate_dehydrogenase,_mitochondrial	1.23399	1.08925	1.89649	1.37316	1.06622		-0.18	0.62	0.154167	-0.210833		-0.8	-0.334167	0.0308333	0.465833	0.830833	0.365
Thermoanaerobaculia_02960_hypothetical_protein	1.31951	1.27456	2.4005	1.12117	1.84676		-0.05	0.863333	-0.235	0.485		-0.913333	0.185	-0.535	1.09833	0.378333	-0.72
Thermoanaerobaculia_02962_putative_ABC_transporter_ATP-binding_protein	0.884745	0.878633	1.32869	0.784584	0.846745		-0.01	0.586667	-0.173333	-0.0633333		-0.596667	0.163333	0.0533333	0.76	0.65	-0.11
Thermoanaerobaculia_02963_Lysine_6-dehydrogenase	1.08172	1.16205	1.49831	1.8693	0.941152		0.103333	0.47	0.789167	-0.200833		-0.366667	-0.685833	0.304167	-0.319167	0.670833	0.99
Thermoanaerobaculia_02964_hypothetical_protein	3.90864	6.20458	4.29701	4.54727	3.605		0.666667	0.136667	0.218333	-0.116667		0.53	0.448333	0.783333	-0.0816667	0.253333	0.335
Thermoanaerobaculia_02965_hypothetical_protein	3.37137	2.64512	3.18951	3.31728	3.11666		-0.35	-0.08	-0.0233333	-0.113333		-0.27	-0.326667	-0.236667	-0.0566667	0.0333333	0.09
Thermoanaerobaculia_02973_hypothetical_protein	1.3566	1.17827	0.673617	0.798298	0.921784		-0.203333	-1.01	-0.765	-0.5575		0.806667	0.561667	0.354167	-0.245	-0.4525	-0.2075
Thermoanaerobaculia_02976_hypothetical_protein	0.728668	1.47427	1.0163	0.730775	1.13485		1.01667	0.48	0.00416667	0.639167		0.536667	1.0125	0.3775	0.475833	-0.159167	-0.635
Thermoanaerobaculia_02977_Glutamyl-tRNA(Gln)_amidotransferase_subunit_B,_chloroplastic/mitochondrial	0.82169	0.590496	2.40605	1.73508	1.24833		-0.476667	1.55	1.07833	0.603333		-2.02667	-1.555	-1.08	0.471667	0.946667	0.475
Thermoanaerobaculia_02978_hypothetical_protein	0.97942	1.32562	1.26576	1.35191	1.34257		0.436667	0.37	0.465	0.455		0.0666667	-0.0283333	-0.0183333	-0.095	-0.085	0.01
Thermoanaerobaculia_02979_Large-conductance_mechanosensitive_channel	1.35974	1.50525	1.65099	1.48195	0.777816		0.146667	0.28	0.124167	-0.805833		-0.133333	0.0225	0.9525	0.155833	1.08583	0.93
Thermoanaerobaculia_02980_Glutamyl-tRNA(Gln)_amidotransferase_subunit_A,_chloroplastic/mitochondrial	1.05702	0.590496	1.42076	1.0924	0.947698		-0.84	0.426667	0.0475	-0.1575		-1.26667	-0.8875	-0.6825	0.379167	0.584167	0.205
Thermoanaerobaculia_02982_hypothetical_protein	3.02444	3.34808	5.92439	5.36099	3.85706		0.146667	0.97	0.825833	0.350833		-0.823333	-0.679167	-0.204167	0.144167	0.619167	0.475
Thermoanaerobaculia_02987_Sensor_histidine_kinase_RcsC	0.82169	1.17555	1.02101	0.99654	0.893475		0.516667	0.313333	0.278333	0.120833		0.203333	0.238333	0.395833	0.035	0.1925	0.1575
Thermoanaerobaculia_02988_hypothetical_protein	1.24833	1.35035	1.37554	1.4871	1.35426		0.113333	0.14	0.2525	0.1175		-0.0266667	-0.139167	-0.00416667	-0.1125	0.0225	0.135
Thermoanaerobaculia_02993_hypothetical_protein	0.939523	1.42405	1.61328	0.823591	2.33351		0.6	0.78	-0.19	1.3125		-0.18	0.79	-0.7125	0.97	-0.5325	-1.5025
MHC_Thermoanaerobaculia_02994_hypothetical_protein	0.972655	1.18921	1.8489	1.77769	2.06694		0.29	0.926667	0.87	1.0875		-0.636667	-0.58	-0.7975	0.0566667	-0.160833	-0.2175
Thermoanaerobaculia_03006_hypothetical_protein	0.732043	1.31646	1.64718	0.893475	1.10191		0.846667	1.17	0.2875	0.59		-0.323333	0.559167	0.256667	0.8825	0.58	-0.3025
Thermoanaerobaculia_03010_Lysine_5,6-aminomutase_alpha_subunit	0.638754	0.713672	0.941696	1.2163	0.68302		0.16	0.56	0.929167	0.0966667		-0.4	-0.769167	0.0633333	-0.369167	0.463333	0.8325
Thermoanaerobaculia_03013_L-lysine_2,3-aminomutase	0.833161	1.08673	1.16473	1.60492	1.01572		0.383333	0.483333	0.945833	0.285833		-0.1	-0.5625	0.0975	-0.4625	0.1975	0.66
Thermoanaerobaculia_03015_L-erythro-3,5-diaminohexanoate_dehydrogenase	0.782773	2.32409	1.44393	0.936272	1.72907		1.57	0.883333	0.258333	1.14333		0.686667	1.31167	0.426667	0.625	-0.26	-0.885
Thermoanaerobaculia_03024_hypothetical_protein	0.868541	1.69349	0.888843	1.33793	0.668964		0.963333	0.0333333	0.623333	-0.376667		0.93	0.34	1.34	-0.59	0.41	1
Thermoanaerobaculia_03025_hypothetical_protein	2.9897	9.18959	5.9794	3.62379	3.95177		1.62	1	0.2775	0.4025		0.62	1.3425	1.2175	0.7225	0.5975	-0.125
Thermoanaerobaculia_03028_hypothetical_protein	0.747425	1.15136	0.965936	0.791412	0.813661		0.623333	0.37	0.0825	0.1225		0.253333	0.540833	0.500833	0.2875	0.2475	-0.04
Thermoanaerobaculia_03030_hypothetical_protein	1.39797	2.77022	1.05702	1.20581	2		0.986667	-0.403333	-0.213333	0.516667		1.39	1.2	0.47	-0.19	-0.92	-0.73
Thermoanaerobaculia_03031_hypothetical_protein	2.18859	2.94854	2.75108	1.29459	1.97931		0.43	0.33	-0.7575	-0.145		0.1	1.1875	0.575	1.0875	0.475	-0.6125
Thermoanaerobaculia_03032_hypothetical_protein	6.1475	4.16024	5.03968	6.71552	7.39987		-0.563333	-0.286667	0.1275	0.2675		-0.276667	-0.690833	-0.830833	-0.414167	-0.554167	-0.14
Thermoanaerobaculia_03033_hypothetical_protein	1.19748	1.53333	2.1386	1.30812	0.860055		0.356667	0.836667	0.1275	-0.4775		-0.48	0.229167	0.834167	0.709167	1.31417	0.605
Thermoanaerobaculia_03035_hypothetical_protein	0.903335	0.874583	1.04488	0.942785	0.895025		-0.0466667	0.21	0.0616667	-0.0133333		-0.256667	-0.108333	-0.0333333	0.148333	0.223333	0.075
Thermoanaerobaculia_03036_Lipoprotein_E	0.842842	1.23971	1.47768	0.917004	1.13092		0.556667	0.81	0.121667	0.424167		-0.253333	0.435	0.1325	0.688333	0.385833	-0.3025
Thermoanaerobaculia_03037_hypothetical_protein	1.45397	2.4005	1.3566	2.07772	2.16595		0.723333	-0.1	0.515	0.575		0.823333	0.208333	0.148333	-0.615	-0.675	-0.06
Thermoanaerobaculia_03038_hypothetical_protein	0.852635	2.04202	1.45062	1.20581	0.981119		1.26	0.766667	0.5	0.2025		0.493333	0.76	1.0575	0.266667	0.564167	0.2975
Thermoanaerobaculia_03039_hypothetical_protein	0.756109	1.31646	1.21139	1.05154	0.864537		0.8	0.68	0.475833	0.193333		0.12	0.324167	0.606667	0.204167	0.486667	0.2825
Thermoanaerobaculia_03042_Protein_ClpV1	2.01391	2.78949	3.01746	3.16565	1.55294		0.47	0.583333	0.6525	-0.375		-0.113333	-0.1825	0.845	-0.0691667	0.958333	1.0275
Thermoanaerobaculia_03043_hypothetical_protein	0.802923	0.95705	1.38511	0.777816	0.848214		0.253333	0.786667	-0.0458333	0.0791667		-0.533333	0.299167	0.174167	0.8325	0.7075	-0.125
Thermoanaerobaculia_03044_hypothetical_protein	0.797377	1.32562	1.81504	1.48195	1.26576		0.733333	1.18667	0.894167	0.666667		-0.453333	-0.160833	0.0666667	0.2925	0.52	0.2275
Thermoanaerobaculia_03045_hypothetical_protein	0.723635	0.933033	1.12246	1.33793	1.04247		0.366667	0.633333	0.886667	0.526667		-0.266667	-0.52	-0.16	-0.253333	0.106667	0.36
Thermoanaerobaculia_03046_hypothetical_protein	2.42839	5.59188	3.57184	1.91853	3.77114		1.20333	0.556667	-0.34	0.635		0.646667	1.54333	0.568333	0.896667	-0.0783333	-0.975
Thermoanaerobaculia_03047_hypothetical_protein	1.66248	2.23974	2.25012	1.2079	1.78077		0.43	0.436667	-0.460833	0.0991667		-0.00666667	0.890833	0.330833	0.8975	0.3375	-0.56
Thermoanaerobaculia_03048_hypothetical_protein	2.1386	2.19872	2.11893	2.58023	2.93325		0.04	-0.0133333	0.270833	0.455833		0.0533333	-0.230833	-0.415833	-0.284167	-0.469167	-0.185
Thermoanaerobaculia_03049_hypothetical_protein	2.15348	1.97247	1.39152	1.44393	1.96905		-0.126667	-0.63	-0.576667	-0.129167		0.503333	0.45	0.0025	-0.0533333	-0.500833	-0.4475
Thermoanaerobaculia_03050_Protein_hcp1	7.49884	4.44854	5.42642	3.89737	5.05426		-0.753333	-0.466667	-0.944167	-0.569167		-0.286667	0.190833	-0.184167	0.4775	0.1025	-0.375
Thermoanaerobaculia_03052_hypothetical_protein	1.99538	6.10504	4.50023	4.1771	3.75809		1.61333	1.17333	1.06583	0.913333		0.44	0.5475	0.7	0.1075	0.26	0.1525
Thermoanaerobaculia_03053_hypothetical_protein	0.723635	1.05702	1.41748	0.884234	0.845279		0.546667	0.97	0.289167	0.224167		-0.423333	0.2575	0.3225	0.680833	0.745833	0.065
Thermoanaerobaculia_03054_hypothetical_protein	0.997692	3.4822	2.28153	1.87579	2.92817		1.80333	1.19333	0.910833	1.55333		0.61	0.8925	0.25	0.2825	-0.36	-0.6425
Thermoanaerobaculia_03055_hypothetical_protein	0.723635	2.15348	0.846745	1.42652	1.38271		1.57333	0.226667	0.979167	0.934167		1.34667	0.594167	0.639167	-0.7525	-0.7075	0.045
Thermoanaerobaculia_03056_hypothetical_protein	1.16743	1.36604	3.1456	1.42899	1.14671		0.226667	1.43	0.291667	-0.0258333		-1.20333	-0.065	0.2525	1.13833	1.45583	0.3175
Thermoanaerobaculia_03057_hypothetical_protein	0.903335	2.37293	1.79834	0.898132	1.94868		1.39333	0.993333	-0.00833333	1.10917		0.4	1.40167	0.284167	1.00167	-0.115833	-1.1175
Thermoanaerobaculia_03058_hypothetical_protein	1.09429	1.05946	1.49831	0.981119	0.97942		-0.0466667	0.453333	-0.1575	-0.16		-0.5	0.110833	0.113333	0.610833	0.613333	0.0025
Thermoanaerobaculia_03059_hypothetical_protein	0.812252	1.76133	1.31646	1.71713	1.42158		1.11667	0.696667	1.08	0.8075		0.42	0.0366667	0.309167	-0.383333	-0.110833	0.2725
Thermoanaerobaculia_03060_hypothetical_protein	0.842842	1.07923	1.7211	1.37554	0.917004		0.356667	1.03	0.706667	0.121667		-0.673333	-0.35	0.235	0.323333	0.908333	0.585
Thermoanaerobaculia_03063_Hypoxanthine-guanine_phosphoribosyltransferase	2.41162	5.12186	7.60352	3.87045	4.46141		1.08667	1.65667	0.6825	0.8875		-0.57	0.404167	0.199167	0.974167	0.769167	-0.205
Thermoanaerobaculia_03064_ATP-dependent_zinc_metalloprotease_FtsH	2.03731	3.02444	3.54717	4.1916	4.65893		0.57	0.8	1.04083	1.19333		-0.23	-0.470833	-0.623333	-0.240833	-0.393333	-0.1525
Thermoanaerobaculia_03066_Phosphoglucosamine_mutase	0.961483	1.43396	1.7818	2.19999	1.21419		0.576667	0.89	1.19417	0.336667		-0.313333	-0.6175	0.24	-0.304167	0.553333	0.8575
Thermoanaerobaculia_03067_Polyphosphate_kinase	1.62076	1.80667	1.91853	1.14274	1.50525		0.156667	0.243333	-0.504167	-0.106667		-0.0866667	0.660833	0.263333	0.7475	0.35	-0.3975
Thermoanaerobaculia_03068_hypothetical_protein	1.77358	1.3566	1.44393	1.69643	1.25266		-0.386667	-0.296667	-0.0641667	-0.501667		-0.09	-0.3225	0.115	-0.2325	0.205	0.4375
Thermoanaerobaculia_03069_Transcriptional_regulatory_protein_ZraR	0.876606	1.27456	1.54756	1.41177	1.61608		0.54	0.82	0.6875	0.8825		-0.28	-0.1475	-0.3425	0.1325	-0.0625	-0.195
Thermoanaerobaculia_03070_DNA_ligase	1.16205	1.00463	1.91853	0.590496	1.22901		-0.21	0.723333	-0.976667	0.0808333		-0.933333	0.766667	-0.290833	1.7	0.6425	-1.0575
Thermoanaerobaculia_03072_hypothetical_protein	1.03766	1.19196	1.43065	0.715736	1.1		0.2	0.463333	-0.535833	0.0841667		-0.263333	0.735833	0.115833	0.999167	0.379167	-0.62
Thermoanaerobaculia_03076_hypothetical_protein	1.34102	1.75321	1.89212	0.779165	0.896577		0.386667	0.496667	-0.783333	-0.580833		-0.11	1.17	0.9675	1.28	1.0775	-0.2025
Thermoanaerobaculia_03081_4-hydroxybenzoyl-CoA_reductase_subunit_beta	0.63581	0.97942	1.59475	1.22688	1.40444		0.623333	1.32667	0.948333	1.14333		-0.703333	-0.325	-0.52	0.378333	0.183333	-0.195
Thermoanaerobaculia_03082_Putative_xanthine_dehydrogenase_molybdenum-binding_subunit_XdhA	1.05702	1.56555	2.19365	1.73809	1.87579		0.566667	1.05333	0.7175	0.8275		-0.486667	-0.150833	-0.260833	0.335833	0.225833	-0.11
Thermoanaerobaculia_03087_3-oxoacyl-[acyl-carrier-protein]_synthase_3	0.909618	1.38191	1.17013	0.839441	2.25012		0.603333	0.363333	-0.115833	1.30667		0.24	0.719167	-0.703333	0.479167	-0.943333	-1.4225
Thermoanaerobaculia_03089_hypothetical_protein	0.694157	1.02101	0.768438	1.08298	1.13879		0.556667	0.146667	0.641667	0.714167		0.41	-0.085	-0.1575	-0.495	-0.5675	-0.0725
Thermoanaerobaculia_03094_Tyrocidine_synthase_1	1.06437	1.25992	1.49831	0.923382	1.19956		0.243333	0.493333	-0.205	0.1725		-0.25	0.448333	0.0708333	0.698333	0.320833	-0.3775
Thermoanaerobaculia_03095_putative_glycosyltransferase	0.782773	0.713672	1.45397	1.07923	1.2079		-0.133333	0.893333	0.463333	0.625833		-1.02667	-0.596667	-0.759167	0.43	0.2675	-0.1625
Thermoanaerobaculia_03096_hypothetical_protein	0.986233	0.712025	1.12246	1.11922	1.34723		-0.47	0.186667	0.1825	0.45		-0.656667	-0.6525	-0.92	0.00416667	-0.263333	-0.2675
Thermoanaerobaculia_03097_dTDP-4-amino-4,6-dideoxygalactose_transaminase	1.36604	2.59668	2.48515	1.94868	1.29012		0.926667	0.863333	0.5125	-0.0825		0.0633333	0.414167	1.00917	0.350833	0.945833	0.595
Thermoanaerobaculia_03099_hypothetical_protein	1.18921	2.27626	1.19196	1.46155	0.728247		0.936667	0.00333333	0.2975	-0.7075		0.933333	0.639167	1.64417	-0.294167	0.710833	1.005
Thermoanaerobaculia_03100_hypothetical_protein	0.802923	1.10701	1.87038	0.934651	0.750019		0.463333	1.22	0.219167	-0.0983333		-0.756667	0.244167	0.561667	1.00083	1.31833	0.3175
Thermoanaerobaculia_03101_60_kDa_chaperonin	6.54322	4.16986	2.16345	2.58919	2.82353		-0.65	-1.59667	-1.3375	-1.2125		0.946667	0.6875	0.5625	-0.259167	-0.384167	-0.125
Thermoanaerobaculia_03102_10_kDa_chaperonin	3.99077	2.89454	1.93634	2.42419	3.02095		-0.463333	-1.04333	-0.719167	-0.401667		0.58	0.255833	-0.0616667	-0.324167	-0.641667	-0.3175
Thermoanaerobaculia_03103_UDP-2-acetamido-2-deoxy-3-oxo-D-glucuronate_aminotransferase	1.90528	0.870551	1.86607	1.18509	1.72907		-1.13	-0.03	-0.685	-0.14		-1.1	-0.445	-0.99	0.655	0.11	-0.545
Thermoanaerobaculia_03106_DNA-binding_protein_HU_1	29.1751	15.455	31.5594	25.5455	21.5184		-0.916667	0.113333	-0.191667	-0.439167		-1.03	-0.725	-0.4775	0.305	0.5525	0.2475
Thermoanaerobaculia_03109_DNA_translocase_SpoIIIE	1.45062	2.50244	4.60542	2.76542	1.47427		0.786667	1.66667	0.930833	0.0233333		-0.88	-0.144167	0.763333	0.735833	1.64333	0.9075
Thermoanaerobaculia_03110_Undecaprenyl-diphosphatase	0.771997	0.788218	1.45062	1.02811	1.04066		0.03	0.91	0.413333	0.430833		-0.88	-0.383333	-0.400833	0.496667	0.479167	-0.0175
Thermoanaerobaculia_03112_Thioredoxin_1	1.89649	1.84463	2.02792	2.03849	1.93522		-0.04	0.0966667	0.104167	0.0291667		-0.136667	-0.144167	-0.0691667	-0.0075	0.0675	0.075
Thermoanaerobaculia_03113_hypothetical_protein	0.7457	1.82766	0.915945	1.23328	0.921784		1.29333	0.296667	0.725833	0.305833		0.996667	0.5675	0.9875	-0.429167	-0.00916667	0.42
Thermoanaerobaculia_03114_hypothetical_protein	2.19365	2.57874	3.59668	2.1177	3.41645		0.233333	0.713333	-0.0508333	0.639167		-0.48	0.284167	-0.405833	0.764167	0.0741667	-0.69
Thermoanaerobaculia_03115_putative_protein	2.57874	2.19872	2.72578	1.43147	1.57462		-0.23	0.08	-0.849167	-0.711667		-0.31	0.619167	0.481667	0.929167	0.791667	-0.1375
Thermoanaerobaculia_03116_hypothetical_protein	1.54399	1.69349	1.67018	1.80563	0.949342		0.133333	0.113333	0.225833	-0.701667		0.02	-0.0925	0.835	-0.1125	0.815	0.9275
Thermoanaerobaculia_03117_hypothetical_protein	1.81504	1.43396	2.88119	2.03144	2.63445		-0.34	0.666667	0.1625	0.5375		-1.00667	-0.5025	-0.8775	0.504167	0.129167	-0.375
Thermoanaerobaculia_03118_hypothetical_protein	2.65737	1.99538	4.1315	3.27728	2.74632		-0.413333	0.636667	0.3025	0.0475		-1.05	-0.715833	-0.460833	0.334167	0.589167	0.255
Thermoanaerobaculia_03119_hypothetical_protein	2.9897	2.04675	3.81055	2.62533	4.10534		-0.546667	0.35	-0.1875	0.4575		-0.896667	-0.359167	-1.00417	0.5375	-0.1075	-0.645
Thermoanaerobaculia_03120_hypothetical_protein	1.30737	1.31039	3.24901	1.70232	2.07772		0.00333333	1.31333	0.380833	0.668333		-1.31	-0.3775	-0.665	0.9325	0.645	-0.2875
Thermoanaerobaculia_03121_putative_L-lysine-epsilon_aminotransferase	2.44528	3.18215	2.66352	2.74157	2.6072		0.38	0.123333	0.165	0.0925		0.256667	0.215	0.2875	-0.0416667	0.0308333	0.0725
Thermoanaerobaculia_03123_hypothetical_protein	1.44393	1.99538	3.19688	1.58832	2.39496		0.466667	1.14667	0.1375	0.73		-0.68	0.329167	-0.263333	1.00917	0.416667	-0.5925
Thermoanaerobaculia_03124_hypothetical_protein	0.903335	1.70133	0.890899	0.716978	1.36604		0.913333	-0.02	-0.333333	0.596667		0.933333	1.24667	0.316667	0.313333	-0.616667	-0.93
Thermoanaerobaculia_03125_Glycogen_synthase	0.920188	4.63746	2.32409	2.49666	1.45397		2.33333	1.33667	1.44	0.66		0.996667	0.893333	1.67333	-0.103333	0.676667	0.78
Thermoanaerobaculia_03128_Dihydroorotase	0.92445	0.874583	0.673617	0.730775	0.984525		-0.08	-0.456667	-0.339167	0.0908333		0.376667	0.259167	-0.170833	-0.1175	-0.5475	-0.43
Thermoanaerobaculia_03129_Aspartate_carbamoyltransferase	0.97942	0.590496	2.05148	1.11342	1.06807		-0.73	1.06667	0.185	0.125		-1.79667	-0.915	-0.855	0.881667	0.941667	0.06
Thermoanaerobaculia_03130_Bifunctional_protein_PyrR	3.01746	1.14605	3.39482	1.94868	1.67018		-1.39667	0.17	-0.630833	-0.853333		-1.56667	-0.765833	-0.543333	0.800833	1.02333	0.2225
Thermoanaerobaculia_03133_Acyl-CoA_dehydrogenase	3.37137	1.53688	3.97237	1.73207	2.59818		-1.13333	0.236667	-0.960833	-0.375833		-1.37	-0.1725	-0.7575	1.1975	0.6125	-0.585
Thermoanaerobaculia_03134_hypothetical_protein	1.69741	2.92141	2.71948	2.31338	2.40744		0.783333	0.68	0.446667	0.504167		0.103333	0.336667	0.279167	0.233333	0.175833	-0.0575
Thermoanaerobaculia_03135_Asparagine--tRNA_ligase	1.56555	1.76541	1.4914	1.78386	1.0299		0.173333	-0.07	0.188333	-0.604167		0.243333	-0.015	0.7775	-0.258333	0.534167	0.7925
Thermoanaerobaculia_03136_2-dehydro-3-deoxyphosphooctonate_aldolase	0.93088	0.864537	1.27751	1.4871	1.03347		-0.106667	0.456667	0.675833	0.150833		-0.563333	-0.7825	-0.2575	-0.219167	0.305833	0.525
Thermoanaerobaculia_03137_Ribosomal_protein_S12_methylthiotransferase_RimO	1.04006	0.80107	1.1355	1.29235	0.905948		-0.376667	0.126667	0.313333	-0.199167		-0.503333	-0.69	-0.1775	-0.186667	0.325833	0.5125
Thermoanaerobaculia_03140_hypothetical_protein	1.76949	1.66632	2.31338	2.75108	1.40444		-0.0866667	0.386667	0.636667	-0.333333		-0.473333	-0.723333	0.246667	-0.25	0.72	0.97
Thermoanaerobaculia_03141_Multidrug_resistance_protein_MdtA	1.45062	1.61702	1.22264	2.24622	1.2079		0.156667	-0.246667	0.630833	-0.264167		0.403333	-0.474167	0.420833	-0.8775	0.0175	0.895
Thermoanaerobaculia_03142_putative_ABC_transporter_ATP-binding_protein_YknY	0.868541	0.784584	0.933033	1.08673	0.989657		-0.146667	0.103333	0.323333	0.188333		-0.25	-0.47	-0.335	-0.22	-0.085	0.135
Thermoanaerobaculia_03143_Macrolide_export_ATP-binding/permease_protein_MacB	1.12766	1.08925	2.34567	1.22264	1.89868		-0.05	1.05667	0.116667	0.751667		-1.10667	-0.166667	-0.801667	0.94	0.305	-0.635
Thermoanaerobaculia_03144_putative_protein	0.782773	0.939523	1.35347	0.779165	1.16473		0.263333	0.79	-0.00666667	0.573333		-0.526667	0.27	-0.31	0.796667	0.216667	-0.58
Thermoanaerobaculia_03147_Hypoxanthine_phosphoribosyltransferase	0.95705	2.08012	2.43401	1.56645	0.775125		1.12	1.34667	0.710833	-0.304167		-0.226667	0.409167	1.42417	0.635833	1.65083	1.015
Thermoanaerobaculia_03148_hypothetical_protein	3.03143	6.02099	4.16986	3.67438	3.67438		0.99	0.46	0.2775	0.2775		0.53	0.7125	0.7125	0.1825	0.1825	0
Thermoanaerobaculia_03149_Lysine--tRNA_ligase	1.8025	1.19196	2.71321	1.43893	1.49226		-0.596667	0.59	-0.325	-0.2725		-1.18667	-0.271667	-0.324167	0.915	0.8625	-0.0525
Thermoanaerobaculia_03152_ATP-dependent_Clp_protease_ATP-binding_subunit_ClpC	11.6049	7.78124	12.295	9.35022	8.57419		-0.576667	0.0833333	-0.311667	-0.436667		-0.66	-0.265	-0.14	0.395	0.52	0.125
Thermoanaerobaculia_03153_Outer_membrane_protein_assembly_factor_BamA	12.0977	8.20593	16.641	8.61888	11.8968		-0.56	0.46	-0.489167	-0.0241667		-1.02	-0.0708333	-0.535833	0.949167	0.484167	-0.465
Thermoanaerobaculia_03154_hypothetical_protein	3.94493	2.51403	5.02805	4.08405	2.55354		-0.65	0.35	0.05	-0.6275		-1	-0.7	-0.0225	0.3	0.9775	0.6775
Thermoanaerobaculia_03155_UDP-3-O-acylglucosamine_N-acyltransferase	1.42405	1.33793	1.73307	0.987943	1.76235		-0.09	0.283333	-0.5275	0.3075		-0.373333	0.4375	-0.3975	0.810833	-0.0241667	-0.835
Thermoanaerobaculia_03157_Acyl-[acyl-carrier-protein]--UDP-N-acetylglucosamine_O-acyltransferase	1.23685	1.54043	1.3692	1.17283	1.45902		0.316667	0.146667	-0.0766667	0.238333		0.17	0.393333	0.0783333	0.223333	-0.0916667	-0.315
Thermoanaerobaculia_03158_Elongation_factor_G	4.72397	3.08799	3.86375	3.4822	3.42238		-0.613333	-0.29	-0.44	-0.465		-0.323333	-0.173333	-0.148333	0.15	0.175	0.025
Thermoanaerobaculia_03159_Serine/threonine-protein_kinase_PknD	5.42642	8.59402	13.6422	7.13543	8.13984		0.663333	1.33	0.395	0.585		-0.666667	0.268333	0.0783333	0.935	0.745	-0.19
Thermoanaerobaculia_03160_Glutathione_hydrolase_proenzyme	1.04488	1.37237	1.90528	1.2505	1.92519		0.393333	0.866667	0.259167	0.881667		-0.473333	0.134167	-0.488333	0.6075	-0.015	-0.6225
Thermoanaerobaculia_03162_Cyclohexa-1,5-dienecarbonyl-CoA_hydratase	1.42405	1.04006	1.38511	1.55025	1.57735		-0.453333	-0.04	0.1225	0.1475		-0.413333	-0.575833	-0.600833	-0.1625	-0.1875	-0.025
Thermoanaerobaculia_03163_hypothetical_protein	1.58008	3.85483	5.35171	5.53085	5.03677		1.28667	1.76	1.8075	1.6725		-0.473333	-0.520833	-0.385833	-0.0475	0.0875	0.135
Thermoanaerobaculia_03164_hypothetical_protein	1.13288	3.85483	5.95183	4.56305	6.9163		1.76667	2.39333	2.01	2.61		-0.626667	-0.243333	-0.843333	0.383333	-0.216667	-0.6
Thermoanaerobaculia_03166_hypothetical_protein	1.99538	2.47942	2.75108	2.40744	1.96905		0.313333	0.463333	0.270833	-0.0191667		-0.15	0.0425	0.3325	0.1925	0.4825	0.29
Thermoanaerobaculia_03167_hypothetical_protein	1.02337	1.27751	2.34567	1.23114	1.60214		0.32	1.19667	0.266667	0.646667		-0.876667	0.0533333	-0.326667	0.93	0.55	-0.38
Thermoanaerobaculia_03171_hypothetical_protein	4.87927	4.85678	5.86989	3.59876	6.15816		-0.00666667	0.266667	-0.439167	0.335833		-0.273333	0.4325	-0.3425	0.705833	-0.0691667	-0.775
Thermoanaerobaculia_03172_hypothetical_protein	1.24545	2.05623	1.30134	1.11149	1.55833		0.723333	0.0633333	-0.164167	0.323333		0.66	0.8875	0.4	0.2275	-0.26	-0.4875
Thermoanaerobaculia_03173_hypothetical_protein	16.4879	181.019	117.784	116.566	131.371		3.45667	2.83667	2.82167	2.99417		0.62	0.635	0.4625	0.015	-0.1575	-0.1725
Thermoanaerobaculia_03175_Ferredoxin-type_protein_NapF	0.797377	1.45734	1.09429	1.54489	0.895025		0.87	0.456667	0.954167	0.166667		0.413333	-0.0841667	0.703333	-0.4975	0.29	0.7875
Thermoanaerobaculia_03177_hypothetical_protein	0.788218	0.590496	0.844791	1.01572	1		-0.416667	0.1	0.365833	0.343333		-0.516667	-0.7825	-0.76	-0.265833	-0.243333	0.0225
Thermoanaerobaculia_03181_hypothetical_protein	0.903335	1.33176	2.22427	1.75018	0.773782		0.56	1.3	0.954167	-0.223333		-0.74	-0.394167	0.783333	0.345833	1.52333	1.1775
Thermoanaerobaculia_03184_hypothetical_protein	1.95432	2.80241	2.37841	2.25402	2.71321		0.52	0.283333	0.205833	0.473333		0.236667	0.314167	0.0466667	0.0775	-0.19	-0.2675
Thermoanaerobaculia_03190_putative_ABC_transporter_ATP-binding_protein_YxlF	1.42734	2.43401	1.74513	1.10382	0.813661		0.77	0.29	-0.370833	-0.810833		0.48	1.14083	1.58083	0.660833	1.10083	0.44
Thermoanaerobaculia_03193_hypothetical_protein	1.25992	1.25992	2.23457	1.51309	1.2505		0	0.826667	0.264167	-0.0108333		-0.826667	-0.264167	0.0108333	0.5625	0.8375	0.275
Thermoanaerobaculia_03194_hypothetical_protein	1.81085	1.59107	2.77022	1.33099	2.01391		-0.186667	0.613333	-0.444167	0.153333		-0.8	0.2575	-0.34	1.0575	0.46	-0.5975
Thermoanaerobaculia_03196_hypothetical_protein	0.771997	0.713672	0.965936	0.893475	0.912249		-0.113333	0.323333	0.210833	0.240833		-0.436667	-0.324167	-0.354167	0.1125	0.0825	-0.03
Thermoanaerobaculia_03198_hypothetical_protein	1.44393	0.737135	2.62685	1.43147	1.04066		-0.97	0.863333	-0.0125	-0.4725		-1.83333	-0.9575	-0.4975	0.875833	1.33583	0.46
Thermoanaerobaculia_03201_Methylmalonyl-CoA_mutase	2.42839	1.28343	3.07375	1.48195	1.86607		-0.92	0.34	-0.7125	-0.38		-1.26	-0.2075	-0.54	1.0525	0.72	-0.3325
Thermoanaerobaculia_03202_Beta-barrel_assembly-enhancing_protease	7.32756	3.63008	5.72258	3.47015	4.3244		-1.01333	-0.356667	-1.07833	-0.760833		-0.656667	0.065	-0.2525	0.721667	0.404167	-0.3175
Thermoanaerobaculia_03203_hypothetical_protein	1.11214	1.05946	1.11214	1.44894	0.590496		-0.07	0	0.381667	-0.913333		-0.07	-0.451667	0.843333	-0.381667	0.913333	1.295
Thermoanaerobaculia_03204_4-diphosphocytidyl-2-C-methyl-D-erythritol_kinase	1.54399	1.17827	2.43401	0.590496	1.65577		-0.39	0.656667	-1.38667	0.100833		-1.04667	0.996667	-0.490833	2.04333	0.555833	-1.4875
Thermoanaerobaculia_03206_Ribose-phosphate_pyrophosphokinase	2.09459	2.06098	2.60268	3.23777	2.58023		-0.0233333	0.313333	0.628333	0.300833		-0.336667	-0.651667	-0.324167	-0.315	0.0125	0.3275
Thermoanaerobaculia_03207_hypothetical_protein	2.37841	2.16345	3.66378	1.88884	2.65737		-0.136667	0.623333	-0.3325	0.16		-0.76	0.195833	-0.296667	0.955833	0.463333	-0.4925
Thermoanaerobaculia_03208_Peptidyl-tRNA_hydrolase	0.946058	1.14076	1.80667	0.805245	1.71119		0.27	0.933333	-0.2325	0.855		-0.663333	0.5025	-0.585	1.16583	0.0783333	-1.0875
Thermoanaerobaculia_03211_hypothetical_protein	3.61334	2.11893	3.04547	1.58008	2.28153		-0.77	-0.246667	-1.19333	-0.663333		-0.523333	0.423333	-0.106667	0.946667	0.416667	-0.53
Thermoanaerobaculia_03212_50S_ribosomal_protein_L9	7.1602	4.39745	7.55099	4.04181	4.29453		-0.703333	0.0766667	-0.825	-0.7375		-0.78	0.121667	0.0341667	0.901667	0.814167	-0.0875
Thermoanaerobaculia_03213_Penicillin-binding_protein_1A	1.33484	0.886791	1.85746	1.28343	2.65737		-0.59	0.476667	-0.0566667	0.993333		-1.06667	-0.533333	-1.58333	0.533333	-0.516667	-1.05
Thermoanaerobaculia_03214_hypothetical_protein	0.825496	1.12246	0.913831	0.803851	1.3449		0.443333	0.146667	-0.0383333	0.704167		0.296667	0.481667	-0.260833	0.185	-0.5575	-0.7425
Thermoanaerobaculia_03215_UvrABC_system_protein_B	0.907519	1.72508	1.70527	1.89212	1.41667		0.926667	0.91	1.06	0.6425		0.0166667	-0.133333	0.284167	-0.15	0.2675	0.4175
Thermoanaerobaculia_03216_hypothetical_protein	2.37293	2.61474	2.07532	1.84997	2.82843		0.14	-0.193333	-0.359167	0.253333		0.333333	0.499167	-0.113333	0.165833	-0.446667	-0.6125
Thermoanaerobaculia_03222_Aminomethyltransferase	0.687771	1.24258	0.93088	1.23328	0.80107		0.853333	0.436667	0.8425	0.22		0.416667	0.0108333	0.633333	-0.405833	0.216667	0.6225
Thermoanaerobaculia_03223_hypothetical_protein	1.18099	1.45062	0.844791	1.70527	1.69937		0.296667	-0.483333	0.53	0.525		0.78	-0.233333	-0.228333	-1.01333	-1.00833	0.005
Thermoanaerobaculia_03224_Glutathione-binding_protein_GsiB	1.19472	1.54399	1.62826	2.11038	1.23542		0.37	0.446667	0.820833	0.0483333		-0.0766667	-0.450833	0.321667	-0.374167	0.398333	0.7725
Thermoanaerobaculia_03225_hypothetical_protein	0.63581	1.08673	0.672062	0.842355	0.920188		0.773333	0.08	0.405833	0.533333		0.693333	0.3675	0.24	-0.325833	-0.453333	-0.1275
Thermoanaerobaculia_03230_hypothetical_protein	2.3511	2.48515	2.53151	1.09051	1.74715		0.08	0.106667	-1.10833	-0.428333		-0.0266667	1.18833	0.508333	1.215	0.535	-0.68
Thermoanaerobaculia_03233_Phosphoenolpyruvate_carboxykinase_(ATP)	1.29235	2.20891	1.79834	2.03144	1.3333		0.773333	0.476667	0.6525	0.045		0.296667	0.120833	0.728333	-0.175833	0.431667	0.6075
Thermoanaerobaculia_03234_Aspartate/prephenate_aminotransferase	1.00463	1.70527	1.96337	1.6358	1.07736		0.763333	0.966667	0.703333	0.100833		-0.203333	0.06	0.6625	0.263333	0.865833	0.6025
Thermoanaerobaculia_03235_hypothetical_protein	5.77572	2.9897	2.41162	3.07908	3.08977		-0.95	-1.26	-0.9075	-0.9025		0.31	-0.0425	-0.0475	-0.3525	-0.3575	-0.005
Thermoanaerobaculia_03236_hypothetical_protein	0.95705	0.590496	1.67791	0.835088	1.29235		-0.696667	0.81	-0.196667	0.433333		-1.50667	-0.5	-1.13	1.00667	0.376667	-0.63
Thermoanaerobaculia_03237_hypothetical_protein	0.888843	1.39797	1.62826	1.19956	0.929805		0.653333	0.873333	0.4325	0.065		-0.22	0.220833	0.588333	0.440833	0.808333	0.3675
Thermoanaerobaculia_03239_hypothetical_protein	0.983957	0.713672	1.48452	1.09809	0.855595		-0.463333	0.593333	0.158333	-0.201667		-1.05667	-0.621667	-0.261667	0.435	0.795	0.36
Thermoanaerobaculia_03243_Prolyl_endopeptidase	0.756109	0.864537	1.49831	1.38271	1.19956		0.193333	0.986667	0.870833	0.665833		-0.793333	-0.6775	-0.4725	0.115833	0.320833	0.205
Thermoanaerobaculia_03244_hypothetical_protein	0.918064	0.590496	0.95705	1.09619	1.72608		-0.636667	0.06	0.255833	0.910833		-0.696667	-0.8925	-1.5475	-0.195833	-0.850833	-0.655
Thermoanaerobaculia_03245_hypothetical_protein	1.40444	4.87927	3.84593	2.77984	2.87787		1.79667	1.45333	0.985	1.035		0.343333	0.811667	0.761667	0.468333	0.418333	-0.05
Thermoanaerobaculia_03246_Transcriptional_regulatory_protein_BtsR	1.96337	4.77886	2.34026	3.54307	1.37316		1.28333	0.253333	0.851667	-0.515833		1.03	0.431667	1.79917	-0.598333	0.769167	1.3675
Thermoanaerobaculia_03247_hypothetical_protein	0.90125	2.31873	2.68825	1.38992	1.31722		1.36333	1.57667	0.625	0.5475		-0.213333	0.738333	0.815833	0.951667	1.02917	0.0775
Thermoanaerobaculia_03250_Phenylalanine_3-hydroxylase	0.854607	1.05702	1.10701	1.1	0.776469		0.306667	0.373333	0.364167	-0.138333		-0.0666667	-0.0575	0.445	0.00916667	0.511667	0.5025
Thermoanaerobaculia_03252_hypothetical_protein	1.86176	2.48515	4.78991	1.91189	3.29436		0.416667	1.36333	0.0383333	0.823333		-0.946667	0.378333	-0.406667	1.325	0.54	-0.785
Thermoanaerobaculia_03253_Actin-like_protein_MamK	1.31646	1.90968	1.87038	1.02633	1.97247		0.536667	0.506667	-0.359167	0.583333		0.03	0.895833	-0.0466667	0.865833	-0.0766667	-0.9425
Thermoanaerobaculia_03254_hypothetical_protein	1.55114	1.90088	3.28676	2.14355	2.10307		0.293333	1.08333	0.466667	0.439167		-0.79	-0.173333	-0.145833	0.616667	0.644167	0.0275
Thermoanaerobaculia_03256_hypothetical_protein	0.888843	1.79419	1.87471	1.52098	1.07363		1.01333	1.07667	0.775	0.2725		-0.0633333	0.238333	0.740833	0.301667	0.804167	0.5025
Thermoanaerobaculia_03258_Macrolide_export_ATP-binding/permease_protein_MacB	0.907519	0.963707	1.44393	0.822165	1		0.0866667	0.67	-0.1425	0.14		-0.583333	0.229167	-0.0533333	0.8125	0.53	-0.2825
Thermoanaerobaculia_03259_hypothetical_protein	0.770215	0.710382	1.27751	1.06437	1.45146		-0.116667	0.73	0.466667	0.914167		-0.846667	-0.583333	-1.03083	0.263333	-0.184167	-0.4475
Thermoanaerobaculia_03260_hypothetical_protein	0.868541	1.28937	2.21402	0.707107	2.45803		0.57	1.35	-0.296667	1.50083		-0.78	0.866667	-0.930833	1.64667	-0.150833	-1.7975
Thermoanaerobaculia_03261_4-alpha-glucanotransferase	0.928731	0.97041	1.25411	1.13682	1.03526		0.0633333	0.433333	0.291667	0.156667		-0.37	-0.228333	-0.0933333	0.141667	0.276667	0.135
Thermoanaerobaculia_03263_Alpha-amylase	1.11987	1.37237	1.47768	1.33099	1.99654		0.293333	0.4	0.249167	0.834167		-0.106667	0.0441667	-0.540833	0.150833	-0.434167	-0.585
Thermoanaerobaculia_03264_Cytochrome_bd-I_ubiquinol_oxidase_subunit_2	1.04006	0.864537	1.25122	1.12311	0.68302		-0.266667	0.266667	0.110833	-0.606667		-0.533333	-0.3775	0.34	0.155833	0.873333	0.7175
Thermoanaerobaculia_03265_hypothetical_protein	0.835088	1.17827	1.4406	1.64718	0.939523		0.496667	0.786667	0.98	0.17		-0.29	-0.483333	0.326667	-0.193333	0.616667	0.81
Thermoanaerobaculia_03269_Serine/threonine-protein_kinase_PrkC	1.52979	1.61702	2.65737	1.77154	2.48372		0.08	0.796667	0.211667	0.699167		-0.716667	-0.131667	-0.619167	0.585	0.0975	-0.4875
Thermoanaerobaculia_03270_Outer_membrane_protein_assembly_factor_BamD	1.45062	1.51572	2.15846	1.73207	1.63014		0.0633333	0.573333	0.255833	0.168333		-0.51	-0.1925	-0.105	0.3175	0.405	0.0875
Thermoanaerobaculia_03271_hypothetical_protein	3.73213	4.9818	9.12611	6.48677	5.72589		0.416667	1.29	0.7975	0.6175		-0.873333	-0.380833	-0.200833	0.4925	0.6725	0.18
Thermoanaerobaculia_03272_hypothetical_protein	4.74585	4.33691	7.58597	4.35448	6.01056		-0.13	0.676667	-0.124167	0.340833		-0.806667	-0.00583333	-0.470833	0.800833	0.335833	-0.465
Thermoanaerobaculia_03273_Protease_HtpX	1.27751	1.39474	0.768438	1.01045	0.898132		0.126667	-0.733333	-0.338333	-0.508333		0.86	0.465	0.635	-0.395	-0.225	0.17
Thermoanaerobaculia_03274_Sec-independent_protein_translocase_protein_TatA	2.68204	1.44727	3.85483	2.18859	2.70851		-0.89	0.523333	-0.293333	0.0141667		-1.41333	-0.596667	-0.904167	0.816667	0.509167	-0.3075
Thermoanaerobaculia_03276_hypothetical_protein	1.93634	3.29436	3.37137	2.65737	2.39081		0.766667	0.8	0.456667	0.304167		-0.0333333	0.31	0.4625	0.343333	0.495833	0.1525
Thermoanaerobaculia_03278_Glycine_oxidase	0.868541	1.31039	1.79005	1.46662	1.47939		0.593333	1.04333	0.755833	0.768333		-0.45	-0.1625	-0.175	0.2875	0.275	-0.0125
Thermoanaerobaculia_03279_GTP_3',8-cyclase	3.65533	5.06303	3.40267	2.96905	4.19887		0.47	-0.103333	-0.3	0.2		0.573333	0.77	0.27	0.196667	-0.303333	-0.5
Thermoanaerobaculia_03280_hypothetical_protein	0.712025	1.39474	1.27751	0.842355	1.63297		0.97	0.843333	0.2425	1.1975		0.126667	0.7275	-0.2275	0.600833	-0.354167	-0.955
Thermoanaerobaculia_03282_hypothetical_protein	1.46409	0.718636	1.29534	1.12117	1.1		-1.02667	-0.176667	-0.385	-0.4125		-0.85	-0.641667	-0.614167	0.208333	0.235833	0.0275
Thermoanaerobaculia_03285_hypothetical_protein	0.756109	1.40444	1.70133	1.55563	0.974342		0.893333	1.17	1.04083	0.365833		-0.276667	-0.1475	0.5275	0.129167	0.804167	0.675
Thermoanaerobaculia_03286_putative_dual-specificity_RNA_methyltransferase_RlmN	0.66742	1.04972	0.844791	0.785945	0.590496		0.653333	0.34	0.235833	-0.176667		0.313333	0.4175	0.83	0.104167	0.516667	0.4125
Thermoanaerobaculia_03287_hypothetical_protein	0.903335	1.17013	0.890899	0.671286	1.45649		0.373333	-0.02	-0.428333	0.689167		0.393333	0.801667	-0.315833	0.408333	-0.709167	-1.1175
Thermoanaerobaculia_03288_hypothetical_protein	1.55473	1.05702	1.39797	0.708333	0.913831		-0.556667	-0.153333	-1.13417	-0.766667		-0.403333	0.5775	0.21	0.980833	0.613333	-0.3675
Thermoanaerobaculia_03289_Outer_membrane_protein_assembly_factor_BamA	1.19196	0.874583	1.43396	1.29909	2.44952		-0.446667	0.266667	0.124167	1.03917		-0.713333	-0.570833	-1.48583	0.1425	-0.7725	-0.915
Thermoanaerobaculia_03292_Phosphoribosylformylglycinamidine_synthase_subunit_PurL	1.59844	1.37237	1.31039	1.08862	2.08132		-0.22	-0.286667	-0.554167	0.380833		0.0666667	0.334167	-0.600833	0.2675	-0.6675	-0.935
Thermoanaerobaculia_03293_Thiol-disulfide_oxidoreductase_ResA	1.6358	1.47768	1.28343	0.895025	0.590496		-0.146667	-0.35	-0.87	-1.47		0.203333	0.723333	1.32333	0.52	1.12	0.6
Thermoanaerobaculia_03294_Thiol-disulfide_oxidoreductase_ResA	0.80107	0.590496	1.08423	0.80107	0.728247		-0.44	0.436667	0	-0.1375		-0.876667	-0.44	-0.3025	0.436667	0.574167	0.1375
Thermoanaerobaculia_03299_ADP-heptose--LPS_heptosyltransferase_2	1.04972	1.18646	1.84463	0.771105	1.3333		0.176667	0.813333	-0.445	0.345		-0.636667	0.621667	-0.168333	1.25833	0.468333	-0.79
Thermoanaerobaculia_03300_hypothetical_protein	0.983957	1.09682	1.95432	0.805245	1.56645		0.156667	0.99	-0.289167	0.670833		-0.833333	0.445833	-0.514167	1.27917	0.319167	-0.96
Thermoanaerobaculia_03301_hypothetical_protein	0.89296	0.952638	1.67018	1.57189	0.950989		0.0933333	0.903333	0.815833	0.0908333		-0.81	-0.7225	0.0025	0.0875	0.8125	0.725
Thermoanaerobaculia_03302_hypothetical_protein	0.773782	0.590496	1.49831	0.848214	1.05154		-0.39	0.953333	0.1325	0.4425		-1.34333	-0.5225	-0.8325	0.820833	0.510833	-0.31
Thermoanaerobaculia_03303_2-succinylbenzoate--CoA_ligase	1.11471	1.32256	1.2086	1.0924	0.96929		0.246667	0.116667	-0.0291667	-0.201667		0.13	0.275833	0.448333	0.145833	0.318333	0.1725
Thermoanaerobaculia_03305_hypothetical_protein	0.981686	2.16845	1.4406	1.5966	1.97247		1.14333	0.553333	0.701667	1.00667		0.59	0.441667	0.136667	-0.148333	-0.453333	-0.305
Thermoanaerobaculia_03306_Adaptive-response_sensory-kinase_SasA	1.09429	1.09682	1.20025	1.03347	1.22901		0.00333333	0.133333	-0.0825	0.1675		-0.13	0.0858333	-0.164167	0.215833	-0.0341667	-0.25
Thermoanaerobaculia_03308_Regulatory_protein_AtoC	0.968171	1.44727	0.842842	1.15069	0.895025		0.58	-0.2	0.249167	-0.113333		0.78	0.330833	0.693333	-0.449167	-0.0866667	0.3625
Thermoanaerobaculia_03309_Maltodextrin_phosphorylase	1.16743	2.45094	1.96791	1.67307	1.43893		1.07	0.753333	0.519167	0.301667		0.316667	0.550833	0.768333	0.234167	0.451667	0.2175
Thermoanaerobaculia_03311_Menaquinone_reductase,_integral_membrane_subunit	0.614152	1.05702	1.31342	0.771105	1.46662		0.783333	1.09667	0.328333	1.25583		-0.313333	0.455	-0.4725	0.768333	-0.159167	-0.9275
Thermoanaerobaculia_03313_hypothetical_protein	0.63581	1.13288	1.01866	0.941152	1.06437		0.833333	0.68	0.565833	0.743333		0.153333	0.2675	0.09	0.114167	-0.0633333	-0.1775
MHC_Thermoanaerobaculia_03314_Menaquinone_reductase,_multiheme_cytochrome_c_subunit	0.641713	1.19196	1.0163	0.888843	1.36604		0.893333	0.663333	0.47	1.09		0.23	0.423333	-0.196667	0.193333	-0.426667	-0.62
Thermoanaerobaculia_03315_hypothetical_protein	0.590496	1.09177	1.73708	1.66728	1.13682		0.886667	1.55667	1.4975	0.945		-0.67	-0.610833	-0.0583333	0.0591667	0.611667	0.5525
Thermoanaerobaculia_03316_hypothetical_protein	0.590496	1.43727	1.58008	1.28788	0.87206		1.28333	1.42	1.125	0.5625		-0.136667	0.158333	0.720833	0.295	0.8575	0.5625
Thermoanaerobaculia_03321_hypothetical_protein	0.935191	1.76541	1.91853	3.12206	4.72397		0.916667	1.03667	1.73917	2.33667		-0.12	-0.8225	-1.42	-0.7025	-1.3	-0.5975
Thermoanaerobaculia_03324_hypothetical_protein	0.799221	0.874583	1.35347	1.23114	1.45902		0.13	0.76	0.623333	0.868333		-0.63	-0.493333	-0.738333	0.136667	-0.108333	-0.245
Thermoanaerobaculia_03325_hypothetical_protein	1.60585	1.96791	2.80889	2.54912	2.33755		0.293333	0.806667	0.666667	0.541667		-0.513333	-0.373333	-0.248333	0.14	0.265	0.125
Thermoanaerobaculia_03326_hypothetical_protein	0.689362	1.85318	1.81924	1.49485	1.64718		1.42667	1.4	1.11667	1.25667		0.0266667	0.31	0.17	0.283333	0.143333	-0.14
Thermoanaerobaculia_03327_hypothetical_protein	1.38511	2.31873	3.5801	2.10307	1.77461		0.743333	1.37	0.6025	0.3575		-0.626667	0.140833	0.385833	0.7675	1.0125	0.245
Thermoanaerobaculia_03328_hypothetical_protein	1.89212	4.95883	5.89708	3.65533	3.36942		1.39	1.64	0.95	0.8325		-0.25	0.44	0.5575	0.69	0.8075	0.1175
Thermoanaerobaculia_03329_hypothetical_protein	2.70695	17.6713	11.4716	16.7664	19.7325		2.70667	2.08333	2.63083	2.86583		0.623333	0.0758333	-0.159167	-0.5475	-0.7825	-0.235
Thermoanaerobaculia_03330_hypothetical_protein	0.66742	1.41095	1.89212	1.5966	3.605		1.08	1.50333	1.25833	2.43333		-0.423333	-0.178333	-1.35333	0.245	-0.93	-1.175
Thermoanaerobaculia_03331_hypothetical_protein	0.590496	1.42405	1.33176	1.45902	2.21914		1.27	1.17333	1.305	1.91		0.0966667	-0.035	-0.64	-0.131667	-0.736667	-0.605
Thermoanaerobaculia_03332_hypothetical_protein	0.689362	1.28937	1.52979	0.885768	2.15099		0.903333	1.15	0.361667	1.64167		-0.246667	0.541667	-0.738333	0.788333	-0.491667	-1.28
Thermoanaerobaculia_03333_hypothetical_protein	0.791869	2.90123	2.38943	1.93858	2.08132		1.87333	1.59333	1.29167	1.39417		0.28	0.581667	0.479167	0.301667	0.199167	-0.1025
Thermoanaerobaculia_03334_hypothetical_protein	0.712025	1.19196	1.51922	1.3036	1.04247		0.743333	1.09333	0.8725	0.55		-0.35	-0.129167	0.193333	0.220833	0.543333	0.3225
Thermoanaerobaculia_03339_2,3-dimethylmalate_dehydratase_small_subunit	1.37872	0.82932	1.38511	1.32409	1.12311		-0.733333	0.00666667	-0.0583333	-0.295833		-0.74	-0.675	-0.4375	0.065	0.3025	0.2375
Thermoanaerobaculia_03340_3-isopropylmalate_dehydratase_large_subunit	1.17827	1.36604	1.1487	1.29909	1.20581		0.213333	-0.0366667	0.140833	0.0333333		0.25	0.0725	0.18	-0.1775	-0.07	0.1075
Thermoanaerobaculia_03345_hypothetical_protein	0.974905	1.07923	1.23685	0.815072	1.07363		0.146667	0.343333	-0.258333	0.139167		-0.196667	0.405	0.0075	0.601667	0.204167	-0.3975
Thermoanaerobaculia_03347_hypothetical_protein	0.82169	1.26576	1.46409	1.44393	1.13879		0.623333	0.833333	0.813333	0.470833		-0.21	-0.19	0.1525	0.02	0.3625	0.3425
Thermoanaerobaculia_03349_Amidophosphoribosyltransferase	1.18099	1.17013	1.54756	1.3566	1.59937		-0.0133333	0.39	0.2	0.4375		-0.403333	-0.213333	-0.450833	0.19	-0.0475	-0.2375
Thermoanaerobaculia_03350_Phosphoribosylformylglycinamidine_cyclo-ligase	1.24258	1.30435	1.38511	0.860055	0.981119		0.07	0.156667	-0.530833	-0.340833		-0.0866667	0.600833	0.410833	0.6875	0.4975	-0.19
Thermoanaerobaculia_03353_tRNA-Ile(gat)	6.26219	1.58374	1.70921	1.76235	1.49485		-1.98333	-1.87333	-1.82917	-2.06667		-0.11	-0.154167	0.0833333	-0.0441667	0.193333	0.2375
Thermoanaerobaculia_03354_tRNA-Ala(tgc)	8.33973	1.85746	3.05958	2.07053	2.43682		-2.16667	-1.44667	-2.01	-1.775		-0.72	-0.156667	-0.391667	0.563333	0.328333	-0.235
Thermoanaerobaculia_03360_Twitching_mobility_protein	1.55473	1.90088	2.65737	1.36604	0.955945		0.29	0.773333	-0.186667	-0.701667		-0.483333	0.476667	0.991667	0.96	1.475	0.515
Thermoanaerobaculia_03361_hypothetical_protein	2.55502	2.52567	3.27161	1.84038	1.97247		-0.0166667	0.356667	-0.473333	-0.373333		-0.373333	0.456667	0.356667	0.83	0.73	-0.1
Thermoanaerobaculia_03362_hypothetical_protein	25.5751	73.6868	49.18	58.5866	53.5383		1.52667	0.943333	1.19583	1.06583		0.583333	0.330833	0.460833	-0.2525	-0.1225	0.13
Thermoanaerobaculia_03363_hypothetical_protein	2.54912	4.77886	4.70219	4.09113	3.55537		0.906667	0.883333	0.6825	0.48		0.0233333	0.224167	0.426667	0.200833	0.403333	0.2025
Thermoanaerobaculia_03364_hypothetical_protein	6.99666	12.7286	10.173	9.64646	7.22251		0.863333	0.54	0.463333	0.0458333		0.323333	0.4	0.8175	0.0766667	0.494167	0.4175
Thermoanaerobaculia_03365_hypothetical_protein	3.72352	3.38698	4.75683	3.16565	2.67586		-0.136667	0.353333	-0.234167	-0.476667		-0.49	0.0975	0.34	0.5875	0.83	0.2425
Thermoanaerobaculia_03366_hypothetical_protein	11.9865	16.2234	23.8624	21.7433	18.2206		0.436667	0.993333	0.859167	0.604167		-0.556667	-0.4225	-0.1675	0.134167	0.389167	0.255
Thermoanaerobaculia_03367_hypothetical_protein	0.743979	1.32256	1.5874	1.0087	0.921784		0.83	1.09333	0.439167	0.309167		-0.263333	0.390833	0.520833	0.654167	0.784167	0.13
Thermoanaerobaculia_03369_Decaprenylphosphoryl-beta-D-ribose_oxidase	0.926588	1.76949	1.24833	0.970971	1.10191		0.933333	0.43	0.0675	0.25		0.503333	0.865833	0.683333	0.3625	0.18	-0.1825
Thermoanaerobaculia_03370_hypothetical_protein	0.882703	0.80478	1.03288	0.891929	0.848214		-0.133333	0.226667	0.015	-0.0575		-0.36	-0.148333	-0.0758333	0.211667	0.284167	0.0725
Thermoanaerobaculia_03374_hypothetical_protein	1.38191	3.605	3.89962	2.04202	2.56241		1.38333	1.49667	0.563333	0.890833		-0.113333	0.82	0.4925	0.933333	0.605833	-0.3275
Thermoanaerobaculia_03375_Regulatory_protein_AtoC	0.928731	1.30134	1.20581	1.77154	0.952638		0.486667	0.376667	0.931667	0.0366667		0.11	-0.445	0.45	-0.555	0.34	0.895
Thermoanaerobaculia_03377_hypothetical_protein	1.97703	2.40605	1.21419	1.66728	1.73207		0.283333	-0.703333	-0.245833	-0.190833		0.986667	0.529167	0.474167	-0.4575	-0.5125	-0.055
Thermoanaerobaculia_03378_hypothetical_protein	1.88339	2.93494	2.62685	2.69914	2.05267		0.64	0.48	0.519167	0.124167		0.16	0.120833	0.515833	-0.0391667	0.355833	0.395
Thermoanaerobaculia_03379_hypothetical_protein	0.882703	1.43727	1.75727	0.813661	1.45902		0.703333	0.993333	-0.1175	0.725		-0.29	0.820833	-0.0216667	1.11083	0.268333	-0.8425
Thermoanaerobaculia_03382_Propionyl-CoA_carboxylase_beta_chain	1.28343	1.54399	1.4012	1.41177	1.44143		0.266667	0.126667	0.1375	0.1675		0.14	0.129167	0.0991667	-0.0108333	-0.0408333	-0.03
Thermoanaerobaculia_03385_hypothetical_protein	2.19365	1.31039	1.94981	1.5966	1.7411		-0.743333	-0.17	-0.458333	-0.333333		-0.573333	-0.285	-0.41	0.288333	0.163333	-0.125
Thermoanaerobaculia_03386_hypothetical_protein	1.64718	2.63902	2.90795	2.47942	2.41999		0.68	0.82	0.59	0.555		-0.14	0.09	0.125	0.23	0.265	0.035
Thermoanaerobaculia_03388_Putative_pre-16S_rRNA_nuclease	1.32562	2.21402	2.28153	2.03496	1.70823		0.74	0.783333	0.618333	0.365833		-0.0433333	0.121667	0.374167	0.165	0.4175	0.2525
Thermoanaerobaculia_03389_Acetyl-CoA_acetyltransferase	1.92297	1.41095	2.6087	1.44643	2.11404		-0.446667	0.44	-0.410833	0.136667		-0.886667	-0.0358333	-0.583333	0.850833	0.303333	-0.5475
Thermoanaerobaculia_03390_putative_succinyl-CoA:3-ketoacid_coenzyme_A_transferase_subunit_A	1.28046	1.09682	1.26868	1.41912	1.21419		-0.223333	-0.0133333	0.148333	-0.0766667		-0.21	-0.371667	-0.146667	-0.161667	0.0633333	0.225
Thermoanaerobaculia_03392_LPS-assembly_protein_LptD	0.848704	1.58374	1.25122	1.02456	1.15869		0.9	0.56	0.271667	0.449167		0.34	0.628333	0.450833	0.288333	0.110833	-0.1775
Thermoanaerobaculia_03395_hypothetical_protein	0.856584	1.70921	1.00928	0.840896	0.757858		0.996667	0.236667	-0.0266667	-0.176667		0.76	1.02333	1.17333	0.263333	0.413333	0.15
Thermoanaerobaculia_03396_hypothetical_protein	0.848704	1.22547	0.870551	0.839441	0.738413		0.53	0.0366667	-0.0158333	-0.200833		0.493333	0.545833	0.730833	0.0525	0.2375	0.185
Thermoanaerobaculia_03397_hypothetical_protein	1.06191	1.52979	0.946058	1.2505	0.873573		0.526667	-0.166667	0.235833	-0.281667		0.693333	0.290833	0.808333	-0.4025	0.115	0.5175
Thermoanaerobaculia_03398_hypothetical_protein	1.49831	2.91467	3.42634	1.63864	3.18215		0.96	1.19333	0.129167	1.08667		-0.233333	0.830833	-0.126667	1.06417	0.106667	-0.9575
Thermoanaerobaculia_03401_Multidrug_resistance_protein_MdtC	1.83613	3.72352	1.64338	1.52098	1.32409		1.02	-0.16	-0.271667	-0.471667		1.18	1.29167	1.49167	0.111667	0.311667	0.2
Thermoanaerobaculia_03403_hypothetical_protein	1.60956	1.3692	2.31873	1.58008	1.04247		-0.233333	0.526667	-0.0266667	-0.626667		-0.76	-0.206667	0.393333	0.553333	1.15333	0.6
Thermoanaerobaculia_03404_hypothetical_protein	1.54399	0.97716	1.27162	1.29459	1.46409		-0.66	-0.28	-0.254167	-0.0766667		-0.38	-0.405833	-0.583333	-0.0258333	-0.203333	-0.1775
Thermoanaerobaculia_03405_ATP-dependent_6-phosphofructokinase	0.90125	1.65099	1.55114	0.893475	1.32639		0.873333	0.783333	-0.0125	0.5575		0.09	0.885833	0.315833	0.795833	0.225833	-0.57
Thermoanaerobaculia_03406_Pyrophosphate--fructose_6-phosphate_1-phosphotransferase	1.0693	1.03766	1.11214	0.934651	1.06437		-0.0433333	0.0566667	-0.194167	-0.00666667		-0.1	0.150833	-0.0366667	0.250833	0.0633333	-0.1875
Thermoanaerobaculia_03408_hypothetical_protein	0.952638	1.19748	1.48452	1.01045	1.4871		0.33	0.64	0.085	0.6425		-0.31	0.245	-0.3125	0.555	-0.0025	-0.5575
Thermoanaerobaculia_03411_hypothetical_protein	2.11893	1.17827	2.90123	1.76235	2.92817		-0.846667	0.453333	-0.265833	0.466667		-1.3	-0.580833	-1.31333	0.719167	-0.0133333	-0.7325
Thermoanaerobaculia_03413_hypothetical_protein	0.983957	0.864537	1.87038	1.04608	0.840896		-0.186667	0.926667	0.0883333	-0.226667		-1.11333	-0.275	0.04	0.838333	1.15333	0.315
Thermoanaerobaculia_03415_Undecaprenyl-phosphate_4-deoxy-4-formamido-L-arabinose_transferase	1.10445	1.84038	1.63959	1.45902	0.839441		0.736667	0.57	0.401667	-0.395833		0.166667	0.335	1.1325	0.168333	0.965833	0.7975
Thermoanaerobaculia_03416_hypothetical_protein	4.44854	15.9631	16.1859	18.475	16.6506		1.84333	1.86333	2.05417	1.90417		-0.02	-0.210833	-0.0608333	-0.190833	-0.0408333	0.15
Thermoanaerobaculia_03419_hypothetical_protein	1.72508	2.61474	2.54324	2.14726	1.94868		0.6	0.56	0.315833	0.175833		0.04	0.284167	0.424167	0.244167	0.384167	0.14
Thermoanaerobaculia_03420_Beta-barrel_assembly-enhancing_protease	6.30574	8.24394	7.22668	4.60276	5.29636		0.386667	0.196667	-0.454167	-0.251667		0.19	0.840833	0.638333	0.650833	0.448333	-0.2025
Thermoanaerobaculia_03421_Anaerobic_nitric_oxide_reductase_transcription_regulator_NorR	2.13366	3.07375	2.37293	2.20381	2.0958		0.526667	0.153333	0.0466667	-0.0258333		0.373333	0.48	0.5525	0.106667	0.179167	0.0725
Thermoanaerobaculia_03422_hypothetical_protein	1.79419	2.45661	2.37841	1.52362	3.54922		0.453333	0.406667	-0.235833	0.984167		0.0466667	0.689167	-0.530833	0.6425	-0.5775	-1.22
Thermoanaerobaculia_03423_Serine-protein_kinase_RsbW	2.37293	5.9656	5.60481	5.35171	5.3796		1.33	1.24	1.17333	1.18083		0.09	0.156667	0.149167	0.0666667	0.0591667	-0.0075
Thermoanaerobaculia_03424_hypothetical_protein	1.56917	1.47768	2.25532	1.41177	3.50035		-0.0866667	0.523333	-0.1525	1.1575		-0.61	0.0658333	-1.24417	0.675833	-0.634167	-1.31
Thermoanaerobaculia_03425_hypothetical_protein	1.44727	2.22942	2.51984	1.55833	1.74412		0.623333	0.8	0.106667	0.269167		-0.176667	0.516667	0.354167	0.693333	0.530833	-0.1625
Thermoanaerobaculia_03426_Protein-L-isoaspartate_O-methyltransferase	1.09177	1.79005	1.52626	2.6898	1.96905		0.713333	0.483333	1.30083	0.850833		0.23	-0.5875	-0.1375	-0.8175	-0.3675	0.45
Thermoanaerobaculia_03427_Sensor_histidine_kinase_RcsC	1.15669	2.38392	2.30804	1.64148	2.34567		1.04333	0.996667	0.505	1.02		0.0466667	0.538333	0.0233333	0.491667	-0.0233333	-0.515
Thermoanaerobaculia_03430_Beta-barrel_assembly-enhancing_protease	0.770215	0.716978	1.26576	1.69937	1.03526		-0.103333	0.716667	1.14167	0.426667		-0.82	-1.245	-0.53	-0.425	0.29	0.715
Thermoanaerobaculia_03433_Xaa-Pro_dipeptidase	1.31951	2.79594	2.25532	1.13288	1.76541		1.08333	0.773333	-0.22	0.42		0.31	1.30333	0.663333	0.993333	0.353333	-0.64
Thermoanaerobaculia_03434_hypothetical_protein	2.10916	1.04006	1.22264	1.02456	1.29684		-1.02	-0.786667	-1.04167	-0.701667		-0.233333	0.0216667	-0.318333	0.255	-0.085	-0.34
Thermoanaerobaculia_03441_Decarbamoylnovobiocin_carbamoyltransferase	1.08423	0.882703	1.4406	0.959264	1.06437		-0.296667	0.41	-0.176667	-0.0266667		-0.706667	-0.12	-0.27	0.586667	0.436667	-0.15
Thermoanaerobaculia_03460_hypothetical_protein	1.38191	0.590496	1.31646	1.08485	0.977725		-1.22667	-0.07	-0.349167	-0.499167		-1.15667	-0.8775	-0.7275	0.279167	0.429167	0.15
Thermoanaerobaculia_03461_hypothetical_protein	1.12766	1.13027	1.18921	1.32869	0.830758		0.00333333	0.0766667	0.236667	-0.440833		-0.0733333	-0.233333	0.444167	-0.16	0.5175	0.6775
Thermoanaerobaculia_03462_hypothetical_protein	0.715323	1.32869	1.74513	1.33561	0.761808		0.893333	1.28667	0.900833	0.0908333		-0.393333	-0.0075	0.8025	0.385833	1.19583	0.81
Thermoanaerobaculia_03463_Malate_dehydrogenase	2.14355	2.33486	3.04547	2.62989	2.93834		0.123333	0.506667	0.295	0.455		-0.383333	-0.171667	-0.331667	0.211667	0.0516667	-0.16
Thermoanaerobaculia_03465_Fumarate_reductase_flavoprotein_subunit	1.5874	2.41162	2.71321	1.65577	3.50035		0.603333	0.773333	0.0608333	1.14083		-0.17	0.5425	-0.5375	0.7125	-0.3675	-1.08
Thermoanaerobaculia_03466_Fumarate_reductase_iron-sulfur_subunit	1.15669	1.75321	1.47768	1.45397	1.51835		0.6	0.353333	0.33	0.3925		0.246667	0.27	0.2075	0.0233333	-0.0391667	-0.0625
Thermoanaerobaculia_03467_hypothetical_protein	1.1434	1.38511	2.18859	1.38271	1.36841		0.276667	0.936667	0.274167	0.259167		-0.66	0.0025	0.0175	0.6625	0.6775	0.015
Thermoanaerobaculia_03470_hypothetical_protein	0.756109	0.713672	0.844791	1.05519	0.923382		-0.0833333	0.16	0.480833	0.288333		-0.243333	-0.564167	-0.371667	-0.320833	-0.128333	0.1925
Thermoanaerobaculia_03473_hypothetical_protein	2.57874	3.51453	3.54717	2.64818	3.53081		0.446667	0.46	0.0383333	0.453333		-0.0133333	0.408333	-0.00666667	0.421667	0.00666667	-0.415
Thermoanaerobaculia_03474_hypothetical_protein	1.67791	3.5801	1.63203	1.07549	2.33351		1.09333	-0.04	-0.641667	0.475833		1.13333	1.735	0.6175	0.601667	-0.515833	-1.1175
Thermoanaerobaculia_03475_Response_regulator_rcp1	1.35974	1.0163	1.30435	0.878126	1.59937		-0.42	-0.06	-0.630833	0.234167		-0.36	0.210833	-0.654167	0.570833	-0.294167	-0.865
Thermoanaerobaculia_03477_hypothetical_protein	1.26868	1.08423	1.12766	0.678302	1.42158		-0.226667	-0.17	-0.903333	0.164167		-0.0566667	0.676667	-0.390833	0.733333	-0.334167	-1.0675
Thermoanaerobaculia_03482_Succinate--CoA_ligase_[ADP-forming]_subunit_beta	1.39797	1.27456	1.55114	0.960928	2.21146		-0.133333	0.15	-0.540833	0.661667		-0.283333	0.4075	-0.795	0.690833	-0.511667	-1.2025
Thermoanaerobaculia_03483_Succinate--CoA_ligase_[ADP-forming]_subunit_alpha	1.51922	1.11214	0.997692	1.06437	1.16473		-0.45	-0.606667	-0.513333	-0.383333		0.156667	0.0633333	-0.0666667	-0.0933333	-0.223333	-0.13
Thermoanaerobaculia_03485_hypothetical_protein	0.868541	1.29534	1.87471	1.39474	1.20999		0.576667	1.11	0.683333	0.478333		-0.533333	-0.106667	0.0983333	0.426667	0.631667	0.205
Thermoanaerobaculia_03486_hypothetical_protein	1.5728	1.67018	1.15136	0.771105	1.10573		0.0866667	-0.45	-1.02833	-0.508333		0.536667	1.115	0.595	0.578333	0.0583333	-0.52
Thermoanaerobaculia_03487_Peptidoglycan-associated_lipoprotein	4	6.9644	8.41716	6.29846	5.71598		0.8	1.07333	0.655	0.515		-0.273333	0.145	0.285	0.418333	0.558333	0.14
Thermoanaerobaculia_03488_Ribosomal_large_subunit_pseudouridine_synthase_D	0.939523	0.954842	1.00696	1.11535	0.95429		0.0233333	0.1	0.2475	0.0225		-0.0766667	-0.224167	0.000833333	-0.1475	0.0775	0.225
Thermoanaerobaculia_03489_Xaa-Pro_aminopeptidase	1.55114	1.53688	1.68568	1.61049	1.08862		-0.0133333	0.12	0.0541667	-0.510833		-0.133333	-0.0675	0.4975	0.0658333	0.630833	0.565
Thermoanaerobaculia_03496_hypothetical_protein	0.89296	2.14355	1.09429	0.917004	1.27456		1.26333	0.293333	0.0383333	0.513333		0.97	1.225	0.75	0.255	-0.22	-0.475
Thermoanaerobaculia_03497_hypothetical_protein	0.981686	1.05214	1.31039	0.905948	1.08298		0.1	0.416667	-0.115833	0.141667		-0.316667	0.215833	-0.0416667	0.5325	0.275	-0.2575
Thermoanaerobaculia_03498_hypothetical_protein	1.55114	2.83497	4.50023	1.65577	2.16595		0.87	1.53667	0.0941667	0.481667		-0.666667	0.775833	0.388333	1.4425	1.055	-0.3875
Thermoanaerobaculia_03499_Autoinducer_2_sensor_kinase/phosphatase_LuxQ	0.833161	0.993092	1.44393	1.2079	1.29459		0.253333	0.793333	0.535833	0.635833		-0.54	-0.2825	-0.3825	0.2575	0.1575	-0.1
Thermoanaerobaculia_03501_Serine/threonine-protein_kinase_PK-1	0.749154	0.860551	1.58374	1.12701	0.977725		0.2	1.08	0.589167	0.384167		-0.88	-0.389167	-0.184167	0.490833	0.695833	0.205
Thermoanaerobaculia_03502_hypothetical_protein	1.45062	3.68075	3.7755	2.50533	5.75573		1.34333	1.38	0.788333	1.98833		-0.0366667	0.555	-0.645	0.591667	-0.608333	-1.2
Thermoanaerobaculia_03507_UDP-N-acetyl-alpha-D-glucosamine_C6_dehydratase	1.10701	1.17827	1.76949	0.590496	0.726986		0.09	0.676667	-0.906667	-0.606667		-0.586667	0.996667	0.696667	1.58333	1.28333	-0.3
Thermoanaerobaculia_03510_Iron-sulfur_cluster_carrier_protein	1.43065	1.59107	1.51222	1.8119	1.22476		0.153333	0.08	0.340833	-0.224167		0.0733333	-0.1875	0.3775	-0.260833	0.304167	0.565
Thermoanaerobaculia_03512_hypothetical_protein	1.02101	1.92297	1.23399	0.95429	0.590496		0.913333	0.273333	-0.0975	-0.79		0.64	1.01083	1.70333	0.370833	1.06333	0.6925
Thermoanaerobaculia_03513_hypothetical_protein	0.997692	1.42405	1.35035	1.22264	1.72309		0.513333	0.436667	0.293333	0.788333		0.0766667	0.22	-0.275	0.143333	-0.351667	-0.495
Thermoanaerobaculia_03515_hypothetical_protein	3.4822	8.14925	7.85349	7.28536	9.20552		1.22667	1.17333	1.065	1.4025		0.0533333	0.161667	-0.175833	0.108333	-0.229167	-0.3375
Thermoanaerobaculia_03516_hypothetical_protein	4.50023	7.74537	9.89477	8.29648	6.88044		0.783333	1.13667	0.8825	0.6125		-0.353333	-0.0991667	0.170833	0.254167	0.524167	0.27
Thermoanaerobaculia_03517_hypothetical_protein	5.48947	15.1369	10.1027	9.22149	12.1257		1.46333	0.88	0.748333	1.14333		0.583333	0.715	0.32	0.131667	-0.263333	-0.395
Thermoanaerobaculia_03518_hypothetical_protein	1.34412	2.71948	3.67226	2.19999	2.61172		1.01667	1.45	0.710833	0.958333		-0.433333	0.305833	0.0583333	0.739167	0.491667	-0.2475
Thermoanaerobaculia_03522_hypothetical_protein	4.91321	0.99539	1.27456	1.06992	1.46662		-2.30333	-1.94667	-2.19917	-1.74417		-0.356667	-0.104167	-0.559167	0.2525	-0.2025	-0.455
Thermoanaerobaculia_03524_hypothetical_protein	0.928731	1.74513	2.82843	2.00694	2.9231		0.91	1.60667	1.11167	1.65417		-0.696667	-0.201667	-0.744167	0.495	-0.0475	-0.5425
Thermoanaerobaculia_03525_Leucine-responsive_regulatory_protein	1.73307	1.03049	1.11729	1.19541	2.31739		-0.75	-0.633333	-0.535833	0.419167		-0.116667	-0.214167	-1.16917	-0.0975	-1.0525	-0.955
Thermoanaerobaculia_03526_Glucose-1-phosphate_adenylyltransferase	1.18099	2.29209	1.89649	1.03526	1.0479		0.956667	0.683333	-0.19	-0.1725		0.273333	1.14667	1.12917	0.873333	0.855833	-0.0175
Thermoanaerobaculia_03527_Chaperone_protein_DnaJ	1.30134	1.03049	1.68958	1.28565	1.56374		-0.336667	0.376667	-0.0175	0.265		-0.713333	-0.319167	-0.601667	0.394167	0.111667	-0.2825
Thermoanaerobaculia_03528_hypothetical_protein	5.12186	22.7322	28.443	19.801	18.7004		2.15	2.47333	1.95083	1.86833		-0.323333	0.199167	0.281667	0.5225	0.605	0.0825
Thermoanaerobaculia_03529_hypothetical_protein	2.41719	6.26219	7.29378	5.96904	5.71598		1.37333	1.59333	1.30417	1.24167		-0.22	0.0691667	0.131667	0.289167	0.351667	0.0625
Thermoanaerobaculia_03530_hypothetical_protein	2.25012	4.62675	5.52765	3.1329	2.43682		1.04	1.29667	0.4775	0.115		-0.256667	0.5625	0.925	0.819167	1.18167	0.3625
Thermoanaerobaculia_03531_Teichoic_acid_translocation_permease_protein_TagG	2.15348	1.99538	4.23785	1.83719	2.52713		-0.11	0.976667	-0.229167	0.230833		-1.08667	0.119167	-0.340833	1.20583	0.745833	-0.46
Thermoanaerobaculia_03532_hypothetical_protein	6.09095	2.67586	10.8278	6.52058	7.21		-1.18667	0.83	0.0983333	0.243333		-2.01667	-1.285	-1.43	0.731667	0.586667	-0.145
Thermoanaerobaculia_03533_hypothetical_protein	187.403	732.491	805.273	648.067	698.202		1.96667	2.10333	1.79	1.8975		-0.136667	0.176667	0.0691667	0.313333	0.205833	-0.1075
Thermoanaerobaculia_03534_hypothetical_protein	14.5876	32.6724	30.1343	23.6292	20.8215		1.16333	1.04667	0.695833	0.513333		0.116667	0.4675	0.65	0.350833	0.533333	0.1825
Thermoanaerobaculia_03536_PhoH-like_protein	1.00463	1.26868	2.23457	1.70232	2.15472		0.336667	1.15333	0.760833	1.10083		-0.816667	-0.424167	-0.764167	0.3925	0.0525	-0.34
Thermoanaerobaculia_03537_Endoribonuclease_YbeY	0.656712	0.681444	1.17013	1.22901	0.756546		0.0533333	0.833333	0.904167	0.204167		-0.78	-0.850833	-0.150833	-0.0708333	0.629167	0.7
Thermoanaerobaculia_03538_hypothetical_protein	0.690956	2.20891	1.43065	1.46662	1.27456		1.67667	1.05	1.08583	0.883333		0.626667	0.590833	0.793333	-0.0358333	0.166667	0.2025
Thermoanaerobaculia_03539_GTPase_Era	0.974905	1.3566	1.33793	0.671286	1.71713		0.476667	0.456667	-0.538333	0.816667		0.02	1.015	-0.34	0.995	-0.36	-1.355
Thermoanaerobaculia_03540_hypothetical_protein	1.44727	2.20891	1.6358	1.46409	0.855595		0.61	0.176667	0.0166667	-0.758333		0.433333	0.593333	1.36833	0.16	0.935	0.775
Thermoanaerobaculia_03541_hypothetical_protein	0.786399	1.30435	0.723635	0.590496	0.902814		0.73	-0.12	-0.413333	0.199167		0.85	1.14333	0.530833	0.293333	-0.319167	-0.6125
Thermoanaerobaculia_03542_hypothetical_protein	0.981686	0.860551	1.69349	1.19334	0.747425		-0.19	0.786667	0.281667	-0.393333		-0.976667	-0.471667	0.203333	0.505	1.18	0.675
Thermoanaerobaculia_03543_hypothetical_protein	2.28153	2.78949	3.92674	1.53421	2.76063		0.29	0.783333	-0.5725	0.275		-0.493333	0.8625	0.015	1.35583	0.508333	-0.8475
Thermoanaerobaculia_03546_Undecaprenyl-phosphate_mannosyltransferase	0.775572	0.97041	0.884745	1.96564	0.75132		0.323333	0.19	1.34167	-0.0458333		0.133333	-1.01833	0.369167	-1.15167	0.235833	1.3875
Thermoanaerobaculia_03549_hypothetical_protein	1.03288	1.06191	0.961483	1.19334	1.13288		0.04	-0.103333	0.208333	0.133333		0.143333	-0.168333	-0.0933333	-0.311667	-0.236667	0.075
Thermoanaerobaculia_03550_Regulatory_protein_AtoC	1.07923	0.712025	1.16743	1.23756	1.10191		-0.6	0.113333	0.1975	0.03		-0.713333	-0.7975	-0.63	-0.0841667	0.0833333	0.1675
Thermoanaerobaculia_03554_hypothetical_protein	0.959264	1.2283	1.32562	0.678302	0.991373		0.356667	0.466667	-0.5	0.0475		-0.11	0.856667	0.309167	0.966667	0.419167	-0.5475
Thermoanaerobaculia_03555_ECF_RNA_polymerase_sigma-E_factor	1.39797	2.19365	2.7007	1.31039	1.66728		0.65	0.95	-0.0933333	0.254167		-0.3	0.743333	0.395833	1.04333	0.695833	-0.3475
Thermoanaerobaculia_03556_hypothetical_protein	1.46071	1.15936	1.90088	1.83083	1.04427		-0.333333	0.38	0.325833	-0.484167		-0.713333	-0.659167	0.150833	0.0541667	0.864167	0.81
Thermoanaerobaculia_03572_hypothetical_protein	2.00926	3.15287	2.10429	1.99654	1.22264		0.65	0.0666667	-0.00916667	-0.716667		0.583333	0.659167	1.36667	0.0758333	0.783333	0.7075
Thermoanaerobaculia_03573_hypothetical_protein	1.03288	0.874583	0.713672	1.19334	0.893475		-0.24	-0.533333	0.208333	-0.209167		0.293333	-0.448333	-0.0308333	-0.741667	-0.324167	0.4175
Thermoanaerobaculia_03574_hypothetical_protein	0.712025	0.712025	1.07425	0.590496	1.90198		0	0.593333	-0.27	1.4175		-0.593333	0.27	-1.4175	0.863333	-0.824167	-1.6875
Thermoanaerobaculia_03580_hypothetical_protein	0.95705	1.47427	1.34102	1.09619	0.728247		0.623333	0.486667	0.195833	-0.394167		0.136667	0.4275	1.0175	0.290833	0.880833	0.59
Thermoanaerobaculia_03586_hypothetical_protein	0.802923	1.28937	1.12766	0.895025	1.69056		0.683333	0.49	0.156667	1.07417		0.193333	0.526667	-0.390833	0.333333	-0.584167	-0.9175
Thermoanaerobaculia_03587_hypothetical_protein	0.920188	1.53333	1.70921	1.01748	1.19748		0.736667	0.893333	0.145	0.38		-0.156667	0.591667	0.356667	0.748333	0.513333	-0.235
Thermoanaerobaculia_03589_hypothetical_protein	1.57644	1.96337	2.27626	1.17691	1.93522		0.316667	0.53	-0.421667	0.295833		-0.213333	0.738333	0.0208333	0.951667	0.234167	-0.7175
Thermoanaerobaculia_03591_hypothetical_protein	0.842842	0.968171	1.09429	1.03168	0.920188		0.2	0.376667	0.291667	0.126667		-0.176667	-0.0916667	0.0733333	0.085	0.25	0.165
Thermoanaerobaculia_03592_hypothetical_protein	3.18951	4.19887	5.80247	2.42839	2.81376		0.396667	0.863333	-0.393333	-0.180833		-0.466667	0.79	0.5775	1.25667	1.04417	-0.2125
Thermoanaerobaculia_03594_Chromosomal_replication_initiator_protein_DnaA	1.04729	1.59475	1.58008	1.12896	1.34957		0.606667	0.593333	0.108333	0.365833		0.0133333	0.498333	0.240833	0.485	0.2275	-0.2575
Thermoanaerobaculia_03596_hypothetical_protein	1.13813	1.87471	2.22942	0.974342	1.43644		0.72	0.97	-0.224167	0.335833		-0.25	0.944167	0.384167	1.19417	0.634167	-0.56
Thermoanaerobaculia_03598_Serine/threonine-protein_kinase_PknD	2.16345	4.0935	3.09513	3.20428	2.46229		0.92	0.516667	0.566667	0.186667		0.403333	0.353333	0.733333	-0.05	0.33	0.38
Thermoanaerobaculia_03601_1-deoxyxylulose-5-phosphate_synthase_YajO	0.692555	1.42076	1.85746	1.25266	0.981119		1.03667	1.42333	0.855	0.5025		-0.386667	0.181667	0.534167	0.568333	0.920833	0.3525
Thermoanaerobaculia_03602_hypothetical_protein	2.41162	7.48153	7.72749	4.11246	4.31691		1.63333	1.68	0.77	0.84		-0.0466667	0.863333	0.793333	0.91	0.84	-0.07
Thermoanaerobaculia_03603_Ornithine_carbamoyltransferase,_catabolic	1.59107	2.88119	3.09513	1.8954	2.07772		0.856667	0.96	0.2525	0.385		-0.103333	0.604167	0.471667	0.7075	0.575	-0.1325
Thermoanaerobaculia_03604_Carbamate_kinase_1	1.29235	1.42405	1.50525	1.12311	0.895025		0.14	0.22	-0.2025	-0.53		-0.08	0.3425	0.67	0.4225	0.75	0.3275
Thermoanaerobaculia_03606_Adenosylhomocysteinase	4.86801	2.73208	3.27161	2.44952	6.05237		-0.833333	-0.573333	-0.990833	0.314167		-0.26	0.1575	-1.1475	0.4175	-0.8875	-1.305
Thermoanaerobaculia_03607_hypothetical_protein	1.23114	1.13288	2.00926	0.708333	1.31494		-0.12	0.706667	-0.7975	0.095		-0.826667	0.6775	-0.215	1.50417	0.611667	-0.8925
Thermoanaerobaculia_03608_Transcriptional_regulatory_protein_QseF	1.11729	1.15936	1.46409	1.77154	1.53688		0.0533333	0.39	0.665	0.46		-0.336667	-0.611667	-0.406667	-0.275	-0.07	0.205
Thermoanaerobaculia_03611_Adaptive-response_sensory-kinase_SasA	1.32256	2.22427	1.84463	1.8245	2.0209		0.75	0.48	0.464167	0.611667		0.27	0.285833	0.138333	0.0158333	-0.131667	-0.1475
Thermoanaerobaculia_03612_hypothetical_protein	1.31951	1.06683	0.799221	0.790041	0.730775		-0.306667	-0.723333	-0.74	-0.8525		0.416667	0.433333	0.545833	0.0166667	0.129167	0.1125
Thermoanaerobaculia_03613_Adaptive-response_sensory-kinase_SasA	1.65481	4.06522	2.4005	2.95365	1.6077		1.29667	0.536667	0.835833	-0.0416667		0.76	0.460833	1.33833	-0.299167	0.578333	0.8775
Thermoanaerobaculia_03614_Response_regulator_rcp1	0.773782	1.20025	1.1487	1.14274	1.30586		0.633333	0.57	0.5625	0.755		0.0633333	0.0708333	-0.121667	0.0075	-0.185	-0.1925
Thermoanaerobaculia_03615_hypothetical_protein	1.19472	2.59668	1.53688	1.22264	1.79938		1.12	0.363333	0.0333333	0.590833		0.756667	1.08667	0.529167	0.33	-0.2275	-0.5575
Thermoanaerobaculia_03627_ATP-dependent_DNA_helicase_RecQ	0.770215	0.590496	1.00928	1.08485	1.09809		-0.383333	0.39	0.494167	0.511667		-0.773333	-0.8775	-0.895	-0.104167	-0.121667	-0.0175
Thermoanaerobaculia_03628_Protein/nucleic_acid_deglycase_2	1.06191	1.39474	1.46071	1.0299	0.854114		0.393333	0.46	-0.0441667	-0.314167		-0.0666667	0.4375	0.7075	0.504167	0.774167	0.27
Thermoanaerobaculia_03629_Protein_YhgF	1.40769	1.47768	1.42734	0.984525	1.53421		0.07	0.02	-0.515833	0.124167		0.05	0.585833	-0.0541667	0.535833	-0.104167	-0.64
Thermoanaerobaculia_03630_Peptidyl-prolyl_cis-trans_isomerase_B	1.65864	1.37872	1.36289	1.17895	1.29909		-0.266667	-0.283333	-0.4925	-0.3525		0.0166667	0.225833	0.0858333	0.209167	0.0691667	-0.14
Thermoanaerobaculia_03633_NAD(P)H-quinone_oxidoreductase_subunit_I,_chloroplastic	0.993092	0.712025	1.16205	1.04247	0.823591		-0.48	0.226667	0.07	-0.27		-0.706667	-0.55	-0.21	0.156667	0.496667	0.34
Thermoanaerobaculia_03634_Ribonuclease_G	0.933033	1.42076	1.09682	1.87905	1.17487		0.606667	0.233333	1.01	0.3325		0.373333	-0.403333	0.274167	-0.776667	-0.0991667	0.6775
Thermoanaerobaculia_03636_Peptidoglycan_D,D-transpeptidase_MrdA	0.802923	0.97041	1.12246	1.27677	0.97942		0.273333	0.483333	0.669167	0.286667		-0.21	-0.395833	-0.0133333	-0.185833	0.196667	0.3825
Thermoanaerobaculia_03639_Cell_shape-determining_protein_MreB	1.30737	1.68179	2.20381	1.46155	1.47683		0.363333	0.753333	0.160833	0.175833		-0.39	0.2025	0.1875	0.5925	0.5775	-0.015
Thermoanaerobaculia_03640_hypothetical_protein	2.00926	2.45094	3.20428	2.78466	2.27758		0.286667	0.673333	0.470833	0.180833		-0.386667	-0.184167	0.105833	0.2025	0.4925	0.29
Thermoanaerobaculia_03641_Peptidyl-prolyl_cis-trans_isomerase_D	4.45883	2.38943	3.67226	2.52275	3.45216		-0.9	-0.28	-0.821667	-0.369167		-0.62	-0.0783333	-0.530833	0.541667	0.0891667	-0.4525
Thermoanaerobaculia_03650_hypothetical_protein	0.968171	1.92297	1.3566	1.11535	1.20999		0.99	0.486667	0.204167	0.321667		0.503333	0.785833	0.668333	0.2825	0.165	-0.1175
Thermoanaerobaculia_03651_hypothetical_protein	1.28639	1.77769	2.31873	1.29684	1.15669		0.466667	0.85	0.0116667	-0.153333		-0.383333	0.455	0.62	0.838333	1.00333	0.165
Thermoanaerobaculia_03653_hypothetical_protein	1.79834	0.860551	1.50525	0.740977	1.08298		-1.06333	-0.256667	-1.27917	-0.731667		-0.806667	0.215833	-0.331667	1.0225	0.475	-0.5475
Thermoanaerobaculia_03656_hypothetical_protein	0.838956	0.716978	1.76541	0.715736	1.10191		-0.226667	1.07333	-0.229167	0.393333		-1.3	0.0025	-0.62	1.3025	0.68	-0.6225
Thermoanaerobaculia_03657_hypothetical_protein	0.749154	2.05148	2.1386	1.18304	1.1487		1.45333	1.51333	0.659167	0.616667		-0.06	0.794167	0.836667	0.854167	0.896667	0.0425
Thermoanaerobaculia_03658_hypothetical_protein	0.687771	1.4406	1.58008	1.55563	1.79626		1.06667	1.2	1.1775	1.385		-0.133333	-0.110833	-0.318333	0.0225	-0.185	-0.2075
Thermoanaerobaculia_03661_hypothetical_protein	0.90125	0.972655	0.905425	0.950989	0.984525		0.11	0.00666667	0.0775	0.1275		0.103333	0.0325	-0.0175	-0.0708333	-0.120833	-0.05
Thermoanaerobaculia_03662_hypothetical_protein	7.78124	3.85483	5.68305	4.61075	7.06162		-1.01333	-0.453333	-0.755	-0.14		-0.56	-0.258333	-0.873333	0.301667	-0.313333	-0.615
Thermoanaerobaculia_03663_GMP_synthase_[glutamine-hydrolyzing]	1.15669	3.16017	1.67791	1.99308	1.79938		1.45	0.536667	0.785	0.6375		0.913333	0.665	0.8125	-0.248333	-0.100833	0.1475
Thermoanaerobaculia_03666_Tyrosine_recombinase_XerD	0.899171	0.791869	1.01162	1.37316	1.1607		-0.183333	0.17	0.610833	0.368333		-0.353333	-0.794167	-0.551667	-0.440833	-0.198333	0.2425
Thermoanaerobaculia_03667_4-hydroxyphenylpyruvate_dioxygenase	1.75321	1.90528	1.74917	1.0924	1.37078		0.12	-0.00333333	-0.6825	-0.355		0.123333	0.8025	0.475	0.679167	0.351667	-0.3275
Thermoanaerobaculia_03670_hypothetical_protein	1.03766	0.993092	1.2283	1.17283	0.977725		-0.0633333	0.243333	0.176667	-0.0858333		-0.306667	-0.24	0.0225	0.0666667	0.329167	0.2625
Thermoanaerobaculia_03673_hypothetical_protein	0.690956	1.19472	0.747425	0.710792	1.25919		0.79	0.113333	0.0408333	0.865833		0.676667	0.749167	-0.0758333	0.0725	-0.7525	-0.825
Thermoanaerobaculia_03674_Glutamine_synthetase	1.35035	2.7384	2.65737	2.89788	1.90858		1.02	0.976667	1.10167	0.499167		0.0433333	-0.0816667	0.520833	-0.125	0.4775	0.6025
Thermoanaerobaculia_03676_hypothetical_protein	0.840896	1.16473	1.57644	1.29909	1.42899		0.47	0.906667	0.6275	0.765		-0.436667	-0.1575	-0.295	0.279167	0.141667	-0.1375
Thermoanaerobaculia_03691_Cytochrome_c_oxidase_subunit_1	1.56555	0.712025	1.09429	0.813661	1.11149		-1.13667	-0.516667	-0.944167	-0.494167		-0.62	-0.1925	-0.6425	0.4275	-0.0225	-0.45
Thermoanaerobaculia_03694_Aminopeptidase_YwaD	2.10916	3.10947	2.73208	1.57735	3.00528		0.56	0.373333	-0.419167	0.510833		0.186667	0.979167	0.0491667	0.7925	-0.1375	-0.93
Thermoanaerobaculia_03695_hypothetical_protein	3.00355	2.47369	3.30962	1.90858	1.94531		-0.28	0.14	-0.654167	-0.626667		-0.42	0.374167	0.346667	0.794167	0.766667	-0.0275
Thermoanaerobaculia_03696_hypothetical_protein	2.53151	1.70133	2.77663	2.76063	2.99488		-0.573333	0.133333	0.125	0.2425		-0.706667	-0.698333	-0.815833	0.00833333	-0.109167	-0.1175
Thermoanaerobaculia_03700_hypothetical_protein	1.61328	1.87038	2.78305	2.08855	2.83825		0.213333	0.786667	0.3725	0.815		-0.573333	-0.159167	-0.601667	0.414167	-0.0283333	-0.4425
Thermoanaerobaculia_03704_putative_epimerase/dehydratase	0.943874	1.81504	1.2086	1.57189	1.25484		0.943333	0.356667	0.735833	0.410833		0.586667	0.2075	0.5325	-0.379167	-0.0541667	0.325
Thermoanaerobaculia_03706_Lipoyl_synthase	0.819794	1.62076	1.70133	0.977725	2.23071		0.983333	1.05333	0.254167	1.44417		-0.07	0.729167	-0.460833	0.799167	-0.390833	-1.19
Thermoanaerobaculia_03707_hypothetical_protein	0.795536	1.28937	1.33484	1.29012	0.777816		0.696667	0.746667	0.6975	-0.0325		-0.05	-0.000833333	0.729167	0.0491667	0.779167	0.73
Thermoanaerobaculia_03708_putative_protein	1.25411	1.77769	4.11246	2.04557	1.95545		0.503333	1.71333	0.705833	0.640833		-1.21	-0.2025	-0.1375	1.0075	1.0725	0.065
Thermoanaerobaculia_03709_hypothetical_protein	2.06098	3.63847	3.80176	3.14923	2.17724		0.82	0.883333	0.611667	0.0791667		-0.0633333	0.208333	0.740833	0.271667	0.804167	0.5325
Thermoanaerobaculia_03712_8-amino-7-oxononanoate_synthase	5.54044	7.17676	9.75855	6.49802	8.89195		0.373333	0.816667	0.23	0.6825		-0.443333	0.143333	-0.309167	0.586667	0.134167	-0.4525
Thermoanaerobaculia_03714_hypothetical_protein	1.32256	1.06191	1.41095	0.839441	1.47683		-0.316667	0.0933333	-0.655833	0.159167		-0.41	0.339167	-0.475833	0.749167	-0.0658333	-0.815
Thermoanaerobaculia_03716_hypothetical_protein	0.82932	1.95884	1.18372	2.0174	1.8119		1.24	0.513333	1.2825	1.1275		0.726667	-0.0425	0.1125	-0.769167	-0.614167	0.155
Thermoanaerobaculia_03717_hypothetical_protein	1.99078	2.22942	4.00925	1.90858	2.29342		0.163333	1.01	-0.0608333	0.204167		-0.846667	0.224167	-0.0408333	1.07083	0.805833	-0.265
Thermoanaerobaculia_03725_hypothetical_protein	0.690956	1.54043	0.961483	1.42405	1.03706		1.15667	0.476667	1.04333	0.585833		0.68	0.113333	0.570833	-0.566667	-0.109167	0.4575
Thermoanaerobaculia_03726_Thiol-disulfide_oxidoreductase_ResA	3.34035	1.76949	5.41389	2.45803	2.57576		-0.916667	0.696667	-0.4425	-0.375		-1.61333	-0.474167	-0.541667	1.13917	1.07167	-0.0675
Thermoanaerobaculia_03727_Thiol-disulfide_oxidoreductase_ResA	1.11987	1.27751	1.41748	1.37078	1.0811		0.19	0.34	0.291667	-0.0508333		-0.15	-0.101667	0.240833	0.0483333	0.390833	0.3425
Thermoanaerobaculia_03728_hypothetical_protein	1.38191	1.43396	1.38191	1.02101	1.88884		0.0533333	0	-0.436667	0.450833		0.0533333	0.49	-0.3975	0.436667	-0.450833	-0.8875
Thermoanaerobaculia_03730_FAD:protein_FMN_transferase	1.05214	1.81504	1.67018	0.895025	1.43644		0.786667	0.666667	-0.233333	0.449167		0.12	1.02	0.3375	0.9	0.2175	-0.6825
Thermoanaerobaculia_03733_hypothetical_protein	0.725309	0.874583	0.928731	0.590496	0.895025		0.27	0.356667	-0.296667	0.303333		-0.0866667	0.566667	-0.0333333	0.653333	0.0533333	-0.6
Thermoanaerobaculia_03737_2-succinyl-6-hydroxy-2,4-cyclohexadiene-1-carboxylate_synthase	0.814131	1.16473	1.15936	0.716978	1.46917		0.516667	0.51	-0.183333	0.851667		0.00666667	0.7	-0.335	0.693333	-0.341667	-1.035
Thermoanaerobaculia_03738_hypothetical_protein	1.74917	3.04547	1.67018	2.03144	2.51839		0.8	-0.0666667	0.215833	0.525833		0.866667	0.584167	0.274167	-0.2825	-0.5925	-0.31
Thermoanaerobaculia_03739_hypothetical_protein	0.786399	1.47768	0.899171	1.28565	0.728247		0.91	0.193333	0.709167	-0.110833		0.716667	0.200833	1.02083	-0.515833	0.304167	0.82
Thermoanaerobaculia_03740_Sensor_histidine_kinase_RcsC	1.02101	1.45734	1.53688	1.73508	1.30812		0.513333	0.59	0.765	0.3575		-0.0766667	-0.251667	0.155833	-0.175	0.2325	0.4075
Thermoanaerobaculia_03742_hypothetical_protein	1.81504	3.47417	2.43401	2.25793	2.41999		0.936667	0.423333	0.315	0.415		0.513333	0.621667	0.521667	0.108333	0.00833333	-0.1
Thermoanaerobaculia_03745_hypothetical_protein	1.20025	1.72508	2.04202	1.54489	2.15099		0.523333	0.766667	0.364167	0.841667		-0.243333	0.159167	-0.318333	0.4025	-0.075	-0.4775
Thermoanaerobaculia_03748_Acyl_carrier_protein	1.0163	1.18646	1.90528	1.13879	1.71119		0.223333	0.906667	0.164167	0.751667		-0.683333	0.0591667	-0.528333	0.7425	0.155	-0.5875
Thermoanaerobaculia_03753_cAMP-activated_global_transcriptional_regulator_CRP	0.922316	0.713672	0.768438	1.30586	1.25266		-0.37	-0.263333	0.501667	0.441667		-0.106667	-0.871667	-0.811667	-0.765	-0.705	0.06
Thermoanaerobaculia_03754_hypothetical_protein	0.797377	0.713672	1.06437	0.777816	0.812252		-0.16	0.416667	-0.0358333	0.0266667		-0.576667	-0.124167	-0.186667	0.4525	0.39	-0.0625
Thermoanaerobaculia_03755_RNA-binding_protein_Hfq	1.217	1.26868	1.25701	1.40688	1.08673		0.06	0.0466667	0.209167	-0.163333		0.0133333	-0.149167	0.223333	-0.1625	0.21	0.3725
Thermoanaerobaculia_03756_tRNA_dimethylallyltransferase	3.15287	4.9703	5.08648	5.41702	2.81376		0.656667	0.69	0.780833	-0.164167		-0.0333333	-0.124167	0.820833	-0.0908333	0.854167	0.945
Thermoanaerobaculia_03757_hypothetical_protein	0.808508	0.874583	1.06683	1.11535	1		0.113333	0.4	0.464167	0.306667		-0.286667	-0.350833	-0.193333	-0.0641667	0.0933333	0.1575
Thermoanaerobaculia_03762_Valine--tRNA_ligase	2.57874	1.18372	2.8219	1.76541	2.15472		-1.12333	0.13	-0.546667	-0.259167		-1.25333	-0.576667	-0.864167	0.676667	0.389167	-0.2875
Thermoanaerobaculia_03763_Regulator_of_RpoS	2.08493	3.81937	4.95883	2.14726	2.91299		0.873333	1.25	0.0425	0.4825		-0.376667	0.830833	0.390833	1.2075	0.7675	-0.44
Thermoanaerobaculia_03764_3-hydroxy-3-isohexenylglutaryl-CoA/hydroxy-methylglutaryl-CoA_lyase	0.812252	0.95705	0.795536	1.13288	0.923382		0.236667	-0.03	0.48	0.185		0.266667	-0.243333	0.0516667	-0.51	-0.215	0.295
Thermoanaerobaculia_03769_Methylmalonyl-CoA_carboxyltransferase_12S_subunit	1.22264	1.31951	1.01866	0.730775	1.19127		0.11	-0.263333	-0.7425	-0.0375		0.373333	0.8525	0.1475	0.479167	-0.225833	-0.705
Thermoanaerobaculia_03770_Methylmalonyl-CoA_mutase	2.50244	2.71321	4.86801	4.41526	3.34615		0.116667	0.96	0.819167	0.419167		-0.843333	-0.7025	-0.3025	0.140833	0.540833	0.4
Thermoanaerobaculia_03771_hypothetical_protein	0.814131	1.34723	1.3566	1.18304	1.11535		0.726667	0.736667	0.539167	0.454167		-0.01	0.1875	0.2725	0.1975	0.2825	0.085
Thermoanaerobaculia_03772_Integration_host_factor_subunit_beta	1.62826	1.00231	1.30435	1.01572	1.26576		-0.7	-0.32	-0.680833	-0.363333		-0.38	-0.0191667	-0.336667	0.360833	0.0433333	-0.3175
Thermoanaerobaculia_03774_Single-stranded_DNA-binding_protein	1.52979	0.911722	2.04202	1.10765	1.12506		-0.746667	0.416667	-0.465833	-0.443333		-1.16333	-0.280833	-0.303333	0.8825	0.86	-0.0225
Thermoanaerobaculia_03776_DNA_mismatch_repair_protein_MutS	0.852635	0.878633	1.09936	1.68763	0.848214		0.0433333	0.366667	0.985	-0.0075		-0.323333	-0.941667	0.0508333	-0.618333	0.374167	0.9925
Thermoanaerobaculia_03779_hypothetical_protein	28.7071	10.5561	17.1484	17.8766	20.7135		-1.44333	-0.743333	-0.683333	-0.470833		-0.7	-0.76	-0.9725	-0.06	-0.2725	-0.2125
Thermoanaerobaculia_03780_hypothetical_protein	1.43065	2.86791	2.34567	1.35426	1.82766		1.00333	0.713333	-0.0791667	0.353333		0.29	1.0825	0.65	0.7925	0.36	-0.4325
Thermoanaerobaculia_03781_USG-1_protein_	1.02337	2.72578	0.963707	1.12896	1.38751		1.41333	-0.0866667	0.141667	0.439167		1.5	1.27167	0.974167	-0.228333	-0.525833	-0.2975
Thermoanaerobaculia_03782_hypothetical_protein	0.937354	1.39474	2.09943	1.42899	1.11342		0.573333	1.16333	0.608333	0.248333		-0.59	-0.035	0.325	0.555	0.915	0.36
Thermoanaerobaculia_03783_Adaptive-response_sensory-kinase_SasA	1.48796	1.07674	1.93634	0.671286	1.20581		-0.466667	0.38	-1.14833	-0.303333		-0.846667	0.681667	-0.163333	1.52833	0.683333	-0.845
Thermoanaerobaculia_03784_Urocanate_hydratase	1.00463	1.14076	1.60214	1.34025	1.44894		0.183333	0.673333	0.415833	0.528333		-0.49	-0.2325	-0.345	0.2575	0.145	-0.1125
Thermoanaerobaculia_03785_hypothetical_protein	0.779165	1.69349	2.08975	2.28153	1.91521		1.12	1.42333	1.55	1.2975		-0.303333	-0.43	-0.1775	-0.126667	0.125833	0.2525
Thermoanaerobaculia_03786_hypothetical_protein	0.614152	1	2.66968	2.34161	1.56645		0.703333	2.12	1.93083	1.35083		-1.41667	-1.2275	-0.6475	0.189167	0.769167	0.58
Thermoanaerobaculia_03787_hypothetical_protein	0.82169	1.53688	1.89212	1.70823	1.42158		0.903333	1.20333	1.05583	0.790833		-0.3	-0.1525	0.1125	0.1475	0.4125	0.265
Thermoanaerobaculia_03788_hypothetical_protein	1.06683	1.19196	1.35347	1.21419	0.895025		0.16	0.343333	0.186667	-0.253333		-0.183333	-0.0266667	0.413333	0.156667	0.596667	0.44
Thermoanaerobaculia_03789_putative_protein	1.11987	1.58374	2.23974	1.65004	1.34025		0.5	1	0.559167	0.259167		-0.5	-0.0591667	0.240833	0.440833	0.740833	0.3
Thermoanaerobaculia_03790_hypothetical_protein	1.11471	1.39474	1.55833	1.3036	1.21841		0.323333	0.483333	0.225833	0.128333		-0.16	0.0975	0.195	0.2575	0.355	0.0975
Thermoanaerobaculia_03791_hypothetical_protein	0.82169	1.09429	1.68958	1.18304	0.813661		0.413333	1.04	0.525833	-0.0141667		-0.626667	-0.1125	0.4275	0.514167	1.05417	0.54
Thermoanaerobaculia_03792_Histidine_ammonia-lyase	0.97716	0.713672	1.16743	0.777816	1.22901		-0.453333	0.256667	-0.329167	0.330833		-0.71	-0.124167	-0.784167	0.585833	-0.0741667	-0.66
Thermoanaerobaculia_03793_Adenylosuccinate_synthetase	1.13813	3.51453	3.26406	2.07412	1.53421		1.62667	1.52	0.865833	0.430833		0.106667	0.760833	1.19583	0.654167	1.08917	0.435
Thermoanaerobaculia_03802_hypothetical_protein	1.75727	1.31646	2.88119	1.79315	1.59383		-0.416667	0.713333	0.0291667	-0.140833		-1.13	-0.445833	-0.275833	0.684167	0.854167	0.17
Thermoanaerobaculia_03803_putative_xanthine_dehydrogenase_subunit_A	0.718636	1.1355	0.897095	0.893475	0.921784		0.66	0.32	0.314167	0.359167		0.34	0.345833	0.300833	0.00583333	-0.0391667	-0.045
Thermoanaerobaculia_03806_HTH-type_transcriptional_regulator_MurR	1.01162	1.05946	1.3566	1.27235	2.5359		0.0666667	0.423333	0.330833	1.32583		-0.356667	-0.264167	-1.25917	0.0925	-0.9025	-0.995
Thermoanaerobaculia_03807_hypothetical_protein	0.810378	1.11471	0.844791	0.590496	1.04066		0.46	0.06	-0.456667	0.360833		0.4	0.916667	0.0991667	0.516667	-0.300833	-0.8175
Thermoanaerobaculia_03811_hypothetical_protein	1.00463	0.993092	1.35974	1.52891	1.2079		-0.0166667	0.436667	0.605833	0.265833		-0.453333	-0.6225	-0.2825	-0.169167	0.170833	0.34
Thermoanaerobaculia_03812_hypothetical_protein	1.21139	1.63203	1.99078	1.55833	1.46662		0.43	0.716667	0.363333	0.275833		-0.286667	0.0666667	0.154167	0.353333	0.440833	0.0875
Thermoanaerobaculia_03813_Dipeptidyl_carboxypeptidase	0.92445	1.21419	1.38511	0.984525	1.55563		0.393333	0.583333	0.0908333	0.750833		-0.19	0.3025	-0.3575	0.4925	-0.1675	-0.66
Thermoanaerobaculia_03814_hypothetical_protein	1.11471	1.88775	2.51403	1.50786	1.55563		0.76	1.17333	0.435833	0.480833		-0.413333	0.324167	0.279167	0.7375	0.6925	-0.045
Thermoanaerobaculia_03816_L-methionine_gamma-lyase	1.70527	0.799221	1.45734	2.13984	1.64433		-1.09333	-0.226667	0.3275	-0.0525		-0.866667	-1.42083	-1.04083	-0.554167	-0.174167	0.38
Thermoanaerobaculia_03821_hypothetical_protein	0.920188	1.51572	1.09177	0.678302	1.55294		0.72	0.246667	-0.44	0.755		0.473333	1.16	-0.035	0.686667	-0.508333	-1.195
Thermoanaerobaculia_03823_hypothetical_protein	0.840896	0.590496	0.888843	0.590496	0.986233		-0.51	0.08	-0.51	0.23		-0.59	0	-0.74	0.59	-0.15	-0.74
Thermoanaerobaculia_03828_hypothetical_protein	0.872564	0.89296	1.25701	1.15069	1.54221		0.0333333	0.526667	0.399167	0.821667		-0.493333	-0.365833	-0.788333	0.1275	-0.295	-0.4225
Thermoanaerobaculia_03830_Glycerol-3-phosphate_dehydrogenase_[NAD(P)+]	1.25992	1.87471	1.96337	1.25701	1.15869		0.573333	0.64	-0.00333333	-0.120833		-0.0666667	0.576667	0.694167	0.643333	0.760833	0.1175
Thermoanaerobaculia_03832_putative_ABC_transporter_ATP-binding_protein_YheS	1.65864	1.94531	1.66248	2.19238	1.34025		0.23	0.00333333	0.4025	-0.3075		0.226667	-0.1725	0.5375	-0.399167	0.310833	0.71
Thermoanaerobaculia_03833_hypothetical_protein	0.948246	1.74917	1.94082	1.42899	1.42652		0.883333	1.03333	0.591667	0.589167		-0.15	0.291667	0.294167	0.441667	0.444167	0.0025
Thermoanaerobaculia_03834_Regulator_of_RpoS	1.19748	1.37237	1.70133	0.976032	0.981119		0.196667	0.506667	-0.295	-0.2875		-0.31	0.491667	0.484167	0.801667	0.794167	-0.0075
Thermoanaerobaculia_03835_Polar-differentiation_response_regulator_DivK	1.45062	1.31951	2.16345	3.54922	1.26576		-0.136667	0.576667	1.29083	-0.196667		-0.713333	-1.4275	0.06	-0.714167	0.773333	1.4875
Thermoanaerobaculia_03836_hypothetical_protein	1.81924	1.99538	3.9632	2.56241	2.37019		0.133333	1.12333	0.494167	0.381667		-0.99	-0.360833	-0.248333	0.629167	0.741667	0.1125
Thermoanaerobaculia_03837_Pyrimidine-nucleoside_phosphorylase	1.3566	1.43727	1.77769	1.57189	1.24186		0.0833333	0.39	0.2125	-0.1275		-0.306667	-0.129167	0.210833	0.1775	0.5175	0.34
Thermoanaerobaculia_03840_Purine_nucleoside_phosphorylase_1	0.694157	1.42405	1.33484	0.893475	1.10191		1.03667	0.943333	0.364167	0.666667		0.0933333	0.6725	0.37	0.579167	0.276667	-0.3025
Thermoanaerobaculia_03841_Putative_nucleoside_permease_NupX	1.00696	0.856584	2.2974	1.42405	1.52891		-0.233333	1.19	0.5	0.6025		-1.42333	-0.733333	-0.835833	0.69	0.5875	-0.1025
Thermoanaerobaculia_03842_hypothetical_protein	1.03526	2.99661	2.08012	0.946058	2.43682		1.53333	1.00667	-0.13	1.235		0.526667	1.66333	0.298333	1.13667	-0.228333	-1.365
Thermoanaerobaculia_03843_hypothetical_protein	0.777366	0.876606	1.64718	0.851159	1.05885		0.173333	1.08333	0.130833	0.445833		-0.91	0.0425	-0.2725	0.9525	0.6375	-0.315
Thermoanaerobaculia_03844_Peroxiredoxin	1.7211	3.54717	3.81055	3.08977	3.32303		1.04333	1.14667	0.844167	0.949167		-0.103333	0.199167	0.0941667	0.3025	0.1975	-0.105
Thermoanaerobaculia_03846_hypothetical_protein	0.810378	0.852635	1.88775	1.39474	1.15869		0.0733333	1.22	0.783333	0.515833		-1.14667	-0.71	-0.4425	0.436667	0.704167	0.2675
Thermoanaerobaculia_03847_putative_acyl-CoA_dehydrogenase	1.25701	4.03714	4.31691	3.59876	4.10534		1.68333	1.78	1.5175	1.7075		-0.0966667	0.165833	-0.0241667	0.2625	0.0725	-0.19
Thermoanaerobaculia_03848_Fatty_acid_oxidation_complex_subunit_alpha	0.890899	2.37841	2.75745	1.1708	2.76542		1.41667	1.63	0.394167	1.63417		-0.213333	1.0225	-0.2175	1.23583	-0.00416667	-1.24
Thermoanaerobaculia_03849_Acetyl-CoA_acetyltransferase	0.655197	1.19472	1.53333	1.19127	1.46662		0.866667	1.22667	0.8625	1.1625		-0.36	0.00416667	-0.295833	0.364167	0.0641667	-0.3
Thermoanaerobaculia_03850_HTH-type_transcriptional_regulator_BetI	0.93088	2.03261	3.56359	1.56374	1.97247		1.12667	1.93667	0.748333	1.08333		-0.81	0.378333	0.0433333	1.18833	0.853333	-0.335
Thermoanaerobaculia_03851_Long-chain-fatty-acid--CoA_ligase_FadD15	1.14076	1.87905	1.64338	0.993092	1.66152		0.72	0.526667	-0.2	0.5425		0.193333	0.92	0.1775	0.726667	-0.0158333	-0.7425
Thermoanaerobaculia_03853_Purine-binding_protein	0.835088	0.793701	0.673617	0.893475	1.13485		-0.0733333	-0.31	0.0975	0.4425		0.236667	-0.170833	-0.515833	-0.4075	-0.7525	-0.345
Thermoanaerobaculia_03858_hypothetical_protein	0.870551	2.66352	2.65737	2.77022	2.02441		1.61333	1.61	1.67	1.2175		0.00333333	-0.0566667	0.395833	-0.06	0.3925	0.4525
Thermoanaerobaculia_03859_hypothetical_protein	1.24258	1.41748	1.78592	0.80107	1.75018		0.19	0.523333	-0.633333	0.494167		-0.333333	0.823333	-0.304167	1.15667	0.0291667	-1.1275
Thermoanaerobaculia_03860_ECF_RNA_polymerase_sigma_factor_SigW	1.85318	2.87454	3.38698	2.05979	2.06337		0.633333	0.87	0.1525	0.155		-0.236667	0.480833	0.478333	0.7175	0.715	-0.0025
Thermoanaerobaculia_03867_hypothetical_protein	0.773782	0.844791	1.36289	1.58557	0.82645		0.126667	0.816667	1.035	0.095		-0.69	-0.908333	0.0316667	-0.218333	0.721667	0.94
Thermoanaerobaculia_03888_UDP-glucose_4-epimerase	1.41748	5.09824	5.2537	2.46229	5.95871		1.84667	1.89	0.796667	2.07167		-0.0433333	1.05	-0.225	1.09333	-0.181667	-1.275
Thermoanaerobaculia_03889_hypothetical_protein	2.63293	6.99666	9.87194	7.71411	10.9283		1.41	1.90667	1.55083	2.05333		-0.496667	-0.140833	-0.643333	0.355833	-0.146667	-0.5025
Thermoanaerobaculia_03890_UDP-glucose_6-dehydrogenase	1.2283	0.712025	0.926588	0.671286	2.07772		-0.786667	-0.406667	-0.871667	0.758333		-0.38	0.085	-1.545	0.465	-1.165	-1.63
Thermoanaerobaculia_03896_Iron-sulfur_cluster_carrier_protein	1.09936	0.961483	1.37554	1.42158	0.921784		-0.193333	0.323333	0.370833	-0.254167		-0.516667	-0.564167	0.0608333	-0.0475	0.5775	0.625
Thermoanaerobaculia_03897_hypothetical_protein	3.24901	2.17347	1.62076	1.29684	1.55294		-0.58	-1.00333	-1.325	-1.065		0.423333	0.745	0.485	0.321667	0.0616667	-0.26
Thermoanaerobaculia_03900_Cytochrome_c_biogenesis_protein_CcsA	1.71713	0.780967	1.21982	0.893475	0.960928		-1.13667	-0.493333	-0.9425	-0.8375		-0.643333	-0.194167	-0.299167	0.449167	0.344167	-0.105
Thermoanaerobaculia_03906_Serine/threonine-protein_kinase_PknD	1.60956	1.79005	4.72397	2.59818	2.58023		0.153333	1.55333	0.690833	0.680833		-1.4	-0.5375	-0.5275	0.8625	0.8725	0.01
Thermoanaerobaculia_03907_hypothetical_protein	1.15669	0.935191	0.968171	0.671286	1.26357		-0.306667	-0.256667	-0.785	0.1275		-0.05	0.478333	-0.434167	0.528333	-0.384167	-0.9125
Thermoanaerobaculia_03910_Adaptive-response_sensory-kinase_SasA	1.35035	2.11404	3.05958	2.14355	2.15846		0.646667	1.18	0.666667	0.676667		-0.533333	-0.02	-0.03	0.513333	0.503333	-0.01
Thermoanaerobaculia_03913_Methionine--tRNA_ligase	1.26284	1.88339	1.51222	1.39474	1.36368		0.576667	0.26	0.143333	0.110833		0.316667	0.433333	0.465833	0.116667	0.149167	0.0325
Thermoanaerobaculia_03914_hypothetical_protein	0.747425	0.878633	1.29235	0.716978	1.04427		0.233333	0.79	-0.06	0.4825		-0.556667	0.293333	-0.249167	0.85	0.3075	-0.5425
Thermoanaerobaculia_03915_hypothetical_protein	1.17555	1.19196	0.918064	1.21841	1.35426		0.02	-0.356667	0.0516667	0.204167		0.376667	-0.0316667	-0.184167	-0.408333	-0.560833	-0.1525
Thermoanaerobaculia_03919_Polyribonucleotide_nucleotidyltransferase	2.27101	1.36604	1.99538	1.21841	2.18102		-0.733333	-0.186667	-0.898333	-0.0583333		-0.546667	0.165	-0.675	0.711667	-0.128333	-0.84
Thermoanaerobaculia_03920_30S_ribosomal_protein_S15	1.97703	1.1355	3.56359	1.70823	1.92186		-0.8	0.85	-0.210833	-0.0408333		-1.65	-0.589167	-0.759167	1.06083	0.890833	-0.17
[truncated: 60,106 more rows]
