# Supplementary material for: Mechanisms of extracellular electron transfer in anaerobic methanotrophic archaea
Source: Nat Commun. 2024 Feb 17;15:1477. doi: 10.1038/s41467-024-45758-2 (PMC10874420; doi:10.1038/s41467-024-45758-2)
Supplement: Supplementary file 6 — Source data [file 41467_2024_45758_MOESM6_ESM.xlsx]

## Sheet: Figure 2
Source Data for Figure 2	Panel A and B						Panel A and B						Panel C						Panel D
		Current [mA m-2]						Current [mA m-2]						Current [mA m-2]						Current [mA m-2]
	Time [days]	0 V vs SHE	200 mV vs SHE	400 mV vs SHE	600 mV vs SHE		Time [days]	0 V vs SHE	200 mV vs SHE	400 mV vs SHE	600 mV vs SHE		Potential [V vs SHE]	0 V vs SHE	200 mV vs SHE	400 mV vs SHE	600 mV vs SHE		Potential [V vs SHE]	0 V vs SHE	200 mV vs SHE	400 mV vs SHE	600 mV vs SHE
	11.634	186.683	37.5525	45.9038	47.1335		19.8	37.1253	25.2339	21.8938	26.8203		-0.399984	-221.279	-712.474	-710.66	-711.579		-0.35	-3.47963	-9.64855	-8.93226	-12.6106
	11.6347	186.943	37.5653	44.3004	36.8519		19.8007	37.141	25.2154	21.8867	26.8616		-0.398985	-168.849	-1141.56	-1255.2	-848.58		-0.3	-1.88272	-6.42455	-6.04289	-6.90444
	11.6354	187.169	39.0278	43.631	36.3137		19.8014	37.1609	25.2197	21.8853	26.8175		-0.397985	-137.748	-779.781	-827.579	-554.77		-0.25	-2.18732	-5.41404	-5.40677	-6.12825
	11.6361	187.326	40.2269	43.2494	36.1029		19.8021	37.1567	25.2168	21.8639	26.8132		-0.396986	-118.14	-591.189	-601.468	-406.021		-0.2	9.98606	8.48941	7.33308	11.4998
	11.6368	187.454	41.7791	42.9418	36.016		19.8028	37.1424	25.2062	21.8739	26.816		-0.395986	-103.991	-463.308	-469.51	-314.318		-0.15	18.3914	20.1053	15.9642	16.9507
	11.6375	187.731	42.5994	42.7539	36.0844		19.8035	37.1253	25.2126	21.8654	26.7833		-0.394987	-93.3178	-367.881	-378.15	-254.236		-0.1	29.6346	25.5771	22.2669	28.2002
	11.6382	187.645	44.2456	42.4755	35.974		19.8042	37.1581	25.2069	21.854	26.7876		-0.393988	-84.984	-302.415	-311.947	-213.132		-0.05	32.7959	28.156	24.3973	30.0301
	11.6389	187.894	45.4972	42.5367	35.9854		19.8049	37.1624	25.1784	21.8497	26.7804		-0.392988	-78.264	-258.057	-261.976	-183.155		0	33.6097	28.3511	24.4899	31.0839
	11.6396	187.82	46.7219	42.4883	36.0395		19.8056	37.1296	25.1855	21.8511	26.7719		-0.391989	-72.1624	-224.458	-223.833	-161.46		0.05	33.9963	28.4309	24.544	31.2932
	11.6403	187.958	47.9394	42.6449	36.0139		19.8063	37.1281	25.1731	21.8326	26.7591		-0.39099	-67.1928	-197.201	-193.961	-144.72		0.1	33.9344	28.2429	24.4756	31.1693
	11.641	188.231	49.0117	42.6136	36.1919		19.8069	37.1381	25.1785	21.8312	26.7733		-0.38999	-63.0479	-176.46	-170.312	-131.288		0.15	34.131	28.6843	25.031	31.8885
	11.6417	188.22	49.8092	42.5936	36.2574		19.8076	37.1267	25.1556	21.834	26.7292		-0.388991	-59.2735	-157.758	-151.927	-120.075		0.2	35.5429	30.3448	27.0809	32.6361
	11.6424	188.412	50.8388	42.6905	36.3742		19.8083	37.1396	25.1642	21.8184	26.7206		-0.387991	-56.081	-143.942	-135.95	-111.028		0.25	36.2499	30.7421	27.4284	33.3666
	11.6431	188.705	51.7331	42.7204	36.4354		19.809	37.1595	25.1549	21.8241	26.7206		-0.386992	-53.3287	-132.32	-122.882	-103.445		0.3	36	30.1554	26.8808	33.1957
	11.6437	188.676	52.4081	42.8827	36.6105		19.8097	37.1581	25.1456	21.797	26.7234		-0.385993	-50.5273	-121.516	-112.431	-96.9822		0.35	35.4467	29.6455	26.0606	32.5463
	11.6444	188.784	53.4676	42.9012	36.7544		19.8104	37.1339	25.1471	21.7999	26.7335		-0.384993	-48.152	-112.285	-104.097	-91.0889		0.4	34.9811	29.1828	25.6234	31.9853
	11.6451	189.009	54.0443	43.0166	36.7059		19.8111	37.1439	25.1428	21.7885	26.7406		-0.383994	-46.0395	-104.876	-96.4467	-86.0969		0.45	34.5902	28.8097	25.2774	31.4584
	11.6458	189.134	54.7478	43.1704	36.8256		19.8118	37.1438	25.1353	21.787	26.7007		-0.382994	-43.9739	-97.9322	-89.7459	-81.5671		0.5	34.5176	28.5491	25.0467	31.2362
	11.6465	189.281	55.1166	43.0621	36.8683		19.8125	37.1424	25.13	21.7799	26.6836		-0.381995	-42.2127	-92.3747	-84.514	-77.4323		0.55	34.3787	28.3739	24.9142	31.1665
	11.6472	189.406	55.7161	43.1989	37.0663		19.8132	37.121	25.1357	21.7728	26.7363		-0.380996	-40.5786	-86.7072	-79.3377	-73.7128		0.6	34.2975	28.2728	24.8459	31.1309
	11.6479	189.53	56.5349	43.2686	37.0819		19.8139	37.0712	25.1385	21.7714	26.7149		-0.379996	-38.9777	-82.4478	-75.1432	-70.3093
	11.6486	189.631	56.9337	43.2501	37.1958		19.8146	37.1453	25.1243	21.7628	26.7277		-0.378997	-37.585	-78.2825	-71.1957	-67.3195
	11.6493	189.952	57.4107	43.3754	37.24		19.8153	37.1338	25.1282	21.7657	26.6779		-0.377997	-36.173	-74.7537	-67.86	-64.5448
	11.65	189.87	57.828	43.4495	37.3411		19.816	37.1082	25.1072	21.7742	26.6925		-0.376998	-35.0025	-71.1886	-64.752	-61.8562
	11.6507	189.902	58.298	43.4623	37.4735		19.8167	37.1424	25.0972	21.7571	26.6793		-0.375999	-33.8159	-68.0793	-61.879	-59.466
	11.6514	190.077	58.9551	43.5264	37.5333		19.8174	37.0883	25.1101	21.7628	26.6708		-0.374999	-32.5257	-65.2989	-59.4062	-57.241
	11.6521	190.29	59.4037	43.5791	37.6515		19.8181	37.1481	25.093	21.7358	26.6779		-0.374	-31.5581	-62.712	-57.2039	-55.2316
	11.6528	190.414	59.6415	43.6602	37.7227		19.8187	37.1196	25.0901	21.7372	26.6893		-0.373	-30.5733	-60.2435	-55.1682	-53.2515
	11.6535	190.601	60.0958	43.693	37.7626		19.8194	37.1296	25.0858	21.7401	26.6522		-0.372001	-29.7296	-58.0675	-53.1518	-51.4195
	11.6542	190.659	60.3635	43.6745	37.8082		19.8201	37.1197	25.0944	21.7116	26.6594		-0.371002	-28.7502	-56.0205	-51.3568	-49.7341
	11.6549	190.907	60.7707	43.7286	37.8936		19.8208	37.0954	25.1043	21.7287	26.6437		-0.370002	-27.9652	-54.1729	-49.6038	-48.1634
	11.6556	190.816	61.0143	43.8012	37.9733		19.8215	37.1324	25.0716	21.7158	26.6808		-0.369003	-27.3287	-52.4255	-48.1605	-46.6119
	11.6562	190.732	61.2193	43.8326	38.0018		19.8222	37.1282	25.083	21.7244	26.6465		-0.368004	-26.3237	-50.7345	-46.7394	-45.227
	11.6569	190.944	61.5682	43.9052	38.0887		19.8229	37.1182	25.0502	21.7002	26.6181		-0.367004	-25.6423	-49.2891	-45.3808	-43.8393
	11.6576	191.246	61.8858	43.9294	38.1329		19.8236	37.1453	25.062	21.7144	26.628		-0.366005	-24.9315	-47.692	-44.0302	-42.5812
	11.6583	191.324	62.2631	43.9536	38.177		19.8243	37.1125	25.0616	21.7173	26.6409		-0.365005	-24.3366	-46.3641	-42.8959	-41.3551
	11.659	191.729	62.3429	43.9308	38.3094		19.825	37.0783	25.0488	21.6945	26.6238		-0.364006	-23.62	-45.054	-41.7894	-40.2742
	11.6597	191.488	62.7345	43.992	38.3222		19.8257	37.1096	25.0759	21.6945	26.5882		-0.363007	-22.9567	-43.9746	-40.6538	-39.0873
	11.6604	191.479	63.0692	44.0162	38.3436		19.8264	37.0698	25.0787	21.6859	26.6309		-0.362007	-22.3992	-42.9087	-39.7459	-38.062
	11.6611	191.867	63.2059	44.0632	38.4248		19.8271	37.1239	25.0595	21.6874	26.6038		-0.361008	-21.862	-41.709	-38.7199	-37.0912
	11.6618	191.66	63.4194	44.0376	38.4376		19.8278	37.1097	25.0702	21.7016	26.638		-0.360008	-21.3141	-40.6338	-37.859	-36.1278
	11.6625	192.043	63.71	44.1202	38.4917		19.8285	37.094	25.0573	21.6817	26.5896		-0.359009	-20.8314	-39.726	-36.9185	-35.294
	11.6632	192.135	64.009	44.0618	38.533		19.8292	37.1111	25.0331	21.6831	26.5511		-0.35801	-20.2728	-38.7719	-36.1381	-34.352
	11.6639	192.2	64.3223	44.1131	38.654		19.8299	37.0783	25.0392	21.6788	26.5668		-0.35701	-19.7259	-37.837	-35.3599	-33.4662
	11.6646	192.18	64.496	44.1918	38.6412		19.8306	37.1139	25.0231	21.6745	26.5682		-0.356011	-19.3019	-37.0032	-34.5732	-32.6582
	11.6653	192.587	64.6142	44.1629	38.7423		19.8313	37.1054	25.0303	21.6717	26.5597		-0.355011	-18.817	-36.2229	-33.8696	-31.9048
	11.666	192.818	64.6114	44.2099	38.7865		19.8319	37.0897	25.0317	21.6603	26.5768		-0.354012	-18.4262	-35.3585	-33.1413	-31.1807
	11.6667	192.795	64.8706	44.2142	38.832		19.8326	37.0342	25.0231	21.6603	26.5668		-0.353013	-18.016	-34.6422	-32.4933	-30.4352
	11.6674	192.666	65.3362	44.19	38.8733		19.8333	37.1039	25.0217	21.6489	26.5412		-0.352013	-17.5664	-33.9366	-31.8959	-29.7438
	11.6681	192.996	65.2907	44.2526	38.8961		19.834	37.0869	25.0174	21.6674	26.591		-0.351014	-17.1509	-33.2837	-31.2173	-29.0852
	11.6688	193.217	65.3946	44.3067	39.0285		19.8347	37.0869	25.0217	21.6418	26.5141		-0.350014	-16.8337	-32.5809	-30.7153	-28.4423
	11.6694	193.554	65.3818	44.2882	39.0271		19.8354	37.0968	25.0146	21.6432	26.5156		-0.349015	-16.4492	-31.9999	-30.0354	-27.8143
	11.6701	193.453	65.5327	44.2299	39.1097		19.8361	37.1239	25.0004	21.6304	26.5113		-0.348016	-16.0818	-31.4046	-29.4772	-27.2368
	11.6708	193.617	66.0938	44.2669	39.1653		19.8368	37.1154	25.0189	21.6261	26.554		-0.347016	-15.6146	-30.7239	-29.1415	-26.6316
	11.6715	193.495	66.1422	44.3395	39.2166		19.8375	37.1709	25.0089	21.6304	26.5084		-0.346017	-15.3294	-30.0885	-28.5769	-26.0364
	11.6722	193.707	66.2006	44.3979	39.2322		19.8382	37.0954	25.0046	21.6276	26.5412		-0.345017	-14.9887	-29.4911	-28.1126	-25.5622
	11.6729	193.648	66.3814	44.3481	39.292		19.8389	37.1011	24.9989	21.6261	26.5156		-0.344018	-14.6384	-29.0511	-27.6413	-25.0217
	11.6736	194.036	66.4128	44.4363	39.3533		19.8396	37.0883	24.9904	21.6247	26.5084		-0.343019	-14.3532	-28.5477	-27.1357	-24.4799
	11.6743	193.949	66.5224	44.3993	39.4088		19.8403	37.0726	24.9761	21.6247	26.507		-0.342019	-14.036	-28.0407	-26.7171	-23.9879
	11.675	193.915	66.6591	44.4207	39.4372		19.841	37.1339	24.9961	21.5852	26.4899		-0.34102	-13.738	-27.4697	-26.323	-23.5023
	11.6757	194.356	66.8201	44.4178	39.9685		19.8417	37.1096	24.9733	21.6019	26.4871		-0.340021	-13.4433	-26.9734	-25.8673	-23.1043
	11.6764	194.4	66.9197	44.4449	39.3789		19.8424	37.0883	24.9662	21.5905	26.5042		-0.339021	-13.203	-26.5939	-25.4315	-22.5781
	11.6771	194.419	67.2145	44.4317	39.6936		19.8431	37.0926	24.9754	21.5962	26.4586		-0.338022	-12.9498	-26.2172	-25.0591	-22.153
	11.6778	194.548	67.2145	44.4876	39.6039		19.8438	37.1068	24.9562	21.6076	26.5013		-0.337022	-12.6818	-25.669	-24.6269	-21.755
	11.6785	194.896	67.3356	44.4876	39.715		19.8444	37.0897	24.9605	21.592	26.4643		-0.336023	-12.4479	-25.1998	-24.3094	-21.342
	11.6792	194.464	67.3208	44.4307	39.8602		19.8451	37.0869	24.9733	21.5891	26.46		-0.335024	-12.1744	-24.9413	-23.8829	-20.9184
	11.6799	194.991	67.4682	44.5061	39.779		19.8458	37.0855	24.9648	21.5692	26.4757		-0.334024	-11.9053	-24.4792	-23.5532	-20.5367
	11.6806	195.048	67.5475	44.5303	39.8132		19.8465	37.1026	24.9591	21.5891	26.46		-0.333025	-11.728	-24.1638	-23.1659	-20.1701
	11.6813	194.943	67.625	44.6086	39.9044		19.8472	37.1025	24.9534	21.5877	26.4785		-0.332025	-11.4909	-23.7814	-22.8512	-19.7991
	11.6819	195.24	67.8097	44.6542	39.8986		19.8479	37.0869	24.9505	21.5692	26.4657		-0.331026	-11.2506	-23.4026	-22.5286	-19.4153
	11.6826	195.347	67.989	44.6015	39.9784		19.8486	37.0812	24.9505	21.582	26.4771		-0.330027	-11.0039	-23.105	-22.1477	-19.0308
	11.6833	195.615	68.1562	44.714	40.0624		19.8493	37.1082	24.9463	21.5649	26.4486		-0.329027	-10.8106	-22.6251	-21.8273	-18.7396
	11.684	195.672	68.2096	44.7069	40.1051		19.85	37.0726	24.9263	21.5649	26.423		-0.328028	-10.5852	-22.3481	-21.5375	-18.4327
	11.6847	195.668	67.9975	44.6443	40.1649		19.8507	37.1026	24.9235	21.5706	26.4216		-0.327028	-10.3866	-22.0398	-21.2399	-18.0326
	11.6854	195.857	68.3243	44.7186	40.1322		19.8514	37.0513	24.9316	21.5592	26.4216		-0.326029	-10.2445	-21.6959	-20.8817	-17.7307
	11.6861	195.984	68.3859	44.7781	40.2361		19.8521	37.0826	24.9121	21.5663	26.4273		-0.32503	-10.0074	-21.425	-20.6126	-17.3996
	11.6868	195.952	68.5001	44.8094	40.1464		19.8528	37.0783	24.9135	21.5638	26.4173		-0.32403	-9.79487	-21.1238	-20.3449	-17.0735
	11.6875	196.071	68.486	44.8077	40.2803		19.8535	37.0826	24.9064	21.5663	26.4202		-0.323031	-9.61332	-20.8212	-20.0786	-16.8043
	11.6882	196.149	68.5664	44.8052	40.3116		19.8542	37.1083	24.9235	21.5578	26.4102		-0.322031	-9.43281	-20.4887	-19.7795	-16.5153
	11.6889	196.251	68.8915	44.8963	40.3472		19.8549	37.0484	24.9064	21.5521	26.4258		-0.321032	-9.30039	-20.2402	-19.4762	-16.1927
	11.6896	196.414	68.5621	44.9547	40.3928		19.8556	37.0726	24.8993	21.5464	26.4315		-0.320033	-9.13163	-19.9696	-19.2569	-15.9513
	11.6903	196.525	68.8648	44.9803	40.3636		19.8562	37.0969	24.9007	21.5378	26.4059		-0.319033	-8.96609	-19.61	-18.9614	-15.5964
	11.691	196.464	68.7206	45.0045	40.501		19.8569	37.0812	24.8893	21.53	26.4127		-0.318034	-8.73967	-19.4185	-18.7449	-15.3379
	11.6917	196.637	68.6597	45.0601	40.5366		19.8576	37.1069	24.9049	21.5293	26.4159		-0.317035	-8.5784	-19.1323	-18.4844	-15.2251
	11.6924	196.973	68.8656	45.1498	40.5495		19.8583	37.0641	24.8936	21.5321	26.3976		-0.316035	-8.40751	-18.8311	-18.2416	-14.9374
	11.6931	196.684	68.8959	45.1669	40.6064		19.859	37.1054	24.8918	21.5307	26.3603		-0.315036	-8.26328	-18.6417	-18.0187	-14.6839
	11.6937	196.956	69.1984	45.1683	40.6662		19.8597	37.0997	24.8879	21.5364	26.4031		-0.314036	-8.11567	-18.4032	-17.7574	-14.4269
	11.6944	196.793	69.0308	45.221	40.7445		19.8604	37.0855	24.8751	21.5179	26.423		-0.313037	-7.96637	-18.1191	-17.4754	-14.1471
	11.6951	197.082	69.2173	45.2908	40.7417		19.8611	37.0883	24.8704	21.5279	26.3974		-0.312038	-7.77572	-17.8727	-17.3088	-13.9257
	11.6958	197.408	69.25	45.3221	40.7317		19.8618	37.0712	24.8694	21.5094	26.3561		-0.311038	-7.69413	-17.6086	-17.0667	-13.7391
	11.6965	197.44	69.2998	45.362	40.82		19.8625	37.0441	24.8779	21.5079	26.3561		-0.310039	-7.48286	-17.4491	-16.8125	-13.4764
	11.6972	197.207	69.1285	45.4317	40.8513		19.8632	37.0798	24.8765	21.5094	26.3717		-0.309039	-7.34018	-17.1799	-16.6117	-13.2209
	11.6979	197.372	69.3737	45.4559	40.9453		19.8639	37.0726	24.8594	21.5076	26.3518		-0.30804	-7.22002	-16.9471	-16.3575	-13.0322
	11.6986	197.432	69.3251	45.52	40.9382		19.8646	37.0684	24.8526	21.5065	26.3845		-0.307041	-7.11515	-16.6879	-16.1856	-12.7911
	11.6993	197.428	69.5468	45.5571	40.9581		19.8653	37.1154	24.8494	21.5008	26.3418		-0.306041	-6.93925	-16.5299	-15.9489	-12.562
	11.7	197.581	69.5113	45.6083	41.0051		19.866	37.0683	24.8594	21.5051	26.3717		-0.305042	-6.802	-16.2586	-15.7445	-12.3736
	11.7007	198.103	69.501	45.6838	41.0592		19.8667	37.0569	24.8551	21.5079	26.3347		-0.304043	-6.67319	-16.1621	-15.5459	-12.1406
	11.7014	197.915	69.5076	45.6795	41.1447		19.8674	37.0769	24.858	21.5008	26.3845		-0.303043	-6.54909	-16.0019	-15.3144	-11.9344
	11.7021	198.184	69.6265	45.7735	41.1233		19.8681	37.0926	24.858	21.4951	26.329		-0.302044	-6.41376	-15.7691	-15.1749	-11.7233
	11.7028	198.124	69.5953	45.802	41.1703		19.8688	37.084	24.8544	21.488	26.3817		-0.301044	-6.28218	-15.6324	-14.9015	-11.5209
	11.7035	197.923	69.5672	45.8561	41.1646		19.8694	37.0727	24.8548	21.488	26.3504		-0.300045	-6.18692	-15.3248	-14.7377	-11.309
	11.7042	198.124	69.7095	45.8476	41.2173		19.8701	37.0555	24.8523	21.4837	26.3646		-0.299045	-6.03815	-15.1233	-14.5604	-11.1306
	11.7049	198.581	69.6719	45.9957	41.3099		19.8708	37.0384	24.8494	21.4766	26.3176		-0.298046	-5.91116	-14.9531	-14.3297	-10.9257
	11.7056	198.392	69.7418	45.9928	41.3683		19.8715	37.0897	24.848	21.4852	26.3233		-0.297047	-5.76249	-14.6783	-14.1588	-10.7208
	11.7062	198.567	69.6832	45.9942	41.354		19.8722	37.0598	24.8437	21.4666	26.3215		-0.296047	-5.61286	-14.5807	-13.9289	-10.5231
	11.7069	198.528	69.8505	46.1196	41.4067		19.8729	37.0513	24.8409	21.4624	26.3219		-0.295048	-5.50947	-14.3493	-13.7665	-10.3784
	11.7076	198.591	69.9643	46.1666	41.354		19.8736	37.0299	24.8494	21.4609	26.2991		-0.294049	-5.41912	-14.2083	-13.6277	-10.1573
	11.7083	198.997	69.8567	46.2007	41.4323		19.8743	37.0669	24.8309	21.472	26.3347		-0.293049	-5.26671	-14.0389	-13.429	-9.98368
	11.709	198.763	69.9621	46.1851	41.522		19.875	37.0427	24.8323	21.4681	26.3077		-0.29205	-5.16108	-13.784	-13.2275	-9.81343
	11.7097	198.933	70.2052	46.2605	41.5519		19.8757	37.0441	24.8238	21.4638	26.329		-0.291051	-5.03217	-13.643	-13.0274	-9.61299
	11.7104	199.309	70.0367	46.4001	41.5634		19.8764	37.0969	24.8124	21.4652	26.2977		-0.290051	-4.98048	-13.5006	-12.9085	-9.44631
	11.7111	199.28	70.2298	46.4029	41.6744		19.8771	37.0769	24.8103	21.4652	26.3148		-0.289052	-4.83128	-13.23	-12.6971	-9.2332
	11.7118	199.233	70.053	46.4314	41.7713		19.8778	37.037	24.8067	21.4595	26.2976		-0.288052	-4.69243	-13.0299	-12.4842	-9.05086
	11.7125	199.441	70.1454	46.5211	41.7883		19.8785	37.0185	24.811	21.4481	26.3034		-0.287053	-4.59353	-12.8455	-12.3603	-8.91344
	11.7132	198.912	70.0197	46.5368	41.7627		19.8792	37.0598	24.8138	21.4496	26.2792		-0.286054	-4.46772	-12.6782	-12.2987	-8.77218
	11.7139	199.646	70.184	46.692	41.8168		19.8799	37.0897	24.791	21.4581	26.329		-0.285054	-4.37459	-12.5109	-12.1349	-8.56683
	11.7146	199.354	69.8277	46.7376	41.9236		19.8806	37.0783	24.7982	21.4524	26.2734		-0.284055	-4.24343	-12.3977	-11.9391	-8.37088
	11.7153	199.198	70.0252	46.7561	41.9151		19.8812	37.0683	24.801	21.4524	26.2934		-0.283055	-4.16301	-12.1748	-11.7775	-8.23011
	11.716	199.561	70.2476	46.8031	41.9194		19.8819	37.0883	24.7982	21.4581	26.2735		-0.282056	-4.02342	-12.0609	-11.6308	-8.08621
	11.7167	199.39	70.148	46.8885	42.0347		19.8826	37.0598	24.7996	21.4421	26.2749		-0.281057	-3.95977	-11.8245	-11.5091	-7.89226
	11.7174	199.769	70.2178	46.8743	42.0333		19.8833	37.0356	24.8081	21.441	26.2564		-0.280057	-3.81654	-11.6479	-11.2909	-7.71845
	11.7181	199.854	70.2378	46.9725	42.0219		19.884	36.9915	24.7839	21.4325	26.2307		-0.279058	-3.6871	-11.5084	-11.1155	-7.56402
	11.7188	200.056	70.168	47.0053	42.0916		19.8847	37.0669	24.7725	21.4453	26.2778		-0.278058	-3.58644	-11.2748	-10.9492	-7.38196
	11.7194	200.155	70.1409	47.1605	42.1671		19.8854	37.1154	24.7754	21.4382	26.2521		-0.277059	-3.47771	-11.0755	-10.8136	-7.24319
	11.7201	200.048	70.1495	47.1434	42.2497		19.8861	37.084	24.7953	21.4339	26.2364		-0.27606	-3.37176	-10.9395	-10.6127	-7.06013
	11.7208	200.41	70.1252	47.1919	42.3209		19.8868	37.0655	24.7783	21.4268	26.2635		-0.27506	-3.25855	-10.7791	-10.4685	-6.91847
	11.7215	200.17	70.4556	47.2574	42.3893		19.8875	37.0826	24.7967	21.4228	26.2991		-0.274061	-3.14833	-10.5977	-10.2869	-6.74075
	11.7222	200.276	70.2648	47.3385	42.3423		19.8882	37.0712	24.7754	21.4154	26.2948		-0.273061	-3.02583	-10.4368	-10.1323	-6.58724
	11.7229	200.542	70.0398	47.4026	42.5039		19.8889	37.0655	24.7697	21.4082	26.2008		-0.272062	-2.91241	-10.2801	-9.97455	-6.44042
	11.7236	200.42	70.3033	47.3884	42.6		19.8896	37.074	24.7768	21.42	26.2421		-0.271063	-2.82317	-10.1199	-9.82632	-6.2555
	11.7243	200.569	70.4001	47.434	42.5616		19.8903	37.057	24.774	21.414	26.2293		-0.270063	-2.69394	-9.88851	-9.65757	-6.0911
	11.725	200.593	70.1736	47.545	42.815		19.891	37.0427	24.7469	21.4253	26.2607		-0.269064	-2.57678	-9.7938	-9.53773	-5.93937
	11.7257	200.427	70.4143	47.4923	43.003		19.8917	37.057	24.7782	21.3983	26.2421		-0.268065	-2.49603	-9.52467	-9.33145	-5.75902
	11.7264	200.706	70.4684	47.5692	43.0272		19.8924	37.0527	24.7868	21.4139	26.2749		-0.267065	-2.36168	-9.40577	-9.15879	-5.61611
	11.7271	200.706	70.3858	47.9039	42.9219		19.8931	37.0328	24.7839	21.4111	26.2735		-0.266066	-2.26299	-9.22729	-8.98912	-5.44025
	11.7278	200.714	70.3773	48.0733	42.9931		19.8938	37.0143	24.7725	21.3997	26.2564		-0.265066	-2.1485	-9.03006	-8.81852	-5.27925
	11.7285	200.881	70.3004	48.1616	42.7724		19.8944	37.0299	24.7811	21.3969	26.2607		-0.264067	-2.03379	-8.83703	-8.68567	-5.15266
	11.7292	200.978	70.205	48.2841	42.8393		19.8951	37.0741	24.7708	21.4025	26.2365		-0.263068	-1.92432	-8.67676	-8.48679	-4.96476
	11.7299	201.025	70.3673	48.5475	42.9888		19.8958	37.0513	24.7669	21.4068	26.2375		-0.262068	-1.80299	-8.49591	-8.38776	-4.76412
	11.7306	200.988	70.5197	48.7227	43.06		19.8965	37.0769	24.7597	21.394	26.2378		-0.261069	-1.67793	-8.24963	-8.20818	-4.67689
	11.7313	200.914	70.1893	48.6657	43.0486		19.8972	37.0427	24.7526	21.3905	26.2151		-0.260069	-1.55852	-8.0833	-8.02968	-4.44869
	11.7319	201.26	70.2477	48.7312	43.0387		19.8979	37.0313	24.7355	21.3855	26.2322		-0.25907	-1.42373	-7.97358	-7.81287	-4.28151
	11.7326	201.485	70.3787	48.7683	43.0984		19.8986	37.0256	24.7426	21.3912	26.2108		-0.258071	-1.30497	-7.69988	-7.64569	-4.12052
	11.7333	201.23	70.2933	48.9701	43.144		19.8993	37.0242	24.7412	21.3954	26.2436		-0.257071	-1.20009	-7.51104	-7.49076	-4.00617
	11.734	201.745	70.3175	49.2809	43.2337		19.9	37.0513	24.748	21.3755	26.2108		-0.256072	-1.09788	-7.38416	-7.33846	-3.80019
	11.7347	201.414	70.5738	49.2339	43.201		19.9007	37.0456	24.7455	21.3812	26.2051		-0.255072	-0.947714	-7.19128	-7.16152	-3.60018
	11.7354	201.378	70.8686	49.3749	43.2565		19.9014	37.0641	24.7441	21.3783	26.2436		-0.254073	-0.830765	-6.94467	-6.96244	-3.4232
	11.7361	201.728	70.9085	49.3393	43.248		19.9021	37.0826	24.7284	21.3812	26.1823		-0.253074	-0.677771	-6.79067	-6.77411	-3.25538
	11.7368	201.841	70.9213	49.4433	43.2864		19.9028	37.0513	24.727	21.3798	26.208		-0.252074	-0.566267	-6.58275	-6.57482	-3.04644
	11.7375	201.58	70.8985	49.3906	43.3206		19.9035	37.0755	24.7213	21.3641	26.1909		-0.251075	-0.441283	-6.45672	-6.44694	-2.86858
	11.7382	201.925	71.1007	49.5102	43.295		19.9042	37.0342	24.7241	21.3826	26.2151		-0.250075	-0.300911	-6.27908	-6.24458	-2.70318
	11.7389	202.409	71.2588	49.5202	43.3619		19.9049	37.0527	24.7127	21.3769	26.2094		-0.249076	-0.167162	-6.04981	-6.07597	-2.45354
	11.7396	201.771	71.2417	49.5273	43.3961		19.9056	37.0655	24.7256	21.3712	26.1908		-0.248077	-0.019742	-5.80679	-5.84385	-2.29099
	11.7403	201.879	71.226	49.6398	43.4345		19.9062	37.0342	24.7209	21.357	26.2066		-0.247077	0.104843	-5.61746	-5.6739	-2.06777
	11.741	201.975	71.1014	49.6697	43.3932		19.9069	37.0399	24.727	21.384	26.1638		-0.246078	0.244134	-5.43042	-5.49445	-1.88251
	11.7417	202.069	71.5464	49.6284	43.4217		19.9076	37.0242	24.7333	21.3499	26.208		-0.245078	0.359856	-5.20044	-5.32118	-1.68022
	11.7424	201.888	71.058	49.664	43.4545		19.9083	37.0143	24.7142	21.3613	26.188		-0.244079	0.533991	-5.04055	-5.12278	-1.48427
	11.7431	202.003	71.1805	49.7323	43.4217		19.909	37.0086	24.7127	21.3613	26.193		-0.24308	0.651667	-4.79669	-4.95692	-1.25629
	11.7438	202.312	71.6148	49.7807	43.5228		19.9097	37.0527	24.7312	21.357	26.1567		-0.24208	0.788123	-4.62808	-4.75164	-1.02232
	11.7444	202.446	71.4311	49.785	43.5271		19.9104	37.02	24.7213	21.3645	26.1709		-0.241081	0.940766	-4.41191	-4.59069	-0.833987
	11.7451	202.463	71.2417	49.842	43.5769		19.9111	37.0641	24.7127	21.3541	26.1695		-0.240082	1.10139	-4.26659	-4.3767	-0.609631
	11.7458	202.469	71.4296	49.9089	43.5541		19.9118	37.0114	24.7056	21.3484	26.161		-0.239082	1.24969	-3.97018	-4.17164	-0.394469
	11.7465	202.361	71.1491	49.8391	43.6453		19.9125	37.0114	24.7256	21.3499	26.151		-0.238083	1.38151	-3.78455	-3.97656	-0.175494
	11.7472	202.318	71.4653	49.8847	43.6268		19.9132	37.037	24.7027	21.3513	26.1553		-0.237083	1.51371	-3.61396	-3.80203	0.00157736
	11.7479	202.551	71.1662	49.9944	43.6937		19.9139	37.0413	24.7127	21.3484	26.1439		-0.236084	1.67766	-3.37707	-3.60673	0.234784
	11.7486	202.55	71.0993	50.0542	43.7535		19.9146	37.0271	24.7042	21.3356	26.141		-0.235085	1.85516	-3.1295	-3.39291	0.441783
	11.7493	202.732	70.8956	50.0499	43.7122		19.9153	37.0841	24.7113	21.3442	26.1481		-0.234085	1.97478	-2.96061	-3.23527	0.662429
	11.75	202.304	70.8757	50.0584	43.7706		19.916	37.0328	24.7056	21.3228	26.1424		-0.233086	2.15314	-2.77855	-3.02206	0.838207
	11.7507	202.883	71.1876	50.1595	43.8033		19.9167	37.0612	24.7081	21.3428	26.1439		-0.232086	2.27917	-2.47337	-2.82931	1.0599
	11.7514	202.583	70.9996	50.1923	43.7934		19.9174	37.037	24.6956	21.3356	26.1424		-0.231087	2.46063	-2.2765	-2.64977	1.31606
	11.7521	202.746	71.1591	50.1439	43.8076		19.9181	37.037	24.7142	21.3356	26.1467		-0.230088	2.60802	-2.06681	-2.42393	1.4974
	11.7528	202.838	70.8999	50.208	43.8632		19.9187	37.047	24.7227	21.3271	26.1307		-0.229088	2.74013	-1.86538	-2.21046	1.72654
	11.7535	203.007	71.0608	50.2792	43.9301		19.9194	37.047	24.6814	21.3242	26.1596		-0.228089	2.94263	-1.62742	-2.03573	1.9447
	11.7542	203.068	70.8985	50.3489	43.9828		19.9201	37.0456	24.6757	21.3285	26.1282		-0.227089	3.10262	-1.43095	-1.8311	2.12106
	11.7549	202.63	71.0907	50.3204	44.0113		19.9208	37.0598	24.6785	21.31	26.1367		-0.22609	3.26912	-1.16323	-1.60538	2.37704
	11.7556	203.199	71.011	50.4144	43.9842		19.9215	37.0484	24.66	21.3271	26.1189		-0.225091	3.46383	-0.943922	-1.41336	2.59709
	11.7562	203.399	70.907	50.3475	44.007		19.9222	37.0128	24.6728	21.3242	26.114		-0.224091	3.67786	-0.718643	-1.16586	2.87238
	11.7569	203.232	71.0452	50.3988	44.007		19.9229	37.0171	24.6871	21.3299	26.0955		-0.223092	3.84436	-0.430842	-1.00871	3.05933
	11.7576	203.114	71.0195	50.5512	44.0084		19.9236	37.0313	24.6771	21.3285	26.1353		-0.222092	4.04505	-0.305099	-0.780306	3.36029
	11.7583	203.139	71.0993	50.5782	44.0668		19.9243	37.0584	24.6914	21.3171	26.1496		-0.221093	4.29614	-0.0457823	-0.504676	3.57063
	11.759	203.208	70.9512	50.5373	44.1423		19.925	37.0541	24.6586	21.3185	26.1125		-0.220094	4.39654	0.325249	-0.256191	3.84695
	11.7597	203.233	70.7333	50.5853	44.1394		19.9257	37.0513	24.6785	21.3114	26.0997		-0.219094	4.65094	0.553843	-0.0459553	4.12501
	11.7604	203.451	70.8116	50.7263	44.2348		19.9264	37.0313	24.6714	21.3022	26.0727		-0.218095	4.85739	0.818216	0.185159	4.43383
	11.7611	203.582	70.6265	50.5981	44.2391		19.9271	37.037	24.6558	21.3157	26.1026		-0.217096	5.04899	1.09056	0.418914	4.69197
	11.7618	203.238	70.7675	50.7861	44.1992		19.9278	36.9971	24.6714	21.3086	26.0855		-0.216096	5.31546	1.35244	0.675812	5.04889
	11.7625	203.458	70.692	50.742	44.2548		19.9285	37.0356	24.6543	21.3171	26.0969		-0.215097	5.57969	1.60186	0.926014	5.35397
	11.7632	203.461	70.8202	50.8231	44.2747		19.9292	37.037	24.6515	21.3143	26.077		-0.214097	5.80644	1.92206	1.24151	5.67083
	11.7639	203.404	70.8444	50.8331	44.2463		19.9299	37.0669	24.6572	21.3043	26.1211		-0.213098	6.03499	2.15218	1.47313	6.01537
	11.7646	203.944	70.8017	50.9285	44.2768		19.9306	37.0328	24.633	21.3214	26.1012		-0.212099	6.35006	2.51325	1.7484	6.37209
	11.7653	203.719	70.5168	50.8488	44.3672		19.9313	37.0114	24.66	21.3114	26.0969		-0.211099	6.66769	2.79157	2.02978	6.76763
	11.766	203.567	70.6578	50.9599	44.3844		19.9319	37.0527	24.6458	21.3029	26.0698		-0.2101	6.84984	3.02736	2.37055	7.16165
	11.7667	203.889	70.5069	51.0068	44.3701		19.9326	37.0057	24.6486	21.3029	26.0499		-0.2091	7.20582	3.49821	2.69496	7.48206
	11.7674	203.718	70.4215	51.0453	44.3929		19.9333	37.0484	24.6629	21.2986	26.0841		-0.208101	7.51555	3.85117	2.97983	8.01045
	11.7681	203.796	70.4029	51.0681	44.4328		19.934	37.0271	24.6358	21.2886	26.0428		-0.207102	7.88348	4.14508	3.33306	8.47562
	11.7687	204.014	70.4599	51.108	44.4257		19.9347	37.0328	24.6387	21.3014	26.084		-0.206102	8.19786	4.55827	3.66194	8.97459
	11.7694	203.953	70.457	51.1122	44.4684		19.9354	37.0299	24.6273	21.2858	26.0584		-0.205103	8.57327	4.91364	4.00856	9.49605
	11.7701	203.958	70.4713	51.1834	44.5439		19.9361	37.0584	24.6329	21.2915	26.0826		-0.204103	8.94996	5.27022	4.41013	9.96284
	11.7708	204.233	70.2221	51.1834	44.5666		19.9368	37.0228	24.623	21.2972	26.0485		-0.203104	9.31662	5.7754	4.78452	10.5269
	11.7715	203.964	70.2591	51.2333	44.5852		19.9375	37.0014	24.6258	21.2972	26.0556		-0.202105	9.72684	6.17405	5.18837	11.0802
	11.7722	203.961	70.1779	51.3572	44.5695		19.9382	37.0228	24.6202	21.2901	26.0563		-0.201105	10.123	6.62543	5.61622	11.6128
	11.7729	204.081	70.2492	51.4213	44.6407		19.9389	37.0156	24.6386	21.2843	26.0627		-0.200106	10.5338	7.04952	6.00737	12.2033
	11.7736	204.173	70.1608	51.3671	44.5922		19.9396	37.0271	24.6187	21.2801	26.0542		-0.199106	10.959	7.50136	6.39449	12.8234
	11.7743	204.293	69.9216	51.4953	44.6991		19.9403	37.0242	24.6187	21.2783	26.0883		-0.198107	11.3825	7.89675	6.85317	13.4715
	11.775	204.108	70.0939	51.4924	44.6763		19.941	37.0257	24.6145	21.2787	26.0357		-0.197108	11.8826	8.43063	7.33417	14.0333
	11.7757	204.361	70.0683	51.5337	44.7432		19.9417	37.047	24.6258	21.2801	26.0556		-0.196108	12.2953	8.95492	7.79079	14.6695
	11.7764	203.917	70.0441	51.6206	44.7646		19.9424	37.0086	24.6429	21.2829	26.0855		-0.195109	12.6422	9.47298	8.24197	15.2992
	11.7771	203.906	69.9629	51.5807	44.7403		19.9431	36.9744	24.6287	21.2843	26.0285		-0.19411	13.0981	9.85433	8.74663	15.904
	11.7778	204.505	69.9515	51.6947	44.8087		19.9437	37.0299	24.596	21.273	26.0243		-0.19311	13.4408	10.3862	9.22733	16.4938
	11.7785	204.405	69.9344	51.6733	44.8486		19.9444	37.0242	24.613	21.2787	26.02		-0.192111	13.8171	10.8601	9.64151	17.1159
	11.7792	204.136	70.1338	51.7587	44.8642		19.9451	36.9858	24.6145	21.2843	26.0342		-0.191111	14.2347	11.3132	10.1305	17.7195
	11.7799	204.057	69.9672	51.8157	44.8571		19.9458	37.0484	24.6159	21.2715	26.0456		-0.190112	14.6287	11.775	10.5473	18.2849
	11.7806	203.91	69.8618	51.8513	44.8828		19.9465	37.0342	24.6102	21.2772	26.0435		-0.189113	14.8766	12.2624	11.0089	18.892
	11.7812	204.272	69.7365	51.8897	44.8998		19.9472	37.0313	24.6073	21.2715	26.0513		-0.188113	15.2321	12.6937	11.4642	19.4584
	11.7819	204.481	69.6795	51.9424	44.9497		19.9479	37.0086	24.6073	21.2698	26.0655		-0.187114	15.408	13.0355	11.885	19.9967
	11.7826	204.309	69.7208	52.0079	44.934		19.9486	36.9872	24.6088	21.2573	26.01		-0.186115	15.9279	13.5042	12.2531	20.568
	11.7833	204.527	69.8063	52.0193	44.9298		19.9493	37.0341	24.6031	21.2673	25.9972		-0.185115	16.1083	13.9359	12.6515	21.1212
	11.784	204.462	69.9131	52.0108	45.0294		19.95	37.0228	24.6045	21.2644	26.0556		-0.184116	16.5286	14.2453	13.0317	21.5682
	11.7847	204.602	69.6041	52.1447	45.0636		19.9507	37.0327	24.5874	21.2701	26.01		-0.183116	16.7785	14.6078	13.3749	22.1581
	11.7854	204.468	69.839	52.139	45.0708		19.9514	37.0257	24.576	21.253	26.0314		-0.182117	17.164	14.983	13.7962	22.6872
	11.7861	204.574	69.6866	52.1717	45.0764		19.9521	37.0328	24.6077	21.2673	26.0413		-0.181117	17.4048	15.3177	14.171	23.1313
	11.7868	204.482	69.4218	52.2586	45.0778		19.9528	37.047	24.596	21.2602	26.0413		-0.180118	17.6267	15.6872	14.5362	23.634
	11.7875	204.593	69.7607	52.2557	45.085		19.9535	37.0341	24.6002	21.2616	26.0129		-0.179119	17.9407	16.0097	14.8451	24.1062
	11.7882	204.465	69.4531	52.2329	45.1306		19.9542	37.0456	24.5547	21.2601	26.0015		-0.178119	18.3861	16.2105	15.2135	24.5684
	11.7889	204.573	69.6568	52.3454	45.1904		19.9549	37.0199	24.5831	21.2587	26.0015		-0.17712	18.6349	16.4789	15.4873	25.0646
	11.7896	204.737	69.3677	52.4622	45.2288		19.9556	36.9957	24.5803	21.2602	26.0015		-0.176121	19.0622	16.7267	15.7948	25.479
	11.7903	204.787	69.4488	52.3924	45.2573		19.9563	37.037	24.5817	21.2587	26.0157		-0.175121	19.2576	17.1205	16.1843	25.8919
	11.791	204.854	69.315	52.5178	45.3143		19.9569	36.9957	24.5632	21.2445	26.0143		-0.174122	19.5182	17.3569	16.4656	26.3871
	11.7917	204.514	69.399	52.4836	45.2659		19.9576	37.0185	24.5532	21.2459	26.0399		-0.173122	19.8407	17.584	16.783	26.8438
	11.7924	204.814	69.117	52.5505	45.2786		19.9583	37.0242	24.5974	21.2345	26.0143		-0.172123	20.2541	17.9564	17.095	27.1956
	11.7931	204.581	69.0886	52.5947	45.2971		19.959	37.0114	24.5774	21.2445	26.0029		-0.171124	20.6236	18.1152	17.3736	27.5784
	11.7938	204.817	69.2523	52.6488	45.3214		19.9597	37.0228	24.5817	21.2388	26.02		-0.170124	20.9355	18.4413	17.5873	28.0489
	11.7944	204.75	69.2608	52.7157	45.31		19.9604	37.0142	24.5803	21.2416	26.01		-0.169125	21.399	18.6969	17.9041	28.3876
	11.7951	204.532	69.1099	52.8766	45.3199		19.9611	37.02	24.5753	21.2345	25.9773		-0.168126	21.3851	18.7759	18.1675	28.7018
	11.7958	204.971	69.1369	52.8253	45.4111		19.9618	37.027	24.5732	21.2516	25.9801		-0.167126	21.713	19.0721	18.523	29.0856
	11.7965	204.4	69.0273	52.9008	45.4481		19.9625	37.0085	24.5703	21.2402	26.0043		-0.166127	22.1509	19.3135	18.7303	29.4555
	11.7972	204.551	69.2238	52.9934	45.4951		19.9632	37.0484	24.5675	21.2431	26.0086		-0.165127	22.4062	19.5663	18.9931	29.75
	11.7979	204.676	68.9646	53.0062	45.4538		19.9639	37.0299	24.586	21.2345	26.0072		-0.164128	22.5429	19.708	19.1939	30.0621
	11.7986	204.831	69.0002	53.0261	45.535		19.9646	37.0313	24.5774	21.2488	25.9844		-0.163129	23.0117	19.9536	19.4046	30.3576
	11.7993	204.811	68.9989	53.0802	45.5592		19.9653	37.0171	24.5461	21.2231	25.9616		-0.162129	23.2264	20.2078	19.6439	30.6296
	11.8	204.981	68.8635	53.1401	45.5193		19.966	37.0271	24.566	21.2246	25.9744		-0.16113	23.6835	20.5104	19.8539	30.8816
	11.8007	204.757	68.7382	53.1344	45.5834		19.9667	37.0156	24.5646	21.2359	25.9623		-0.16013	23.7561	20.546	20.0597	31.1294
	11.8014	204.646	68.7567	53.1486	45.6873		19.9674	37.0385	24.5532	21.2359	25.9929		-0.159131	23.9612	20.6556	20.2719	31.3893
	11.8021	204.73	68.8949	53.2113	45.6105		19.9681	36.99	24.5504	21.2245	26.0128		-0.158132	24.1278	20.9953	20.3858	31.5823
	11.8028	204.873	68.7624	53.2696	45.703		19.9688	37.0213	24.5572	21.2231	25.9887		-0.157132	24.4151	21.1961	20.5752	31.7767
	11.8035	204.841	68.4748	53.4078	45.7329		19.9694	37.0299	24.5503	21.2231	25.9986		-0.156133	24.8466	21.2851	20.7603	31.9596
	11.8042	204.692	68.6727	53.4861	45.656		19.9701	37.0071	24.5589	21.2313	25.9716		-0.155133	24.837	21.4481	20.9497	32.0629
	11.8049	204.904	68.5403	53.4334	45.6788		19.9708	36.9971	24.5447	21.2302	25.9431		-0.154134	25.1285	21.7813	21.1113	32.2195
	11.8056	204.582	68.7269	53.5573	45.7728		19.9715	37.0555	24.5333	21.2234	25.9417		-0.153135	25.4351	21.9138	21.295	32.3776
	11.8063	204.645	68.63	53.5758	45.8069		19.9722	37.0014	24.5561	21.2132	25.9388		-0.152135	25.4671	22.0946	21.3947	32.4274
	11.8069	204.754	68.4264	53.6128	45.7984		19.9729	37.0228	24.5447	21.2174	25.9516		-0.151136	25.7266	22.4165	21.5158	32.5634
	11.8076	204.598	68.4819	53.7524	45.8397		19.9736	37.0826	24.5561	21.2302	25.9374		-0.150136	26.0139	22.6778	21.6696	32.6539
	11.8083	205.016	68.4036	53.7182	45.8212		19.9743	37.1082	24.5547	21.2231	25.9687		-0.149137	26.0396	22.8045	21.8113	32.7062
	11.809	204.713	68.2882	53.7282	45.8326		19.975	37.0371	24.5376	21.221	25.9816		-0.148138	26.5608	23.0893	21.985	32.7934
	11.8097	205.162	68.6329	53.7225	45.8226		19.9757	37.0199	24.5532	21.2231	25.9517		-0.147138	26.5191	23.2994	22.069	32.8767
	11.8104	204.606	68.3566	53.8905	45.9195		19.9764	36.9858	24.5262	21.2075	25.9531		-0.146139	26.8833	23.5436	22.2655	32.9093
	11.8111	205.035	68.3936	53.9119	46.0078		19.9771	37.0883	24.5362	21.1932	25.9502		-0.145139	26.8959	23.8255	22.3837	32.9315
	11.8118	205.27	68.284	53.8905	46.0063		19.9778	37.0356	24.5266	21.216	25.9644		-0.14414	27.1119	24.2015	22.5738	33.0405
	11.8125	204.502	68.1131	54.0201	45.9864		19.9785	36.9658	24.5276	21.2046	25.9531		-0.143141	27.3319	24.4293	22.7169	33.0875
	11.8132	205.09	68.1059	54.0728	46.0206		19.9792	36.9843	24.5347	21.1946	25.9189		-0.142141	27.6566	24.8117	22.9127	33.1722
	11.8139	204.561	68.1373	54.097	46.0562		19.9799	37.047	24.5333	21.2018	25.9004		-0.141142	27.8873	25.0958	23.0801	33.2406
	11.8146	204.585	68.0162	54.1796	46.0263		19.9806	37.0356	24.529	21.216	25.9374		-0.140143	27.9834	25.2767	23.2716	33.3837
	11.8153	204.777	68.0931	54.2209	46.1302		19.9812	37.0256	24.5319	21.2146	25.9274		-0.139143	28.1479	25.565	23.5066	33.5261
	11.816	204.846	68.1216	54.1782	46.1316		19.9819	36.9957	24.5191	21.2021	25.9246		-0.138144	28.2867	25.9823	23.6974	33.603
	11.8167	204.526	67.9479	54.3448	46.1587		19.9826	37.0213	24.5134	21.2018	25.916		-0.137144	28.4854	26.1638	23.9215	33.7062
	11.8174	204.666	68.1387	54.3377	46.0961		19.9833	37.0527	24.5223	21.206	25.8747		-0.136145	28.4715	26.5597	24.1424	33.8323
	11.8181	204.677	68.1458	54.3448	46.2199		19.984	37.0043	24.512	21.2039	25.9232		-0.135146	28.7118	26.7612	24.3368	33.9433
	11.8187	204.448	67.824	54.4018	46.2356		19.9847	37.0242	24.5205	21.1833	25.9246		-0.134146	28.8645	27.1101	24.6024	34.1199
	11.8194	204.613	67.8183	54.5043	46.1587		19.9854	37.0114	24.5248	21.1875	25.8975		-0.133147	29.0813	27.3159	24.7761	34.258
	11.8201	204.695	67.9137	54.5214	46.19		19.9861	37.0228	24.5162	21.1946	25.9246		-0.132147	28.9734	27.6626	25.0175	34.399
	11.8208	204.932	67.8026	54.5755	46.2911		19.9868	37.0413	24.5077	21.1875	25.8947		-0.131148	29.5128	27.8848	25.1798	34.5891
	11.8215	204.626	67.6944	54.5812	46.3068		19.9875	37.0128	24.5034	21.1975	25.9175		-0.130149	29.4455	28.1162	25.439	34.6966
	11.8222	204.541	67.5919	54.7051	46.331		19.9882	37.0142	24.4966	21.1975	25.9018		-0.129149	29.8279	28.3867	25.5657	34.8542
	11.8229	204.76	67.6489	54.7692	46.3552		19.9889	37.0384	24.5119	21.2046	25.9118		-0.12815	30.3939	28.6174	25.7964	34.9637
	11.8236	204.65	67.6617	54.8218	46.4393		19.9896	37.0057	24.4981	21.1861	25.9036		-0.12715	30.4238	28.7876	26.0357	35.1338
	11.8243	204.749	67.5449	54.8389	46.482		19.9903	37.01	24.4835	21.2003	25.8833		-0.126151	30.8329	28.9336	26.2236	35.2855
	11.825	204.625	67.3355	54.846	46.3951		19.991	37.0199	24.4977	21.1932	25.8961		-0.125152	31.2323	29.0019	26.5084	35.5076
	11.8257	204.695	67.6446	54.8517	46.4293		19.9917	37.0512	24.4959	21.1818	25.8819		-0.124152	31.4641	29.3273	26.784	35.6977
	11.8264	204.336	67.5321	54.903	46.5489		19.9924	37.01	24.4934	21.179	25.8705		-0.123153	31.7653	29.5167	26.9777	35.8409
	11.8271	204.356	67.562	55.0098	46.5019		19.9931	37.0157	24.4949	21.1818	25.9118		-0.122153	31.9137	29.7645	27.2112	35.9505
	11.8278	204.284	67.3299	55.0397	46.5902		19.9938	37.0356	24.4792	21.1847	25.8904		-0.121154	32.3569	30.0429	27.4283	36.1114
	11.8285	204.3	67.3911	55.1095	46.566		19.9944	37.0484	24.5105	21.1719	25.8733		-0.120155	32.5289	30.0044	27.6	36.2859
	11.8292	204.583	67.4224	55.1754	46.5603		19.9951	37.0384	24.4917	21.1804	25.9047		-0.119155	32.8483	30.2515	27.8157	36.3948
	11.8299	204.287	67.1277	55.232	46.677		19.9958	37.0142	24.4849	21.1847	25.8805		-0.118156	32.8365	30.5235	27.9268	36.5037
	11.8306	204.162	67.2159	55.296	46.6372		19.9965	37.0114	24.5062	21.1704	25.8961		-0.117157	33.1804	30.6809	28.0863	36.6027
	11.8312	204.32	67.1447	55.2576	46.6828		19.9972	37.0185	24.4963	21.1804	25.8691		-0.116157	33.3865	30.7884	28.161	36.7086
	11.8319	203.944	67.2587	55.4171	46.6913		19.9979	37.0285	24.5048	21.1719	25.889		-0.115158	33.614	30.9114	28.2963	36.7757
	11.8326	204.687	67.1604	55.3559	46.7283		19.9986	37	24.4849	21.1615	25.8833		-0.114158	33.723	31.062	28.4515	36.8699
	11.8333	204.344	67.1547	55.4584	46.734		19.9993	37.0299	24.4721	21.1562	25.8648		-0.113159	33.7016	31.1088	28.5028	36.9423
	11.834	204.769	67.0992	55.5082	46.7796		20	37.0214	24.4878	21.1719	25.8776		-0.11216	34.1726	31.1563	28.6395	36.9844
	11.8347	204.156	66.7147	55.5979	46.7511		20.0007	36.9858	24.4749	21.1647	25.8641		-0.11116	34.0081	31.2953	28.6772	37.0491
	11.8354	204.405	67.0977	55.625	46.7938		20.0014	37.0655	24.4535	21.1661	25.8819		-0.110161	34.1384	31.4288	28.7086	37.1688
	11.8361	204.131	66.8044	55.6577	46.7924		20.0021	37.0242	24.482	21.1662	25.8591		-0.109161	34.4364	31.5083	28.8239	37.1745
	11.8368	204.283	66.7588	55.6649	46.8764		20.0028	37.0327	24.4749	21.1662	25.8462		-0.108162	34.4925	31.4698	28.9186	37.1552
	11.8375	204.293	66.6876	55.6777	46.8522		20.0035	37.0199	24.4735	21.1776	25.8619		-0.107163	34.7622	31.5517	28.9482	37.1994
	11.8382	204.178	66.8115	55.719	46.8255		20.0042	37.0228	24.4635	21.1705	25.8555		-0.106163	34.776	31.6506	28.987	37.2279
	11.8389	204.391	66.8058	55.8913	46.8778		20.0049	37.0071	24.4467	21.1679	25.8605		-0.105164	34.8337	31.7112	29.0561	37.23
	11.8396	204.677	66.4882	55.9013	46.8949		20.0056	36.9772	24.4535	21.1633	25.852		-0.104164	34.8946	31.6934	29.0924	37.2044
	11.8403	204.011	66.3914	55.9326	46.8878		20.0062	37.0199	24.465	21.1662	25.8648		-0.103165	34.9031	31.7327	29.1372	37.1875
	11.841	204.482	66.5281	55.9312	46.9362		20.0069	37.0185	24.465	21.1633	25.8633		-0.102166	35.2396	31.8817	29.1251	37.3062
	11.8417	204.649	66.4669	56.0593	46.9896		20.0076	37.0327	24.4664	21.1633	25.8064		-0.101166	35.3047	31.9881	29.2022	37.305
	11.8424	204.136	66.6435	56.132	47.0345		20.0083	37.0171	24.4607	21.1647	25.8277		-0.100167	35.2353	32.0081	29.249	37.3227
	11.8431	203.77	66.3943	56.1106	47.0103		20.009	37.0342	24.4721	21.1612	25.8263		-0.099167	35.3207	31.907	29.2647	37.3055
	11.8438	204.311	66.5082	56.1875	47.0217		20.0097	37.0228	24.4478	21.1676	25.8121		-0.098168	35.2996	32.1063	29.3473	37.3995
	11.8444	204.138	66.3359	56.2786	47.0572		20.0104	37.0641	24.4593	21.159	25.8563		-0.097169	35.5226	32.1056	29.3522	37.398
	11.8451	204.122	66.3031	56.2943	47.0914		20.0111	37.0285	24.445	21.1519	25.8477		-0.096169	35.687	32.1184	29.306	37.3909
	11.8458	204.158	66.3587	56.2715	47.1156		20.0118	37.0484	24.4578	21.1533	25.8348		-0.09517	35.7875	32.2622	29.3707	37.3799
	11.8465	204.113	66.0055	56.3826	47.1299		20.0125	37.0043	24.4578	21.1647	25.8106		-0.09417	35.7693	32.2535	29.4236	37.3703
	11.8472	204.024	66.0411	56.3698	47.1598		20.0132	37.0028	24.4593	21.1533	25.8178		-0.093171	35.992	32.4056	29.4302	37.413
	11.8479	203.806	66.0141	56.3911	47.2054		20.0139	37.0085	24.4739	21.1434	25.8691		-0.092172	35.916	32.4253	29.4685	37.3671
	11.8486	203.639	66.051	56.4723	47.2281		20.0146	37.0085	24.4607	21.1462	25.8277		-0.091172	35.9615	32.3841	29.526	37.4187
	11.8493	203.908	65.9785	56.5876	47.2025		20.0153	37.0641	24.4533	21.1548	25.8377		-0.090173	36.1602	32.4928	29.5297	37.409
	11.85	203.953	65.9215	56.5976	47.2609		20.016	37.0028	24.4507	21.1434	25.805		-0.089174	36.141	32.478	29.5779	37.4634
	11.8507	203.843	65.9457	56.6318	47.231		20.0167	37.0256	24.4564	21.1477	25.822		-0.088174	36.3781	32.5741	29.5965	37.4737
	11.8514	203.195	65.7734	56.6788	47.2609		20.0174	37.0769	24.4507	21.1448	25.8064		-0.087175	36.4966	32.6133	29.684	37.4436
	11.8521	203.893	65.8275	56.7913	47.2609		20.0181	37.0299	24.4329	21.1448	25.7993		-0.086175	36.4646	32.6823	29.605	37.4575
	11.8528	203.832	65.6509	56.7001	47.2581		20.0188	37.0057	24.4507	21.1462	25.7864		-0.085176	36.565	32.7208	29.6819	37.4958
	11.8535	203.675	65.7264	56.8838	47.3435		20.0194	37.0071	24.435	21.142	25.785		-0.084177	36.6654	32.7721	29.7182	37.5084
	11.8542	203.471	65.7464	56.9693	47.3962		20.0201	37.0028	24.4322	21.1348	25.8277		-0.083177	36.3546	32.8281	29.7125	37.5275
	11.8549	203.483	65.6438	56.8426	47.3464		20.0208	37.0342	24.4447	21.1348	25.8007		-0.082178	36.7166	32.8326	29.7431	37.4892
	11.8556	203.632	65.6965	56.9009	47.3962		20.0215	37.047	24.4364	21.1291	25.8135		-0.081178	36.6269	32.7907	29.7332	37.5141
	11.8563	203.551	65.8247	57.0747	47.4347		20.0222	37.0142	24.4279	21.1363	25.7928		-0.080179	36.659	32.8326	29.7609	37.5518
	11.8569	203.302	65.3889	57.0262	47.4817		20.0229	37.0356	24.4293	21.1476	25.8021		-0.07918	36.7818	32.8917	29.8435	37.5725
	11.8576	203.185	65.3818	57.1587	47.4503		20.0236	37.0228	24.4286	21.1281	25.7637		-0.07818	36.6921	32.9244	29.8713	37.5718
	11.8583	203.033	65.5071	57.1145	47.5357		20.0243	37.0299	24.4568	21.1377	25.795		-0.077181	36.7871	33.0102	29.8827	37.5362
	11.859	203.524	65.3874	57.227	47.5329		20.025	37.0627	24.4279	21.142	25.7765		-0.076181	36.8768	33.0513	29.8791	37.5595
	11.8597	203.417	65.4088	57.3039	47.4945		20.0257	37.0199	24.4293	21.138	25.7807		-0.075182	36.9772	33.0619	29.9083	37.5768
	11.8604	203.027	65.0244	57.2783	47.5927		20.0264	37.0199	24.4137	21.1377	25.7708		-0.074183	36.9545	32.9315	29.9033	37.5664
	11.8611	203.4	65.265	57.3694	47.5116		20.0271	37.0598	24.4304	21.142	25.7423		-0.073183	37.0149	33.0578	29.9341	37.6017
	11.8618	203.094	65.1397	57.5275	47.6155		20.0278	37.057	24.4264	21.1434	25.7338		-0.072184	37.0691	33.0772	29.9535	37.539
	11.8625	203.06	65.2251	57.5232	47.5628		20.0285	37.057	24.4194	21.1249	25.7622		-0.071185	37.178	33.097	29.9608	37.6053
	11.8632	202.946	65.1254	57.4207	47.6653		20.0292	37.0285	24.4236	21.1234	25.7537		-0.070185	37.1217	33.1407	29.974	37.6214
	11.8639	202.457	65.1468	57.4506	47.6739		20.0299	37.0584	24.4265	21.132	25.7708		-0.069186	37.1139	33.0474	30.0044	37.6173
	11.8646	203.051	64.9204	57.6101	47.7494		20.0306	37.0327	24.4222	21.132	25.7551		-0.068187	37.1364	33.0792	30.0426	37.5995
	11.8653	203.051	65.0984	57.603	47.7892		20.0312	37.0413	24.4265	21.1235	25.7637		-0.067187	37.1468	33.2434	30.0223	37.5677
	11.866	203.128	65.0215	57.6201	47.7878		20.0319	37.0385	24.4194	21.1178	25.7594		-0.066188	37.0915	33.0982	30.0009	37.5832
	11.8667	202.852	64.8249	57.7354	47.738		20.0326	37.0427	24.4023	21.1178	25.7537		-0.065188	37.0659	33.1149	30.0272	37.5788
	11.8674	203.048	64.6513	57.7468	47.7366		20.0333	37.0556	24.4222	21.1234	25.7708		-0.064189	37.1179	33.2035	30.0329	37.5958
	11.8681	202.529	64.7353	57.9376	47.906		20.034	37.0171	24.4151	21.1192	25.7665		-0.06319	37.1906	33.1736	30.0379	37.5854
	11.8688	202.309	64.8321	58.0487	47.8476		20.0347	37.0684	24.4129	21.1234	25.7836		-0.06219	37.0584	33.1779	30.0436	37.5946
	11.8694	202.856	64.7167	58.0957	47.8092		20.0354	37.037	24.4037	21.1192	25.7295		-0.061191	37.1802	33.1288	30.0522	37.5689
	11.8701	202.466	64.533	58.0216	47.7864		20.0361	37.0157	24.4265	21.1149	25.7352		-0.060191	37.24	33.2107	30.0486	37.5518
	11.8708	202.69	64.6982	58.0615	47.9387		20.0368	37.0085	24.4137	21.1178	25.7352		-0.059192	37.2261	33.1494	30.0356	37.5378
	11.8715	202.406	64.6869	58.0601	47.9388		20.0375	37.0057	24.4108	21.1163	25.7338		-0.058193	37.2002	33.2249	30.0265	37.5162
	11.8722	202.547	64.375	58.1541	47.9444		20.0382	36.973	24.4122	21.1135	25.7779		-0.057193	37.1986	33.2354	30.0436	37.5006
	11.8729	202.541	64.3095	58.278	47.9857		20.0389	37.047	24.3923	21.1106	25.7608		-0.056194	37.1994	33.1473	30.0472	37.5177
	11.8736	202.03	64.5986	58.2125	47.9644		20.0396	37.0299	24.4108	21.1092	25.7153		-0.055194	37.1424	33.1765	30.0457	37.5125
	11.8743	202.235	64.3963	58.2922	47.9758		20.0403	36.9929	24.4023	21.1249	25.7537		-0.054195	37.1022	33.2326	30.0208	37.4933
	11.875	202.167	64.3223	58.2823	48.0299		20.041	37.037	24.3909	21.1163	25.748		-0.053196	37.0744	33.2356	30.0315	37.4806
	11.8757	202.302	64.1671	58.3036	48.0541		20.0417	36.9972	24.383	21.112	25.7323		-0.052196	37.0862	33.1466	30.0351	37.4707
	11.8764	202.19	64.3422	58.3723	48.1467		20.0424	37.047	24.3966	21.1078	25.7138		-0.051197	37.0563	33.1252	30.0208	37.4988
	11.8771	202.034	63.982	58.3876	48.1324		20.0431	37.0627	24.3795	21.1149	25.7138		-0.050197	37.0595	33.1943	29.9998	37.4723
	11.8778	202.012	64.1827	58.5201	48.1225		20.0437	37.0627	24.3909	21.112	25.6853		-0.049198	37.1225	33.2591	30.0002	37.4415
	11.8785	202.238	64.0788	58.483	48.1438		20.0444	37.0356	24.3937	21.1035	25.7252		-0.048199	37.1161	33.1224	29.9995	37.4344
	11.8792	202.076	64.0959	58.6297	48.188		20.0451	37.0442	24.3852	21.0992	25.7153		-0.047199	37.0979	33.1694	29.9681	37.4443
	11.8799	201.691	64.1201	58.6838	48.2335		20.0458	37.0613	24.3866	21.1078	25.7039		-0.0462	37.0264	33.1129	29.9503	37.4087
	11.8806	202.136	63.905	58.6226	48.2876		20.0465	37.0741	24.3951	21.0978	25.7209		-0.0452	37.0445	33.158	29.9525	37.4123
	11.8812	201.762	63.8324	58.8091	48.2976		20.0472	37.0641	24.398	21.1092	25.684		-0.044201	37.0776	33.138	29.9544	37.395
	11.8819	201.842	64.0161	58.7579	48.3432		20.0479	37.0512	24.3955	21.0992	25.7153		-0.043202	37.099	33.0885	29.9446	37.3776
	11.8826	201.67	63.8481	58.8989	48.3941		20.0486	37.0655	24.3781	21.1106	25.701		-0.042202	37.1182	33.044	29.9425	37.3753
	11.8833	201.604	63.8082	58.8191	48.3631		20.0493	37.0769	24.3966	21.0992	25.6982		-0.041203	37.0317	33.069	29.9489	37.356
	11.884	201.351	63.8168	58.9455	48.3859		20.05	37.0556	24.3838	21.1035	25.6782		-0.040204	37.0424	33.1024	29.9341	37.301
	11.8847	201.231	63.4964	58.9387	48.3375		20.0507	37.01	24.3823	21.1049	25.7024		-0.039204	37.0005	33.0647	29.8856	37.3026
	11.8854	201.224	63.5989	59.0925	48.4115		20.0514	37.047	24.3766	21.0878	25.644		-0.038205	36.9794	33.0173	29.8813	37.292
	11.8861	201.795	63.5633	59.0583	48.497		20.0521	37.0441	24.3695	21.0978	25.691		-0.037205	36.9869	33.0277	29.8624	37.2927
	11.8868	201.17	63.6131	59.0726	48.4742		20.0528	37.057	24.3795	21.0935	25.6978		-0.036206	36.9535	33.0012	29.8742	37.2663
	11.8875	201.532	63.1731	59.0341	48.5507		20.0535	37.0627	24.3766	21.0907	25.7138		-0.035207	36.9076	32.9878	29.8628	37.2492
	11.8882	201.056	63.485	59.2392	48.5554		20.0542	37.0769	24.3738	21.091	25.6683		-0.034207	36.8146	32.9679	29.8628	37.2398
	11.8889	201.301	63.1802	59.1936	48.5739		20.0549	37.037	24.361	21.0836	25.6868		-0.033208	36.8437	32.9607	29.8478	37.2072
	11.8896	201.23	63.0763	59.2549	48.534		20.0556	37.0612	24.3524	21.0921	25.6697		-0.032208	36.8579	32.9323	29.8328	37.1994
	11.8903	200.955	63.072	59.3118	48.5515		20.0563	37.0641	24.361	21.0935	25.6779		-0.031209	36.8352	32.9814	29.8058	37.161
	11.891	200.805	63.1275	59.4158	48.6152		20.0569	37.0428	24.3752	21.0821	25.6355		-0.03021	36.8692	32.9508	29.798	37.178
	11.8917	201.129	62.8612	59.4101	48.6337		20.0576	37.0513	24.3738	21.085	25.6654		-0.02921	36.9057	32.9095	29.783	37.1723
	11.8924	200.598	63.4508	59.4927	48.6337		20.0583	37.0542	24.3539	21.0878	25.6697		-0.028211	36.9356	32.9138	29.7894	37.1227
	11.8931	200.83	63.0335	59.6052	48.6793		20.059	37.0641	24.3553	21.0793	25.6611		-0.027211	36.9238	32.8945	29.7659	37.125
	11.8937	200.328	62.968	59.5767	48.5995		20.0597	37.0498	24.3766	21.0861	25.627		-0.026212	36.8998	32.8845	29.7431	37.1084
	11.8944	200.148	63.0848	59.7718	48.6607		20.0604	37.0327	24.3539	21.0878	25.6255		-0.025213	36.8929	32.8653	29.7296	37.1026
	11.8951	200.713	62.8626	59.6493	48.7405		20.0611	37.0926	24.3624	21.0807	25.6298		-0.024213	36.785	32.8504	29.704	37.0906
	11.8958	200.572	62.6562	59.7433	48.8003		20.0618	37.0485	24.3752	21.0836	25.6611		-0.023214	36.8758	32.7785	29.6812	37.0947
	11.8965	200.422	62.847	59.7419	48.7391		20.0625	37.0641	24.3638	21.0786	25.6341		-0.022214	36.8843	32.8255	29.6805	37.0593
	11.8972	200.283	62.5465	59.6963	48.7903		20.0632	37.0727	24.3667	21.0907	25.6269		-0.021215	36.8245	32.8091	29.6662	37.0371
	11.8979	200.336	62.6533	59.8031	48.806		20.0639	37.0442	24.3539	21.0736	25.57		-0.020216	36.7989	32.7493	29.6463	37.0185
	11.8986	200.199	62.6077	59.8572	48.8801		20.0646	37.01	24.3567	21.0878	25.6369		-0.019216	36.8819	32.7763	29.644	36.9913
	11.8993	200.354	62.585	59.8985	48.8843		20.0653	37.0513	24.3652	21.075	25.6441		-0.018217	36.8395	32.7407	29.6271	36.9445
	11.9	200.254	62.5835	59.8943	48.974		20.066	37.0812	24.361	21.0864	25.6412		-0.017218	36.8694	32.7281	29.6079	36.9465
	11.9007	200.142	62.6377	59.9256	48.9441		20.0667	37.0513	24.341	21.0935	25.6156		-0.016218	36.8288	32.7224	29.5943	36.9473
	11.9014	199.831	62.5437	59.9398	49.0039		20.0674	37.0698	24.3314	21.0779	25.6301		-0.015219	36.8534	32.7087	29.5851	36.9313
	11.9021	199.273	62.2959	60.0463	48.9356		20.0681	37.047	24.3439	21.075	25.6184		-0.014219	36.8048	32.6817	29.5673	36.8968
	11.9028	199.73	62.2788	60.1121	49.0381		20.0687	37.0641	24.3368	21.0836	25.6013		-0.01322	36.7551	32.6439	29.5544	36.8939
	11.9035	200.062	62.2446	60.0836	49.0908		20.0694	37.0512	24.3382	21.0807	25.6184		-0.012221	36.7796	32.6432	29.531	36.8747
	11.9042	200.014	62.4126	60.2389	48.9384		20.0701	37.1097	24.3339	21.0793	25.5985		-0.011221	36.7551	32.6645	29.5082	36.8334
	11.9049	199.626	62.2916	60.2617	49.1335		20.0708	37.0456	24.3453	21.0793	25.6027		-0.010222	36.7882	32.6453	29.4886	36.8242
	11.9056	199.537	62.152	60.2802	49.1748		20.0715	37.0527	24.3368	21.0665	25.57		-0.009222	36.742	32.6014	29.4832	36.8049
	11.9062	199.31	62.3514	60.2474	49.1819		20.0722	37.0512	24.3382	21.0836	25.5629		-0.008223	36.7519	32.5891	29.459	36.8142
	11.9069	199.38	62.1592	60.3841	49.0994		20.0729	37.0527	24.351	21.0708	25.6027		-0.007224	36.7305	32.583	29.4313	36.7814
	11.9076	199.272	62.1022	60.3557	49.2075		20.0736	37.0783	24.3325	21.0679	25.5814		-0.006224	36.691	32.5855	29.4298	36.7572
	11.9083	198.638	62.115	60.4995	49.2467		20.0743	37.0356	24.3368	21.0772	25.5952		-0.005225	36.7679	32.5506	29.3985	36.7145
	11.909	198.875	62.0623	60.4454	49.2318		20.075	37.1082	24.3282	21.0665	25.5643		-0.004225	36.6889	32.5335	29.3885	36.6965
	11.9097	199.24	62.0566	60.545	49.3215		20.0757	37.0655	24.3311	21.0708	25.5856		-0.003226	36.738	32.5407	29.3779	36.6704
	11.9104	198.809	61.779	60.5949	49.4027		20.0764	37.0185	24.3368	21.0665	25.5743		-0.002227	36.6779	32.5161	29.3337	36.6675
	11.9111	199.125	61.6807	60.6148	49.4511		20.0771	37.0655	24.3425	21.0722	25.5885		-0.001227	36.7327	32.4552	29.3081	36.6497
	11.9118	199.084	61.534	60.7287	49.4368		20.0778	37.0626	24.3396	21.0651	25.5757		-0.000228	36.617	32.4574	29.3036	36.6145
	11.9125	198.449	61.6864	60.6846	49.4141		20.0785	37.0613	24.3282	21.0665	25.5743		0.000772	36.6269	32.441	29.3017	36.6113
	11.9132	198.681	61.6423	60.8455	49.4482		20.0792	37.0157	24.3236	21.0708	25.55		0.001771	36.6602	32.3982	29.2668	36.5693
	11.9139	198.536	61.5169	60.7359	49.4553		20.0799	37.0427	24.3382	21.0779	25.5458		0.00277	36.6109	32.407	29.2504	36.5643
	11.9146	198.568	61.5454	60.7515	49.5194		20.0806	37.067	24.324	21.0764	25.5558		0.00377	36.6397	32.3641	29.2283	36.5301
	11.9153	198.066	61.4856	60.884	49.5422		20.0813	37.0542	24.3268	21.0665	25.5785		0.004769	36.5853	32.352	29.2041	36.4966
	11.916	198.358	61.45	60.8512	49.5066		20.0819	37.0698	24.3382	21.0579	25.5529		0.005769	36.5415	32.3219	29.1885	36.4511
	11.9167	198.175	61.5611	60.8854	49.5579		20.0826	37.0755	24.341	21.0665	25.5999		0.006768	36.55	32.3199	29.1806	36.4646
	11.9174	197.886	61.2677	60.9594	49.5593		20.0833	37.0698	24.3154	21.0537	25.543		0.007767	36.5789	32.3057	29.1429	36.4233
	11.9181	198.275	61.1324	61.0548	49.6319		20.084	37.0271	24.3225	21.0551	25.5486		0.008767	36.4913	32.2411	29.1358	36.377
	11.9188	198.298	61.2948	61.1261	49.6818		20.0847	37.0869	24.3268	21.0622	25.5316		0.009766	36.5073	32.2174	29.1144	36.377
	11.9194	198.097	61.0911	61.1844	49.7045		20.0854	37.094	24.3197	21.065	25.5657		0.010765	36.424	32.2274	29.1059	36.3606
	11.9201	197.967	60.9944	61.1004	49.6817		20.0861	37.0613	24.3282	21.0594	25.5415		0.011765	36.4358	32.2103	29.0788	36.367
	11.9208	197.665	61.0855	61.2471	49.6576		20.0868	37.0214	24.341	21.0537	25.5515		0.012764	36.4603	32.1772	29.0674	36.3257
	11.9215	198.103	60.9716	61.2927	49.7031		20.0875	37.0399	24.3467	21.0579	25.5074		0.013764	36.3981	32.1633	29.0361	36.303
	11.9222	197.844	60.9459	61.183	49.7473		20.0882	37.0783	24.341	21.0522	25.4931		0.014763	36.4069	32.1441	29.0098	36.2852
	11.9229	197.634	60.8619	61.3653	49.7502		20.0889	37.0812	24.3026	20.9924	25.5372		0.015762	36.3695	32.1327	28.9957	36.2809
	11.9236	197.868	61.0712	61.3667	49.8598		20.0896	37.0855	24.2741	20.9768	25.5173		0.016762	36.3832	32.0978	28.9727	36.2318
	11.9243	197.515	60.9089	61.4564	49.7772		20.0903	37.074	24.2499	20.9867	25.5088		0.017761	36.3749	32.075	28.9521	36.2325
	11.925	196.975	60.8135	61.465	49.8498		20.091	37.0968	24.2499	20.9938	25.5102		0.018761	36.2937	32.0807	28.9357	36.2097
	11.9257	197.384	60.6739	61.4564	49.7886		20.0917	37.084	24.2428	20.9696	25.4732		0.01976	36.3279	32.0515	28.9186	36.1776
	11.9264	196.803	60.7408	61.6031	49.9651		20.0924	37	24.2385	20.9924	25.4888		0.020759	36.3492	32.0202	28.8894	36.1299
	11.9271	197.435	60.6832	61.6387	49.8868		20.0931	36.9673	24.2286	20.9867	25.4902		0.021759	36.393	32.0179	28.8766	36.1655
	11.9278	197.086	60.6526	61.6003	49.8626		20.0938	36.9288	24.2115	20.981	25.4746		0.022758	36.3119	32.0045	28.8488	36.1171
	11.9285	196.697	60.6255	61.717	49.9338		20.0944	36.8675	24.2143	20.9768	25.4732		0.023758	36.314	31.9824	28.8253	36.0899
	11.9292	196.697	60.6824	61.6245	49.9053		20.0951	36.8007	24.2171	20.9711	25.4618		0.024757	36.2582	31.9561	28.8083	36.0303
	11.9299	196.776	60.3663	61.6928	49.9296		20.0958	36.7223	24.1887	20.9469	25.4618		0.025756	36.2478	31.9183	28.7883	35.9989
	11.9306	197.039	60.4802	61.8139	49.9096		20.0965	36.6198	24.1716	20.9326	25.5415		0.026756	36.236	31.8906	28.7757	35.9939
	11.9313	196.61	60.1598	61.764	49.894		20.0972	36.5458	24.1417	20.9013	25.5558		0.027755	36.2472	31.9098	28.7484	35.9826
	11.9319	196.632	60.2908	61.7754	49.9509		20.0979	36.4575	24.146	20.8514	23.4382		0.028755	36.2157	31.8813	28.7549	35.9363
	11.9326	196.35	60.1954	61.9691	49.9253		20.0986	36.3763	24.1018	20.7973	24.7451		0.029754	36.1538	31.847	28.7242	35.9185
	11.9333	196.711	60.043	61.8139	49.8954		20.0993	36.2225	24.0648	20.7475	23.6618		0.030753	36.1784	31.8343	28.7164	35.8736
	11.934	195.817	60.0416	61.8964	49.9595		20.1	36.1015	23.6846	20.6749	21.212		0.031753	36.0822	31.8133	28.7006	35.8451
	11.9347	196.149	60.0986	61.9434	49.9452		20.1007	35.9918	23.8868	20.5624	19.8155		0.032752	36.0841	31.7825	28.6671	35.848
	11.9354	196.005	60.1043	62.0745	50.1218		20.1014	35.8579	23.7045	20.4769	18.9041		0.033751	36.078	31.7838	28.6673	35.8109
	11.9361	195.629	59.9619	62.0132	50.0706		20.1021	35.7241	23.6846	19.5114	17.3903		0.034751	36.0964	31.7489	28.6473	35.8088
	11.9368	195.848	59.8323	62.14	50.0378		20.1028	35.5831	23.5948	20.0583	17.3704		0.03575	36.1071	31.729	28.6182	35.7739
	11.9375	195.754	59.8067	62.1784	50.0848		20.1035	35.4393	23.4653	20.1622	20.4509		0.03675	36.0726	31.7247	28.6068	35.7782
	11.9382	195.332	59.6928	62.2446	50.2129		20.1042	35.3069	23.3371	19.9002	21.6061		0.037749	36.0609	31.7008	28.584	35.7205
	11.9389	195.568	59.7568	62.2297	50.2272		20.1049	35.1602	23.2118	19.9472	22.2733		0.038748	36.0256	31.6878	28.5754	35.6847
	11.9396	195.977	59.6258	62.3336	50.1289		20.1056	35.022	23.0993	19.8361	23.5949		0.039748	36.032	31.6492	28.5356	35.6728
	11.9403	195.74	59.7967	62.2795	50.1859		20.1062	34.8825	22.9839	19.7293	22.5223		0.040747	35.9498	31.6627	28.5192	35.655
	11.941	194.937	59.566	62.3735	50.2842		20.1069	34.7443	22.8529	19.6368	21.05		0.041747	35.9135	31.6439	28.511	35.628
	11.9417	194.347	59.4136	62.3593	50.3198		20.1076	34.5891	22.4578	20.1067	21.1348		0.042746	35.9279	31.6307	28.4992	35.6159
	11.9424	194.614	59.5916	62.449	50.3482		20.1083	34.404	22.321	19.3719	21.6458		0.043745	35.93	31.6115	28.4729	35.5916
	11.9431	195.125	59.4364	62.5928	50.3311		20.109	34.2645	22.1929	19.2693	22.2588		0.044745	35.9167	31.5951	28.4572	35.5635
	11.9437	194.674	59.314	62.5074	50.4451		20.1097	34.0622	22.0405	19.0728	22.1374		0.045744	35.922	31.5865	28.443	35.5325
	11.9444	195.087	59.408	62.4604	50.3809		20.1104	33.9327	21.9152	19.2095	22.1253		0.046743	35.9193	31.5531	28.4245	35.5347
	11.9451	194.839	59.1915	62.5743	50.3525		20.1111	33.7589	21.787	18.8977	19.9222		0.047743	35.8804	31.5453	28.4102	35.5014
	11.9458	194.394	59.0776	62.533	50.3824		20.1118	33.5837	21.6532	18.751	20.6562		0.048742	35.8473	31.546	28.3803	35.487
	11.9465	194.655	59.126	62.5131	50.4408		20.1125	33.4257	21.4923	18.6328	20.6758		0.049742	35.8294	31.4933	28.3576	35.4379
	11.9472	194.57	59.0847	62.758	50.4479		20.1132	33.2349	21.3485	18.6328	21.3463		0.050741	35.8254	31.5025	28.3458	35.4094
	11.9479	194.486	59.0833	62.7053	50.4593		20.1139	32.9985	21.1761	18.3594	21.7385		0.05174	35.8142	31.4648	28.3312	35.3951
	11.9486	194.283	59.1701	62.7765	50.5704		20.1146	32.7862	21.028	18.2056	22.189		0.05274	35.8302	31.4377	28.3262	35.3674
	11.9493	194.265	59.0078	62.8363	50.5447		20.1153	32.604	20.8814	18.0774	21.7887		0.053739	35.7629	31.432	28.3139	35.3383
	11.95	194.147	58.9366	62.7736	50.5647		20.116	32.4132	20.7005	17.9393	21.7572		0.054739	35.796	31.4228	28.3042	35.3168
	11.9507	194.104	58.797	62.8548	50.5405		20.1167	32.1882	20.5367	17.7912	21.4814		0.055738	35.8035	31.402	28.2972	35.3083
	11.9514	194.154	58.7258	62.889	50.6743		20.1174	31.986	20.3587	17.6659	21.5456		0.056737	35.7554	31.4142	28.2778	35.2705
	11.9521	193.663	58.7899	62.8862	50.7398		20.1181	31.7752	20.1822	17.5192	22.1559		0.057737	35.7052	31.3895	28.2575	35.2513
	11.9528	193.99	58.6831	62.9958	50.6615		20.1188	31.5659	20.0084	17.3739	21.6511		0.058736	35.7576	31.363	28.2394	35.2328
	11.9535	193.516	58.6489	63.0912	50.6459		20.1194	31.3523	19.8247	17.2358	21.7533		0.059735	35.7277	31.3494	28.2344	35.2342
	11.9542	193.59	58.5421	63.1453	50.7398		20.1201	31.2718	19.6268	17.0749	21.3971		0.060735	35.7148	31.335	28.2294	35.2029
	11.9549	193.436	58.5307	63.124	50.7626		20.1208	31.0953	19.4588	16.9382	21.1483		0.061734	35.6935	31.3197	28.2009	35.1773
	11.9556	193.329	58.347	63.0941	50.6843		20.1215	30.8603	19.2594	16.5936	21.051		0.062734	35.6945	31.2975	28.1867	35.1666
	11.9562	193.245	58.2317	63.0442	50.7541		20.1222	30.6239	19.0771	16.6548	20.9495		0.063733	35.7031	31.296	28.1838	35.1465
	11.9569	193.579	58.3228	63.2066	50.8765		20.1229	30.4217	18.8749	16.5053	20.8608		0.064732	35.6657	31.2923	28.1665	35.1053
	11.9576	193.213	58.3015	63.1582	50.8851		20.1236	30.1938	18.677	16.3686	20.7804		0.065732	35.6272	31.2782	28.1406	35.0847
	11.9583	193	58.263	63.1852	50.7911		20.1243	29.9717	18.4975	16.2148	20.7644		0.066731	35.67	31.2761	28.1354	35.0578
	11.959	192.801	58.0024	63.3091	50.8722		20.125	29.7396	18.2953	16.0738	20.6681		0.067731	35.6283	31.2782	28.1176	35.0391
	11.9597	192.471	58.1761	63.4052	50.8851		20.1257	29.5516	18.1016	15.9385	20.6546		0.06873	35.6337	31.227	28.1012	34.9912
	11.9604	192.331	58.0651	63.3248	51.0688		20.1264	29.3095	17.9009	15.7961	20.4274		0.069729	35.6358	31.1928	28.0955	34.9466
	11.9611	192.465	57.9796	63.3988	51.0061		20.1271	29.0817	17.7115	15.6551	20.5387		0.070729	35.6176	31.2035	28.0827	34.9373
	11.9618	192.567	58.105	63.6324	51.2525		20.1278	28.9008	17.5334	15.5213	19.9493		0.071728	35.604	31.1956	28.0848	34.9389
	11.9625	192.354	57.9241	63.5757	51.1471		20.1285	28.6716	17.3212	15.3789	21.0825		0.072728	35.5835	31.1771	28.0777	34.8907
	11.9632	192.428	57.9027	63.5441	51.1898		20.1292	28.448	17.1376	15.2393	18.858		0.073727	35.5642	31.1921	28.0526	34.8953
	11.9639	192.042	57.8145	63.6865	51.1414		20.1299	28.223	16.951	15.1055	20.2614		0.074726	35.5621	31.1803	28.045	34.8675
	11.9646	191.967	57.7404	63.7391	51.2311		20.1306	27.998	16.7602	14.9859	22.3392		0.075726	35.5535	31.1601	28.0343	34.8455
	11.9653	192.082	57.8672	63.5982	51.2539		20.1312	27.7844	16.5807	14.8292	19.659		0.076725	35.5504	31.1565	28.03	34.8148
	11.966	192.298	57.7575	63.621	51.2667		20.1319	27.5779	16.3985	14.7039	19.9106		0.077725	35.5023	31.1786	28.0129	34.7949
	11.9667	191.686	57.578	63.5882	51.2981		20.1326	27.3557	16.2219	14.5672	19.8639		0.078724	35.45	31.138	28.0037	34.763
	11.9674	191.928	57.5581	63.6879	51.3095		20.1333	27.1194	16.0524	14.4347	19.7948		0.079723	35.482	31.1358	27.9887	34.7394
	11.9681	191.672	57.4413	63.7619	51.2254		20.134	26.8929	15.8887	14.3066	19.6972		0.080723	35.4372	31.1294	27.9964	34.7145
	11.9688	191.826	57.6564	63.8545	51.234		20.1347	26.7163	15.7349	14.1699	19.6451		0.081722	35.4799	31.102	27.983	34.7223
	11.9694	191.364	57.5553	63.7719	51.3436		20.1354	26.487	15.5654	14.0574	19.5997		0.082721	35.4638	31.1009	27.978	34.7102
	11.9701	191.269	57.3303	63.8403	51.402		20.1361	26.2721	15.3945	13.9278	19.5578		0.083721	35.3902	31.1038	27.9738	34.6973
	11.9708	190.992	57.4528	63.9969	51.4105		20.1368	26.0713	15.2536	13.7982	19.505		0.08472	35.3848	31.1024	27.9638	34.6874
	11.9715	191.152	57.2235	63.92	51.4504		20.1375	25.8363	15.1169	13.6828	19.3747		0.08572	35.4086	31.1045	27.9517	34.6539
	11.9722	190.625	57.2405	63.8374	51.3935		20.1382	25.6554	14.9616	13.559	19.2653		0.086719	35.4126	31.1081	27.9371	34.6431
	11.9729	190.632	57.2334	63.9499	51.5302		20.1389	25.429	14.8207	13.4422	19.1689		0.087718	35.4315	31.0847	27.9474	34.6176
	11.9736	191.038	57.0597	64.0553	51.4219		20.1396	25.2268	14.684	13.3368	19.1423		0.088718	35.4051	31.073	27.936	34.5954
	11.9743	190.859	57.1352	64.1051	51.5344		20.1403	25.0403	14.5344	13.2314	18.986		0.089717	35.404	31.0716	27.9368	34.6027
	11.975	190.602	56.9515	64.0567	51.5857		20.141	24.8452	14.3863	13.1161	18.9341		0.090717	35.3613	31.0661	27.9261	34.572
	11.9757	190.527	56.8988	64.1578	51.6199		20.1417	24.6358	14.2539	13.0064	18.8738		0.091716	35.356	31.0753	27.931	34.5557
	11.9764	190.662	56.9842	64.1835	51.6456		20.1424	24.4664	14.1343	12.9153	18.8073		0.092715	35.3728	31.071	27.9173	34.5457
	11.9771	190.728	56.7521	64.276	51.5985		20.1431	24.2628	13.989	12.8014	18.6834		0.093715	35.3528	31.0796	27.9154	34.5309
	11.9778	190.28	56.9358	64.3091	51.6826		20.1438	24.0691	13.8637	12.7003	18.6131		0.094714	35.3287	31.0974	27.9104	34.5224
	11.9785	190.191	56.7208	64.1479	51.6185		20.1444	23.8768	13.7199	12.612	18.5121		0.095714	35.3165	31.0903	27.9111	34.5263
	11.9792	190.001	56.7308	64.3244	51.7509		20.1451	23.696	13.6131	12.5123	18.4619		0.096713	35.3133	31.0853	27.9211	34.496
	11.9799	190.349	56.7008	64.2276	51.8378		20.1458	23.4952	13.4977	12.4197	18.3467		0.097712	35.3125	31.0764	27.9049	34.4987
	11.9806	189.84	56.725	64.2774	51.7495		20.1465	23.3399	13.371	12.3314	18.2414		0.098712	35.2831	31.0746	27.8976	34.4677
	11.9813	189.833	56.6354	64.37	51.7723		20.1472	23.1719	13.2628	12.2432	18.1983		0.099711	35.2695	31.0842	27.9097	34.4389
	11.9819	189.504	56.5314	64.4682	51.7594		20.1479	22.9711	13.1645	12.1506	18.1052		0.100711	35.2913	31.0903	27.914	34.4213
	11.9826	189.544	56.5599	64.4725	51.8648		20.1486	22.7931	13.0392	12.0566	18.0271		0.10171	35.2791	31.0807	27.9207	34.4012
	11.9833	189.963	56.5001	64.4142	51.8349		20.1493	22.6322	12.9324	11.9655	17.9308		0.102709	35.2657	31.1048	27.9168	34.3819
	11.984	189.561	56.2836	64.4384	51.9318		20.15	22.4329	12.8327	11.8914	17.8876		0.103709	35.2449	31.1237	27.9411	34.4019
	11.9847	189.644	56.2138	64.5039	51.9588		20.1507	22.2548	12.7031	11.8074	17.7734		0.104708	35.2364	31.1408	27.9446	34.3869
	11.9854	188.787	56.3178	64.6445	51.9403		20.1514	22.1096	12.6291	11.722	17.7306		0.105708	35.2203	31.1606	27.9446	34.3606
	11.9861	188.936	56.1939	64.6648	51.9005		20.1521	21.9003	12.5094	11.6422	17.6022		0.106707	35.231	31.1551	27.9631	34.3627
	11.9868	188.958	55.9689	64.736	51.9973		20.1528	21.7592	12.4083	11.5639	17.5736		0.107706	35.2513	31.1729	27.9725	34.3501
	11.9875	189.093	56.2495	64.7559	52.0955		20.1535	21.577	12.3015	11.4827	17.5261		0.108706	35.2289	31.165	27.9837	34.3371
	11.9882	189.232	56.043	64.7417	51.9417		20.1542	21.4075	12.2218	11.4044	17.4798		0.109705	35.2342	31.2211	28.0031	34.3399
	11.9889	188.651	55.8294	64.6605	51.9688		20.1549	21.2495	12.1107	11.3303	17.3665		0.110704	35.2409	31.2227	28.0115	34.3412
	11.9896	188.812	56.07	64.763	52.1283		20.1556	21.1042	12.0153	11.2591	17.3056		0.111704	35.199	31.2384	28.0324	34.3565
	11.9903	187.938	55.8037	64.7944	52.0742		20.1562	20.8978	11.9313	11.1908	17.2118		0.112703	35.2032	31.2711	28.0621	34.3641
	11.991	188.297	55.855	64.9183	52.1254		20.1569	20.7568	11.8444	11.1182	17.1853		0.113703	35.1853	31.2669	28.0699	34.3342
	11.9917	187.87	55.8336	64.8015	52.1126		20.1576	20.5916	11.7362	11.0583	17.1708		0.114702	35.2075	31.2996	28.0795	34.3335
	11.9924	188.549	55.7296	64.9539	52.1439		20.1583	20.452	11.6522	10.99	17.0792		0.115701	35.2107	31.3288	28.1083	34.3554
	11.9931	188.236	55.7425	65.0194	52.2023		20.159	20.3082	11.5682	10.9231	17.2738		0.116701	35.2075	31.3555	28.1277	34.3611
	11.9938	187.828	55.6841	65.0322	52.0343		20.1597	19.8219	11.4813	10.8618	17.051		0.1177	35.184	31.3601	28.1397	34.3577
	11.9944	187.761	55.6855	64.9909	52.3163		20.1604	19.6424	11.4001	10.8035	16.9696		0.1187	35.1744	31.4021	28.1746	34.3543
	11.9951	187.464	55.5203	65.1632	52.2579		20.1611	19.4958	11.3118	10.7379	16.8766		0.119699	35.1584	31.4584	28.2002	34.357
	11.9958	187.754	55.3566	65.1603	52.2223		20.1618	19.3505	11.2264	10.6853	16.8115		0.120698	35.1595	31.4867	28.2244	34.3606
	11.9965	187.533	55.3865	65.1518	52.2991		20.1625	19.2224	11.1367	10.6297	16.8659		0.121698	35.184	31.5175	28.2564	34.377
	11.9972	187.373	55.3751	65.2173	52.2166		20.1632	19.0401	11.0726	10.5671	16.7843		0.122697	35.1915	31.5545	28.2842	34.3741
	11.9979	187.122	55.4762	65.2102	52.2137		20.1639	18.919	11.0057	10.5101	16.7915		0.123697	35.1616	31.5828	28.3155	34.3996
	11.9986	186.718	55.3238	65.2472	52.2892		20.1646	18.7894	10.9145	10.4631	16.6754		0.124696	35.1779	31.635	28.3601	34.409
	11.9993	187.051	55.3096	65.3027	52.1824		20.1653	18.6385	10.8319	10.3962	16.6886		0.125695	35.1787	31.6969	28.3846	34.3866
	12	187.232	55.2512	65.2828	52.2208		20.166	18.4762	10.7636	10.3506	16.5999		0.126695	35.1672	31.7318	28.4391	34.3744
	12.0007	186.742	55.3167	65.3953	52.3419		20.1667	18.3751	10.6981	10.3036	16.5924		0.127694	35.1605	31.7781	28.4864	34.399
	12.0014	186.323	55.1615	65.3697	52.238		20.1674	18.2412	10.6226	10.2467	16.5733		0.128693	35.1488	31.8379	28.5235	34.4206
	12.0021	186.243	55.217	65.5206	52.4074		20.1681	18.0988	10.5528	10.1854	16.5887		0.129693	35.1541	31.9027	28.5904	34.4586
	12.0028	186.245	55.2284	65.4366	52.2721		20.1687	17.9806	10.4887	10.1399	16.4601		0.130692	35.1616	31.9475	28.6295	34.4603
	12.0035	186.663	55.1187	65.4693	52.3433		20.1694	17.8596	10.4232	10.09	16.5345		0.131692	35.1629	31.9903	28.6719	34.5001
	12.0042	185.789	55.0746	65.458	52.3846		20.1701	17.7214	10.3492	10.0587	16.4141		0.132691	35.1648	32.0472	28.715	34.5051
	12.0049	186.119	55.0091	65.4836	52.4501		20.1708	17.6189	10.2808	10.0003	16.3769		0.133691	35.1484	32.107	28.7755	34.5315
	12.0056	186.295	54.9208	65.5334	52.5199		20.1715	17.4793	10.2253	9.98036	16.404		0.13469	35.1298	32.1975	28.8147	34.5642
	12.0062	185.659	55.0305	65.5562	52.5512		20.1722	17.3796	10.1612	9.91485	16.3046		0.135689	35.1285	32.2366	28.8951	34.592
	12.0069	185.722	54.8076	65.5477	52.5156		20.1729	17.2515	10.1085	9.8821	16.3837		0.136688	35.1285	32.2978	28.9556	34.6069
	12.0076	185.85	54.9479	65.6559	52.6025		20.1736	17.1589	10.0373	9.8408	16.2616		0.137688	35.1338	32.3712	29.0155	34.6424
	12.0083	185.464	54.6374	65.6559	52.5242		20.1743	17.0564	9.9889	9.7995	16.2321		0.138687	35.1434	32.4716	29.0852	34.6803
	12.009	185.517	54.8055	65.6588	52.6512		20.175	16.9467	9.9362	9.75964	16.2064		0.139687	35.1701	32.5414	29.1436	34.7116
	12.0097	185.302	54.7385	65.7969	52.6381		20.1757	16.8414	9.88209	9.73543	16.1914		0.140686	35.1629	32.6232	29.2112	34.7362
	12.0104	184.861	54.6417	65.8225	52.6452		20.1764	16.7417	9.8223	9.69696	16.1553		0.141686	35.1712	32.6845	29.2946	34.7714
	12.0111	185.05	54.5634	65.8752	52.5114		20.1771	16.6448	9.77812	9.64715	16.1314		0.142685	35.1848	32.7564	29.3622	34.7885
	12.0118	185.096	54.5947	65.7385	52.6822		20.1778	16.568	9.72544	9.62151	16.0689		0.143685	35.1936	32.8682	29.4341	34.8248
	12.0125	185.044	54.5406	65.8809	52.6395		20.1785	16.4512	9.67989	9.59017	16.0664		0.144684	35.1998	32.9415	29.5274	34.8953
	12.0132	184.626	54.4537	65.9307	52.621		20.1792	16.38	9.62291	9.57734	16.0482		0.145683	35.1958	33.0063	29.5922	34.9879
	12.0139	184.489	54.5078	65.935	52.7862		20.1799	16.3088	9.57166	9.52894	16.0256		0.146683	35.2139	33.0996	29.6712	35.0099
	12.0146	184.638	54.3313	65.9236	52.6196		20.1806	16.1892	9.51753	9.49048	16.0028		0.147682	35.1712	33.1964	29.746	35.0441
	12.0153	184.245	54.3298	65.8966	52.7791		20.1813	16.1194	9.48194	9.48052	15.9667		0.148681	35.2417	33.2968	29.8371	35.0868
	12.016	184.674	54.4067	65.982	52.6851		20.1819	16.0482	9.43211	9.44064	15.9639		0.14968	35.2428	33.3972	29.9242	35.1616
	12.0167	184.593	54.1176	66.1148	52.6566		20.1826	15.9727	9.38511	9.41217	15.9548		0.15068	35.2075	33.4862	30.0059	35.2392
	12.0174	184.704	54.139	66.0105	52.7847		20.1833	15.9015	9.34951	9.3837	15.91		0.151679	35.2235	33.5795	30.0998	35.2947
	12.0181	184.22	54.1304	66.0418	52.7235		20.184	15.8289	9.30395	9.35379	15.8935		0.152679	35.2417	33.6749	30.1995	35.3674
	12.0187	184.149	54.0906	66.0746	52.8531		20.1847	15.7434	9.27546	9.33099	15.8566		0.153678	35.2294	33.7817	30.2871	35.445
	12.0194	183.508	53.8827	66.1386	52.678		20.1854	15.6594	9.23416	9.3011	15.8577		0.154678	35.2535	33.8935	30.3939	35.5098
	12.0201	183.969	53.8969	66.2597	52.9186		20.1861	15.5939	9.19428	9.27119	15.8463		0.155677	35.2427	34.038	30.4723	35.5795
	12.0208	183.625	53.757	66.2383	52.799		20.1868	15.5184	9.1601	9.26405	15.8603		0.156676	35.2727	34.1156	30.5897	35.6636
	12.0215	183.694	53.8514	66.2212	52.9186		20.1875	15.4857	9.10744	9.23558	15.8946		0.157676	35.3015	34.2125	30.6794	35.7241
	12.0222	183.387	53.6904	66.2284	52.8901		20.1882	15.386	9.07894	9.2185	15.8749		0.158675	35.3528	34.3221	30.7891	35.7931
	12.0229	183.036	53.632	66.1885	52.9941		20.1889	15.3319	9.03621	9.1772	15.8641		0.159674	35.3239	34.4318	30.9002	35.8935
	12.0236	183.572	53.4968	66.3309	53.0411		20.1896	15.2707	9.00205	9.17863	15.849		0.160674	35.3634	34.5763	30.9949	35.9818
	12.0243	182.897	53.5751	66.1999	53.051		20.1903	15.2265	8.97785	9.13162	15.8379		0.161673	35.3613	34.6646	31.1017	36.0559
	12.025	182.928	53.4996	66.4021	53.0197		20.191	15.1567	8.9522	9.11882	15.7244		0.162673	35.3923	34.765	31.2234	36.142
	12.0257	182.629	53.3558	66.432	53.2191		20.1917	15.0912	8.91091	9.09604	15.6783		0.163672	35.4211	34.9081	31.3224	36.2432
	12.0264	182.81	53.5253	66.4434	53.3914		20.1924	15.067	8.881	9.06186	15.6833		0.164672	35.4412	35.0135	31.4413	36.3058
	12.0271	182.283	53.4636	66.39	53.4555		20.1931	14.9901	8.83971	9.06612	15.7123		0.165671	35.467	35.1353	31.5581	36.414
	12.0278	182.005	53.1721	66.4235	53.5267		20.1937	14.9118	8.8326	9.03908	15.6915		0.16667	35.5036	35.2599	31.6798	36.513
	12.0285	182.417	53.1237	66.4049	53.6804		20.1944	14.9061	8.79697	9.01628	15.5978		0.16767	35.5279	35.3802	31.7788	36.5899
	12.0292	182.601	53.2319	66.3594	53.5352		20.1951	14.8491	8.76706	9.00773	15.6289		0.168669	35.5397	35.5133	31.8991	36.691
	12.0299	181.876	53.0938	66.5516	53.6406		20.1958	14.7836	8.73433	8.98923	15.6035		0.169668	35.5795	35.6543	32.0088	36.8277
	12.0306	181.473	53.2048	66.5929	53.8243		20.1965	14.7523	8.70869	8.97071	15.5713		0.170668	35.5973	35.6621	32.127	36.9352
	12.0312	181.738	52.8744	66.6001	53.8001		20.1972	14.7039	8.68305	8.95221	15.5689		0.171667	35.6048	35.8807	32.2473	37.0691
	12.0319	181.142	53.155	66.6299	53.793		20.1979	14.6626	8.66313	8.91519	15.5259		0.172667	35.6561	36.0189	32.3605	37.1787
	12.0326	181.195	52.9927	66.5901	53.8577		20.1986	14.5928	8.62609	8.90948	15.5715		0.173666	35.6604	36.1185	32.4887	37.3375
	12.0333	181.604	52.9428	66.6883	53.8684		20.1993	14.5772	8.59905	8.88954	15.5125		0.174665	35.6913	36.261	32.619	37.408
	12.034	181.353	52.8303	66.6499	53.8946		20.2	14.5259	8.58195	8.86533	15.5128		0.175665	35.7137	36.3777	32.7308	37.5361
	12.0347	181.009	52.8802	66.731	53.8698		20.2007	14.4675	8.55634	8.84825	15.5114		0.176664	35.7931	36.5222	32.8653	37.6836
	12.0354	180.396	52.6665	66.7766	53.8884		20.2014	14.4347	8.53497	8.84825	15.4933		0.177664	35.8163	36.6511	32.9707	37.7882
	12.0361	180.691	52.6352	66.7652	53.9201		20.2021	14.4006	8.51218	8.8283	15.4836		0.178663	35.8323	36.7572	33.1031	37.9213
	12.0368	180.766	52.6651	66.7841	54.0279		20.2028	14.355	8.49082	8.81978	15.4758		0.179663	35.905	36.8647	33.2484	38.0467
	12.0375	180.268	52.5939	66.8151	54.0408		20.2035	14.3393	8.46377	8.79413	15.5164		0.180662	35.9338	37.037	33.3638	38.1606
	12.0382	180.368	52.4558	66.7182	54.0322		20.2042	14.2995	8.43241	8.77846	15.4393		0.181661	35.9455	37.1567	33.477	38.3208
	12.0389	180.714	52.601	66.7239	54.1618		20.2049	14.2482	8.42245	8.76993	15.4138		0.182661	35.9979	37.2898	33.6009	38.4326
	12.0396	180.258	52.5683	66.7698	54.0806		20.2056	14.2325	8.39683	8.74713	15.4231		0.18366	36.0459	37.4002	33.7497	38.56
	12.0403	179.795	52.6295	66.8806	54.2999		20.2063	14.1955	8.36977	8.55205	15.3902		0.184659	36.11	37.5148	33.8622	38.6904
	12.041	180.379	52.4316	66.9048	54.2358		20.2069	14.1656	8.35269	8.7386	15.3784		0.185659	36.1346	37.6957	33.9967	38.8121
	12.0417	180.17	52.4059	66.8521	54.1689		20.2076	14.1314	8.34412	8.73147	15.3688		0.186658	36.2104	37.7911	34.1099	38.921
	12.0424	179.842	52.1739	66.9692	54.2344		20.2083	14.1143	8.31281	8.71013	15.3485		0.187658	36.2414	37.9385	34.2474	39.0507
	12.0431	179.355	52.2807	67.0828	54.2658		20.209	14.0745	8.28859	8.70585	15.3469		0.188657	36.2862	38.0666	34.3606	39.1695
	12.0438	179.891	52.0955	66.986	54.438		20.2097	14.0374	8.28574	8.70868	15.3355		0.189656	36.3396	38.1898	34.4823	39.2948
	12.0444	179.442	52.0969	67.1041	54.4566		20.2104	14.0161	8.26155	8.68449	15.3394		0.190656	36.4133	38.2802	34.6155	39.4216
	12.0451	179.193	52.0371	67.0871	54.4651		20.2111	13.9819	8.24303	8.66881	15.3351		0.191655	36.4881	38.4191	34.7515	39.5526
	12.0458	179.446	52.0457	67.1654	54.4281		20.2118	13.9491	8.21882	8.66028	15.3371		0.192654	36.5127	38.5273	34.8668	39.6773
	12.0465	179.052	51.956	67.1084	54.4153		20.2125	13.9249	8.21028	8.64745	15.3295		0.193654	36.5767	38.622	34.9815	39.8239
	12.0472	178.559	51.8264	67.2437	54.374		20.2132	13.8836	8.18465	8.63321	15.3426		0.194653	36.6333	38.7637	35.1096	39.9477
	12.0479	178.837	51.8306	67.2451	54.4623		20.2139	13.8751	8.17469	8.63749	15.3201		0.195652	36.7017	38.8826	35.2278	40.078
	12.0486	178.825	51.8207	67.1298	54.4224		20.2146	13.8423	8.14904	8.63036	15.2827		0.196652	36.7508	38.9979	35.3467	40.2255
	12.0493	178.475	51.8534	67.3135	54.4808		20.2153	13.801	8.14335	8.61043	15.2917		0.197651	36.801	39.1254	35.4635	40.345
	12.05	178.46	51.684	67.4744	54.495		20.216	13.784	8.12625	8.60189	15.2692		0.198651	36.8715	39.2208	35.5902	40.4739
	12.0507	178.4	51.6626	67.4032	54.6531		20.2167	13.7711	8.10348	8.60047	15.2853		0.19965	36.9698	39.3618	35.7077	40.5793
	12.0514	178.162	51.6996	67.3619	54.6716		20.2174	13.7626	8.09067	8.59049	15.2707		0.20065	36.9569	39.4351	35.8152	40.7117
	12.0521	178.111	51.5102	67.4274	54.6189		20.2181	13.7455	8.075	8.5905	15.2667		0.201649	37.0136	39.5386	35.9505	40.8428
	12.0528	177.898	51.5857	67.3519	54.5975		20.2188	13.7227	8.0579	8.57199	15.2596		0.202648	37.1108	39.6786	36.0409	40.9724
	12.0535	177.822	51.3251	67.332	54.599		20.2194	13.69	8.05079	8.55347	15.2514		0.203648	37.1695	39.7548	36.1605	41.0935
	12.0542	177.812	51.4818	67.3206	54.6089		20.2201	13.6786	8.03797	8.55063	15.2511		0.204647	37.2101	39.8702	36.2667	41.2095
	12.0549	177.723	51.3166	67.4402	54.6175		20.2208	13.6174	8.00807	8.53495	15.2233		0.205646	37.3147	39.9463	36.3741	41.3335
	12.0556	177.453	51.5259	67.4587	54.725		20.2215	13.6202	8.00096	8.52499	15.2041		0.206646	37.3649	40.0411	36.4902	41.4572
	12.0563	177.215	51.2924	67.5157	54.7086		20.2222	13.6074	7.98956	8.53068	15.2172		0.207645	37.4194	40.1706	36.5856	41.5448
	12.0569	177.288	51.1727	67.4829	54.7499		20.2229	13.5761	7.97673	8.52498	15.1995		0.208645	37.5166	40.2333	36.6889	41.6609
	12.0576	176.476	51.3165	67.6139	54.72		20.2236	13.5889	7.96962	8.51645	15.1985		0.209644	37.5614	40.3408	36.8	41.7926
	12.0583	177.114	51.1514	67.5455	54.7329		20.2243	13.5433	7.94969	8.50221	15.1955		0.210644	37.6383	40.4177	36.8982	41.913
	12.059	176.671	50.9634	67.4488	54.757		20.225	13.539	7.93829	8.49581	15.1792		0.211643	37.7056	40.4895	36.9979	42.0682
	12.0597	176.474	51.0261	67.4132	54.7983		20.2257	13.5134	7.92404	8.49651	15.1841		0.212642	37.7612	40.5872	37.0919	42.1138
	12.0604	176.9	50.8965	67.7364	54.7856		20.2264	13.4849	7.91408	8.4894	15.1668		0.213642	37.8263	40.652	37.178	42.2262
	12.0611	176.228	50.8822	67.6509	54.7983		20.2271	13.4892	7.90696	8.49365	15.1602		0.214641	37.8787	40.7224	37.2635	42.316
	12.0618	176.087	50.8395	67.6938	54.9336		20.2278	13.4707	7.897	8.48228	15.1527		0.21564	38.0015	40.8086	37.3567	42.4405
	12.0625	176.05	50.9029	67.5826	54.8966		20.2285	13.4493	7.89415	8.46946	15.1361		0.21664	38.01	40.8962	37.4244	42.501
	12.0632	175.893	50.8182	67.7306	54.9963		20.2292	13.4522	7.87421	8.46946	15.1252		0.217639	38.1296	40.9603	37.5248	42.5853
	12.0639	176.118	50.905	67.6738	54.9906		20.2299	13.418	7.86566	8.46518	15.1414		0.218639	38.1937	41.0258	37.6052	42.6561
	12.0646	175.956	50.7127	67.5357	55.0191		20.2306	13.4066	7.86139	8.45805	15.1295		0.219638	38.2471	41.0984	37.6672	42.7154
	12.0653	175.476	50.5946	67.7478	54.945		20.2312	13.3852	7.84004	8.45095	15.1135		0.220637	38.331	41.171	37.7619	42.8528
	12.066	175.482	50.5974	67.8077	54.9422		20.2319	13.3781	7.82579	8.4424	15.1156		0.221637	38.4148	41.2073	37.8132	42.9497
	12.0667	175.549	50.6117	67.8945	55.0561		20.2326	13.3525	7.83006	8.44525	15.1138		0.222636	38.4661	41.2793	37.8893	43.0322
	12.0674	175.248	50.5704	67.9487	55.0461		20.2333	13.3454	7.81157	8.4367	15.1304		0.223636	38.5398	41.3149	37.9427	43.102
	12.0681	175.318	50.4038	67.8447	55.086		20.234	13.3397	7.79732	8.43386	15.1124		0.224635	38.6017	41.3725	38.0324	43.1662
	12.0687	174.888	50.4564	67.9949	55.1501		20.2347	13.3169	7.80156	8.43243	15.1124		0.225634	38.6637	41.4359	38.0666	43.2437
	12.0694	175.251	50.2998	67.9928	55.1095		20.2354	13.2984	7.7859	8.42103	15.1201		0.226634	38.7726	41.4836	38.1471	43.3023
	12.0701	174.207	50.2642	68.0141	55.1287		20.2361	13.2898	7.77879	8.42672	15.1154		0.227633	38.7662	41.5413	38.2048	43.3284
	12.0708	175.224	50.3197	67.9372	55.2127		20.2368	13.2841	7.76029	8.41961	15.1054		0.228632	38.8655	41.5676	38.261	43.4268
	12.0715	174.739	50.3297	68.027	55.1162		20.2375	13.2685	7.76599	8.4196	15.0987		0.229632	38.8933	41.6089	38.303	43.5021
	12.0722	173.947	50.0819	67.9599	55.1943		20.2382	13.2571	7.76027	8.39684	15.0987		0.230631	38.9307	41.6354	38.36	43.577
	12.0729	174.146	50.0791	68.017	55.1512		20.2389	13.24	7.74889	8.39682	15.0949		0.231631	38.9574	41.6708	38.4034	43.6033
	12.0736	174.441	49.9951	67.9287	55.2897		20.2396	13.2243	7.74462	8.40253	15.0853		0.23263	39.0652	41.7015	38.4319	43.666
	12.0743	173.784	49.8982	67.9401	55.284		20.2403	13.2343	7.72753	8.40823	15.0826		0.23363	39.1122	41.7251	38.4796	43.7364
	12.075	173.521	49.8555	67.8362	55.2526		20.241	13.2086	7.72896	8.39255	15.0741		0.234629	39.171	41.7456	38.501	43.7827
	12.0757	173.633	49.7544	68.1095	55.2441		20.2417	13.1944	7.71756	8.39824	15.0832		0.235628	39.2297	41.7912	38.5437	43.8218
	12.0764	173.749	49.7928	67.9984	55.3751		20.2424	13.1859	7.70902	8.39399	15.0772		0.236628	39.2692	41.8028	38.5658	43.8646
	12.0771	173.504	49.7701	68.0768	55.4178		20.2431	13.1759	7.7076	8.38259	15.0845		0.237627	39.3333	41.799	38.5964	43.8959
	12.0778	173.397	49.7587	68.0013	55.3936		20.2438	13.1816	7.70049	8.39541	15.0869		0.238626	39.3739	41.8268	38.6142	43.9329
	12.0785	173.148	49.5835	67.9998	55.5075		20.2444	13.1859	7.69194	8.38223	15.0951		0.239626	39.4548	41.8802	38.6469	43.9785
	12.0792	172.981	49.696	68.0369	55.4349		20.2451	13.1659	7.68767	8.37832	15.083		0.240625	39.4892	41.8652	38.6768	43.9991
	12.0799	172.423	49.6789	68.0398	55.4933		20.2458	13.1389	7.67199	8.38116	15.0799		0.241625	39.5312	41.8617	38.7089	44.032
	12.0806	172.872	49.6205	68.1265	55.5175		20.2465	13.1602	7.6606	8.38045	15.0686		0.242624	39.6153	41.8539	38.7114	44.0326
	12.0812	173.305	49.6562	68.1537	55.5303		20.2472	13.1289	7.65774	8.3769	15.057		0.243624	39.6719	41.8716	38.7309	44.0746
	12.0819	172.822	49.5579	68.1708	55.5203		20.2479	13.1232	7.65207	8.37262	15.0677		0.244623	39.705	41.8902	38.7402	44.0894
	12.0826	173.018	49.4625	68.0639	55.5602		20.2486	13.1004	7.64209	8.37262	15.0867		0.245622	39.7562	41.8838	38.748	44.0961
	12.0833	172.299	49.4255	68.0839	55.5445		20.2493	13.0876	7.65206	8.36691	15.077		0.246622	39.799	41.8809	38.7687	44.1182
	12.084	172.309	49.5223	68.2219	55.6094		20.25	13.0933	7.63638	8.37119	15.0614		0.247621	39.8582	41.8788	38.7501	44.111
	12.0847	172.237	49.2802	68.1867	55.6414		20.2507	13.0947	7.62216	8.35018	15.0661		0.24862	39.8791	41.8838	38.763	44.1274
	12.0854	172.06	49.2546	68.2064	55.6106		20.2514	13.0919	7.62357	8.35268	15.0651		0.249619	39.9474	41.8866	38.768	44.1366
	12.0861	172.172	49.3001	68.2147	55.5716		20.2521	13.0833	7.61218	8.35269	15.058		0.250619	39.9667	41.8667	38.7779	44.1316
	12.0868	171.794	49.2887	68.2291	55.6286		20.2528	13.0662	7.61504	8.36122	15.05		0.251618	39.9795	41.8688	38.7744	44.1359
	12.0875	171.542	49.1877	68.1908	55.667		20.2535	13.0492	7.60364	8.35126	15.0618		0.252618	40.0756	41.8546	38.7587	44.1397
	12.0882	171.945	49.0894	68.229	55.7168		20.2542	13.0691	7.60366	8.34272	15.0702		0.253617	40.0382	41.836	38.7537	44.1508
	12.0889	171.456	49.0737	68.4044	55.7382		20.2549	13.0534	7.59652	8.34984	15.0698		0.254617	40.1546	41.8425	38.7395	44.1308
	12.0896	171.181	49.1022	68.474	55.7425		20.2556	13.0492	7.6079	8.33701	15.0261		0.255616	40.1439	41.7976	38.7331	44.1117
	12.0903	171.608	48.9555	68.581	55.7824		20.2562	13.0477	7.59796	8.34271	15.0341		0.256615	40.1888	41.7663	38.7316	44.1551
	12.091	170.942	48.9569	68.4485	55.8201		20.2569	13.0164	7.578	8.33275	15.0074		0.257615	40.2112	41.7656	38.711	44.1124
	12.0917	171.198	48.8202	68.4499	55.9233		20.2576	13.0249	7.583	8.32955	15.0617		0.258614	40.2294	41.7155	38.7046	44.1068
	12.0924	170.847	48.8971	68.4029	55.9689		20.2583	13.015	7.57515	8.34698	15.0308		0.259613	40.286	41.7243	38.6904	44.0917
	12.0931	170.74	48.8701	68.38	56.0016		20.259	13.015	7.57087	8.33559	15.0167		0.260613	40.2945	41.7057	38.6718	44.0924
	12.0938	170.626	48.7462	68.4457	55.9731		20.2597	12.9965	7.56948	8.34414	15.0063		0.261612	40.3276	41.6723	38.6576	44.0924
	12.0944	170.311	48.8316	68.4868	56.3093		20.2604	13.0064	7.56092	8.34129	15.0094		0.262612	40.3789	41.6301	38.6313	44.0804
	12.0951	170.263	48.7718	68.4228	55.8051		20.2611	12.9922	7.55807	8.33275	14.9917		0.263611	40.3757	41.6324	38.6152	44.0814
	12.0958	170.229	48.6023	68.6193	56.0273		20.2618	13.0007	7.55523	8.33133	14.9822		0.264611	40.4387	41.6039	38.5921	44.0433
	12.0965	170.15	48.524	68.4531	55.8236		20.2625	12.9765	7.54383	8.31851	14.995		0.26561	40.4013	41.5918	38.57	44.0468
	12.0972	170.043	48.5255	68.4412	55.8578		20.2632	12.9822	7.5424	8.32563	14.9908		0.266609	40.4569	41.5555	38.5385	43.987
	12.0979	170.032	48.4343	68.5637	55.9034		20.2639	12.9765	7.54526	8.31424	14.9736		0.267609	40.4943	41.5	38.5066	44.0091
	12.0986	169.519	48.5041	68.5922	55.9746		20.2646	12.9737	7.54099	8.3185	14.9825		0.268608	40.5327	41.4964	38.4881	43.9677
	12.0993	169.45	48.3952	68.4355	56.0273		20.2653	12.9765	7.53387	8.31992	14.9995		0.269607	40.5113	41.4394	38.439	43.9728
	12.1	169.599	48.3816	68.7887	55.9959		20.266	12.9751	7.53245	8.32421	14.9948		0.270607	40.5509	41.4209	38.4205	43.9058
	12.1007	169.481	48.3004	68.8286	55.9974		20.2667	12.968	7.52247	8.31602	14.9797		0.271606	40.5252	41.3882	38.3714	43.8988
	12.1014	169.499	48.319	68.7859	56.1327		20.2674	12.9466	7.5125	8.32277	14.9918		0.272606	40.5455	41.3462	38.35	43.9051
	12.1021	168.728	48.3176	68.524	56.0202		20.2681	12.9523	7.51821	8.3128	14.9757		0.273605	40.5701	41.3177	38.3165	43.8675
	12.1028	168.685	48.2464	68.7588	56.1739		20.2688	12.9495	7.50966	8.30569	14.9795		0.274604	40.5776	41.2857	38.2902	43.8504
	12.1035	168.578	48.2364	68.6393	56.2523		20.2694	12.9566	7.50822	8.31957	14.9483		0.275604	40.6339	41.2522	38.2432	43.824
	12.1042	168.756	48.0099	68.6806	56.0786		20.2701	12.9295	7.50538	8.3185	14.9673		0.276603	40.6288	41.213	38.1991	43.7734
	12.1049	168.416	48.1054	68.9596	56.3377		20.2708	12.9224	7.50111	8.32562	14.9801		0.277603	40.6417	41.1689	38.1734	43.7228
	12.1056	168.216	48.1866	68.7746	56.332		20.2715	12.9295	7.49969	8.31566	14.9731		0.278602	40.6737	41.134	38.1393	43.7051
	12.1063	168.11	47.9986	68.7589	56.2971		20.2722	12.9566	7.50112	8.30995	14.9653		0.279602	40.6587	41.0842	38.103	43.6602
	12.1069	168.028	47.963	68.5694	56.3411		20.2729	12.921	7.48972	8.3121	14.9886		0.280601	40.6833	41.045	38.0652	43.6334
	12.1076	168.229	47.8718	68.8073	56.3192		20.2736	12.921	7.48829	8.32136	14.9473		0.2816	40.7145	41.0158	38.0239	43.574
	12.1083	167.778	47.9003	69.1064	56.3178		20.2743	12.9181	7.48829	8.30568	14.9878		0.2826	40.7303	40.9818	37.9691	43.574
	12.109	167.305	47.8277	68.8058	56.3733		20.275	12.9196	7.47689	8.31281	14.961		0.283599	40.7428	40.9318	37.9406	43.5196
	12.1097	167.097	47.849	68.965	56.3733		20.2757	12.9196	7.47157	8.30711	14.9693		0.284598	40.7495	40.8898	37.8886	43.507
	12.1104	167.332	47.7579	69.0038	56.4161		20.2764	12.911	7.47121	8.31708	14.963		0.285598	40.7228	40.8521	37.8616	43.4558
	12.1111	167.284	47.6782	68.9454	56.3562		20.2771	12.9295	7.47407	8.30711	14.9871		0.286597	40.7741	40.8193	37.8181	43.4182
	12.1118	167.069	47.7109	68.9298	56.4488		20.2778	12.8911	7.46409	8.31138	14.9633		0.287597	40.7057	40.778	37.7811	43.4203
	12.1125	166.832	47.5927	69.0608	56.4431		20.2785	12.8797	7.45982	8.31139	14.9405		0.288596	40.7175	40.7417	37.7291	43.3627
	12.1132	166.918	47.5984	68.9854	56.5271		20.2792	12.8854	7.46124	8.30712	14.9301		0.289596	40.7477	40.684	37.6978	43.3433
	12.1139	166.895	47.6013	69.0721	56.4972		20.2799	12.9181	7.46444	8.30604	14.9602		0.290595	40.7783	40.6491	37.6601	43.2867
	12.1146	166.97	47.5329	68.8969	56.4559		20.2806	13.0079	7.46407	8.31281	14.9694		0.291594	40.788	40.627	37.6152	43.2102
	12.1153	166.368	47.5699	69.0366	56.5513		20.2812	12.9068	7.46124	8.30853	14.9817		0.292594	40.7783	40.5694	37.5682	43.1839
	12.116	166.788	47.4417	69.1548	56.4972		20.2819	12.958	7.45447	8.3	14.9546		0.293593	40.7842	40.5466	37.5241	43.1505
	12.1167	166.109	47.4517	69.196	56.5325		20.2826	12.8014	7.45695	8.31994	14.9603		0.294592	40.788	40.4754	37.4785	43.1155
	12.1174	166.293	47.4119	69.1334	56.5926		20.2833	12.8071	7.44986	8.31708	14.9349		0.295592	40.7933	40.4355	37.4358	43.0913
	12.1181	165.902	47.3449	68.9825	56.5556		20.284	12.8199	7.44558	8.32136	14.958		0.296591	40.7762	40.4141	37.4045	43.0557
	12.1188	165.845	47.2538	68.9525	56.5955		20.2847	12.8128	7.45127	8.30426	14.9134		0.29759	40.7989	40.3985	37.3553	43.0236
	12.1194	165.377	47.2638	68.9767	56.5997		20.2854	12.7871	7.43417	8.31994	14.956		0.29859	40.7901	40.3294	37.2912	42.9852
	12.1201	165.328	47.0217	69.0594	56.5371		20.2861	12.8128	7.44271	8.31424	14.9688		0.299589	40.8083	40.2717	37.2571	42.9317
	12.1208	165.019	47.2026	69.176	56.6297		20.2868	12.8099	7.44131	8.30284	14.9485		0.300589	40.7992	40.2426	37.2072	42.8963
	12.1215	165.543	47.0387	69.0422	56.6525		20.2875	12.8014	7.43562	8.30285	14.9334		0.301588	40.8115	40.1835	37.1631	42.8465
	12.1222	165.507	47.063	69.162	56.7179		20.2882	12.7886	7.43881	8.30853	14.9449		0.302587	40.8061	40.1372	37.1225	42.8051
	12.1229	164.775	46.9804	69.1433	56.751		20.2889	12.7814	7.43559	8.31424	14.9814		0.303587	40.7773	40.1001	37.0741	42.7439
	12.1236	164.614	46.9465	69.2374	56.6752		20.2896	12.7985	7.44272	8.30853	14.946		0.304586	40.7602	40.0553	37.0385	42.7012
	12.1243	164.108	46.9833	69.3357	56.7806		20.2903	12.9224	7.43702	8.30284	14.9778		0.305585	40.773	40.0111	36.9804	42.6748
	12.125	164.55	46.9618	69.3883	56.7151		20.291	12.9025	7.42707	8.30284	14.9694		0.306585	40.805	39.9862	36.9253	42.6349
	12.1257	164.559	46.8807	69.2629	56.7749		20.2917	12.864	7.4299	8.30712	14.9423		0.307584	40.792	39.9385	36.9003	42.5879
	12.1264	164.108	46.8594	69.2823	56.7735		20.2924	12.8683	7.4331	8.29999	14.9704		0.308584	40.8328	39.8965	36.8519	42.5693
	12.1271	164.403	46.8835	69.3171	56.8418		20.2931	12.874	7.41994	8.30568	14.9459		0.309583	40.8221	39.8431	36.7978	42.5267
	12.1278	163.865	46.8479	69.3941	56.8489		20.2937	12.8071	7.42458	8.31281	14.9627		0.310583	40.8307	39.794	36.7494	42.4933
	12.1285	163.89	46.63	69.34	56.913		20.2944	12.8939	7.421	8.30568	14.965		0.311582	40.7805	39.7826	36.7174	42.4569
	12.1292	163.622	46.66	69.4125	56.8646		20.2951	12.8797	7.41566	8.30781	14.9741		0.312581	40.8211	39.7199	36.6618	42.4402
	12.1299	163.527	46.5546	69.4253	56.7493		20.2958	12.8754	7.41425	8.30854	14.989		0.313581	40.8371	39.6836	36.6269	42.4092
	12.1306	163.692	46.5646	69.3356	56.4773		20.2965	12.8769	7.41318	8.31424	14.964		0.31458	40.8253	39.6373	36.5735	42.3744
	12.1312	163.484	46.5916	69.4824	56.295		20.2972	12.8882	7.41851	8.30427	14.9604		0.315579	40.8339	39.5683	36.5223	42.3177
	12.1319	163.486	46.5404	69.196	56.2964		20.2979	12.8612	7.41388	8.30853	14.9665		0.316579	40.805	39.5747	36.4959	42.2875
	12.1326	163.282	46.5161	69.4923	56.3448		20.2986	12.7757	7.41708	8.30568	14.9638		0.317578	40.8488	39.5177	36.4603	42.2497
	12.1333	163.043	46.4862	69.478	56.3235		20.2993	12.8242	7.41424	8.30141	14.9527		0.318578	40.8221	39.4586	36.419	42.2077
	12.134	162.801	46.3794	69.3356	56.2879		20.3	12.9509	7.40997	8.31208	14.9424		0.319577	40.8392	39.4202	36.3806	42.1471
	12.1347	162.846	46.3922	69.4067	56.4004		20.3007	12.8712	7.40287	8.30853	14.9664		0.320577	40.8574	39.391	36.3343	42.1472
	12.1354	162.372	46.3054	69.4965	56.3591		20.3014	12.9893	7.40855	8.31708	14.9441		0.321576	40.8414	39.3476	36.2766	42.0874
	12.1361	162.133	46.3196	69.5762	56.326		20.3021	12.8882	7.41139	8.30711	14.9544		0.322575	40.8259	39.3283	36.2318	42.0461
	12.1368	162.586	46.2855	69.5051	56.3577		20.3028	12.7871	7.37579	8.30853	14.9445		0.323575	40.7837	39.2813	36.1855	42.0262
	12.1375	162.207	46.2271	69.5308	56.426		20.3035	12.7629	7.39715	8.31672	14.96		0.324574	40.8264	39.2329	36.1435	41.997
	12.1382	162.102	46.2669	69.4496	56.4296		20.3042	12.8783	7.38718	8.30853	14.9522		0.325573	40.8093	39.2165	36.115	41.9585
	12.1389	161.528	46.0732	69.4851	56.3918		20.3049	12.9196	7.39146	8.30854	14.9677		0.326573	40.8286	39.1644	36.0587	41.9315
	12.1396	161.746	45.9907	69.4667	56.4604		20.3056	12.8469	7.39859	8.30997	14.9441		0.327572	40.82	39.1218	36.0253	41.8645
	12.1403	161.791	46.0277	69.4053	56.5599		20.3063	12.7871	7.4	8.31566	14.9422		0.328571	40.8211	39.0905	35.9783	41.8211
	12.141	161.061	46.0476	69.5065	56.561		20.3069	13.2272	7.4057	8.31851	14.9714		0.329571	40.8147	39.062	35.9348	41.8239
	12.1417	161.428	45.9907	69.5947	56.5428		20.3076	12.7829	7.39999	8.31282	14.9472		0.33057	40.8066	38.988	35.8992	41.788
	12.1424	161.18	45.8468	69.5984	56.4317		20.3083	12.817	7.39964	8.30427	14.9292		0.33157	40.82	38.9574	35.8587	41.7424
	12.1431	161.052	45.7714	69.498	56.6083		20.309	12.7786	7.39858	8.31282	14.9233		0.332569	40.8328	38.9324	35.8024	41.7043
	12.1437	160.854	45.8824	69.6817	56.6012		20.3097	13.0662	7.39858	8.31282	14.9319		0.333569	40.8464	38.9031	35.7832	41.6552
	12.1444	160.829	45.7984	69.6347	56.5357		20.3104	13.0449	7.39146	8.31424	14.9392		0.334568	40.852	38.8527	35.7391	41.621
	12.1451	160.917	45.8796	69.5975	56.594		20.3111	12.8655	7.39288	8.30996	14.9478		0.335567	40.8574	38.8356	35.6885	41.5861
	12.1458	160.729	45.6632	69.5706	56.5428		20.3118	12.8712	7.39431	8.31565	14.9646		0.336567	40.8435	38.7699	35.6586	41.5537
	12.1465	160.465	45.7486	69.5149	56.5855		20.3125	12.8626	7.39146	8.31139	14.9529		0.337566	40.8958	38.7487	35.6137	41.5103
	12.1472	159.845	45.7229	69.5891	56.5955		20.3132	12.8655	7.38007	8.32278	14.9477		0.338565	40.867	38.7103	35.5553	41.5135
	12.1479	160.417	45.656	69.7828	56.6268		20.3139	12.8541	7.38576	8.31707	14.9553		0.339565	40.8542	38.6626	35.5269	41.4722
	12.1486	160.555	45.5891	69.6944	56.6239		20.3146	12.864	7.38576	8.30996	14.9364		0.340564	40.8499	38.6377	35.4948	41.4473
	12.1493	160.01	45.6489	69.6931	56.7663		20.3153	12.8683	7.37721	8.30711	14.9717		0.341564	40.8376	38.6014	35.4542	41.4224
	12.15	159.839	45.5891	69.6532	56.651		20.316	12.8555	7.38433	8.30997	14.9351		0.342563	40.8499	38.5722	35.4094	41.3727
	12.1507	159.897	45.6361	69.7856	56.7322		20.3167	12.7715	7.39146	8.3242	14.9591		0.343563	40.8665	38.5366	35.3887	41.3483
	12.1514	159.573	45.4196	69.7301	56.7251		20.3174	12.9096	7.37863	8.31709	14.9542		0.344562	40.8649	38.4967	35.3439	41.322
	12.1521	159.33	45.4367	69.8241	56.7863		20.3181	13.2471	7.38007	8.31816	14.9556		0.345561	40.8713	38.4703	35.3113	41.2928
	12.1528	159.632	45.3242	69.8198	56.7208		20.3187	13.0435	7.37722	8.31992	14.9419		0.346561	40.8467	38.4205	35.267	41.2479
	12.1535	158.964	45.3812	69.7855	56.6994		20.3194	12.8526	7.38577	8.31993	14.9641		0.34756	40.8956	38.4212	35.2314	41.2387
	12.1542	158.869	45.3228	69.71	56.7806		20.3201	12.9979	7.38861	8.31423	14.9574		0.348559	40.8499	38.3664	35.2072	41.2024
	12.1549	158.784	45.1562	69.9294	56.8518		20.3208	12.9609	7.38433	8.32028	14.9725		0.349559	40.8766	38.3529	35.1587	41.1561
	12.1556	158.402	45.2117	69.6518	56.7763		20.3215	12.7729	7.38575	8.3242	14.9754		0.350558	40.903	38.3021	35.1174	41.1233
	12.1562	158.768	45.2672	69.898	56.8746		20.3222	12.7772	7.38149	8.3242	14.9523		0.351557	40.867	38.2738	35.0868	41.1048
	12.1569	158.577	45.1875	69.7586	56.8775		20.3229	12.9523	7.38148	8.31139	14.9458		0.352557	40.9001	38.2418	35.0427	41.0614
	12.1576	158.393	45.0522	69.7287	56.7521		20.3236	12.9068	7.36583	8.31424	14.9201		0.353556	40.8798	38.1948	35.0106	41.0379
	12.1583	157.794	45.1063	69.8296	56.8589		20.3243	12.8982	7.38007	8.33133	15.0161		0.354556	40.9385	38.1877	34.9715	41.0137
	12.159	158.025	45.2131	69.7031	56.8105		20.325	12.9594	7.3758	8.32847	14.922		0.355555	40.8574	38.14	34.9316	40.9845
	12.1597	157.422	45.0536	69.7201	56.9102		20.3257	12.8683	7.3758	8.31138	14.9644		0.356555	40.8713	38.1086	34.901	40.9581
	12.1604	158.033	45.075	69.891	56.8561		20.3264	12.7629	7.36297	8.32991	14.9384		0.357554	40.8659	38.0723	34.8697	40.9332
	12.1611	157.824	44.9597	69.7528	56.9985		20.3271	12.9723	7.37009	8.32847	14.9385		0.358553	40.9161	38.0545	34.8369	40.9204
	12.1618	157.676	44.9611	69.8668	56.923		20.3278	12.7772	7.37578	8.33417	14.9653		0.359553	40.9321	38.0353	34.8091	40.9044
	12.1625	157.368	44.9298	69.7723	56.9953		20.3285	12.78	7.36867	8.32847	14.924		0.360552	40.9343	37.999	34.7714	40.8627
	12.1632	157.536	44.9511	69.8868	56.933		20.3292	12.7729	7.36582	8.33701	14.9211		0.361551	40.9097	37.9677	34.7458	40.8478
	12.1639	157.093	44.8714	69.8611	56.9515		20.3299	12.9124	7.36583	8.32847	14.9513		0.362551	40.9193	37.9434	34.7194	40.8282
	12.1646	157.049	44.9355	69.8027	56.9885		20.3306	12.9068	7.36583	8.33845	14.9573		0.36355	40.8948	37.9007	34.666	40.8225
	12.1653	156.559	44.8799	69.7414	57.0512		20.3313	12.8996	7.35871	8.3356	14.9658		0.36455	40.9468	37.8651	34.6262	40.7873
	12.166	156.74	44.7674	70.0205	57.0625		20.3319	12.8697	7.36582	8.34271	14.9942		0.365549	40.9594	37.8267	34.6105	40.7595
	12.1667	156.584	44.7603	69.78	57.0184		20.3326	12.7572	7.35303	8.33701	14.9529		0.366549	40.961	37.7968	34.5699	40.7538
	12.1674	151.381	44.6962	69.7243	56.9728		20.3333	13.0449	7.34588	8.3242	14.9744		0.367548	40.9695	37.7617	34.5443	40.7282
	12.1681	151.373	44.6393	69.8042	56.9999		20.334	12.8711	7.35301	8.34521	14.9646		0.368547	40.9418	37.737	34.5122	40.689
	12.1688	151.122	44.756	69.8554	56.9685		20.3347	12.9808	7.34589	8.3356	14.9744		0.369547	40.9685	37.7042	34.4788	40.6854
	12.1694	151.158	44.5994	69.7314	56.9415		20.3354	12.79	7.35015	8.33701	14.9355		0.370546	40.977	37.6843	34.4417	40.6427
	12.1701	151.238	44.5008	69.6817	57.2021		20.3361	12.8655	7.34874	8.34343	14.9646		0.371545	40.9877	37.6679	34.4097	40.5936
	12.1708	150.704	44.4855	69.8355	57.158		20.3368	12.931	7.35337	8.33702	14.9693		0.372545	40.9938	37.6423	34.3798	40.5857
	12.1715	156.767	44.4755	69.7131	57.2434		20.3375	12.8697	7.35016	8.34271	14.9576		0.373544	41.013	37.5979	34.3342	40.5754
	12.1722	155.421	44.4669	69.9309	57.1181		20.3382	12.9025	7.35586	8.35125	14.9572		0.374543	40.9855	37.5818	34.3036	40.5338
	12.1729	155.718	44.3559	69.9052	57.2605		20.3389	12.8598	7.35301	8.35696	14.9717		0.375543	40.9834	37.5561	34.2787	40.5651
	12.1736	155.85	44.3858	69.7642	57.2761		20.3396	12.8569	7.35016	8.3413	14.9684		0.376542	40.9813	37.5127	34.2488	40.4989
	12.1743	155.52	44.343	70.002	57.3303		20.3403	12.8925	7.35658	8.34272	14.969		0.377542	41.0074	37.4849	34.2068	40.4827
	12.175	155.561	44.3416	69.6604	57.1964		20.341	12.8498	7.35586	8.33987	14.95		0.378541	41.0237	37.4828	34.1835	40.444
	12.1757	155.228	44.279	69.8411	57.3844		20.3417	12.9039	7.35585	8.33275	14.9613		0.379541	41.0176	37.455	34.1562	40.4006
	12.1764	155.402	44.2348	69.7941	57.3303		20.3424	12.8811	7.35587	8.35125	14.9691		0.38054	40.9823	37.4123	34.1306	40.375
	12.1771	155.142	44.2177	69.7458	57.3929		20.3431	12.8327	7.36299	8.35411	14.9721		0.381539	40.946	37.3895	34.1	40.3543
	12.1778	154.694	44.1608	69.7728	57.4598		20.3438	12.8996	7.34589	8.34414	14.9589		0.382539	40.9973	37.3888	34.0857	40.3344
	12.1785	154.623	44.195	69.8426	57.5183		20.3444	12.8854	7.34731	8.35837	14.9979		0.383538	41.0154	37.3589	34.0423	40.3186
	12.1792	154.541	44.1366	69.854	57.5239		20.3451		7.35336	8.34983	14.9587		0.384537	41.0016	37.3411	34.0202	40.2974
	12.1799	154.245	44.0269	69.9537	57.4741		20.3458		7.35442	8.35268	14.9502		0.385537	41.0379	37.3069	34.0053	40.2781
	12.1806	154.724	44.0184	69.9351	57.5382		20.3465		7.35843	8.35695	14.9314		0.386536	41.009	37.2834	33.9779	40.2685
	12.1813	154.425	44.0155	70.0533	57.4983		20.3472		7.35444	8.35125	14.9503		0.387536	41.0582	37.2514	33.9583	40.2297
	12.1819	154.281	43.9999	69.9977	57.4873		20.3479		7.34588	8.35696	14.9601		0.388535	41.0657	37.2286	33.927	40.2112
	12.1826	153.96	44.0654	69.9579	57.5097		20.3486		7.35728	8.34555	14.9775		0.389534	41.0806	37.1837	33.8878	40.1888
	12.1833	154.324	43.9372	69.8682	57.5168		20.3493		7.35017	8.3413	14.954		0.390534	41.1169	37.1688	33.8522	40.1692
	12.184	153.939	43.9201	69.7043	57.5425		20.35		7.3573	8.34842	14.9967		0.391533	41.0795	37.1695	33.8308	40.1415
	12.1847	153.466	43.8817	69.7101	57.5838		20.3507		7.35586	8.34414	14.966		0.392532	41.0859	37.1317	33.8052	40.103
	12.1854	153.34	43.9059	69.9708	57.551		20.3514		7.35158	8.35839	14.9655		0.393532	41.056	37.1004	33.7717	40.0987
	12.1861	153.3	43.8119	69.7912	57.5197		20.3521		7.33449	8.34557	14.9721		0.394531	41.0454	37.0563	33.7454	40.0859
	12.1868	153.62	43.7336	69.767	57.5937		20.3528		7.33805	8.3356	14.9631		0.395531	41.0688	37.0527	33.7198	40.0453
	12.1875	152.988	43.8489	69.918	57.6422		20.3535		7.33591	8.35981	14.9665		0.39653	41.0563	37.0477	33.6948	40.0254
	12.1882	153.136	43.7706	69.9579	57.6486		20.3542		7.34733	8.34984	14.9718		0.397529	41.0315	37.0251	33.677	40.0012
	12.1889	152.709	43.7175	69.8226	57.6094		20.3549		7.34733	8.35981	14.9835		0.398529	41.0881	36.9886	33.6505	39.994
	12.1896	152.636	43.7905	69.8198	57.6436		20.3556		7.33734	8.37547	14.9782		0.399528	41.1052	36.9744	33.6265	39.977
	12.1903	152.739	43.6211	70.1344	57.645		20.3562		7.35586	8.37547	14.9681		0.400528	41.0667	36.958	33.6144	39.9602
	12.191	152.375	43.5883	69.8754	57.719		20.3569		7.35301	8.36549	14.9831		0.401527	41.1223	36.9224	33.5809	39.9362
	12.1917	152.009	43.6553	69.8582	57.682		20.3576		7.35586		14.9587		0.402526	41.0742	36.8889	33.5624	39.9207
	12.1924	152.146	43.5271	69.8127	57.7532		20.3583				14.9425		0.403526	41.0667	36.8683	33.5247	39.9058
	12.1931	151.96	43.5655	69.8524	57.8372		20.359				14.966		0.404525	41.118	36.8747	33.499	39.8858
	12.1937	151.994	43.4559	69.9294	57.7376		20.3597				14.9515		0.405524	41.1169	36.8526	33.4812	39.8524
	12.1944	151.349	43.4659	69.656	57.7903		20.3604				14.9616		0.406524	41.0998	36.8206	33.4485	39.8566
	12.1951	151.646	43.4331	69.7885	57.813		20.3611				14.9789		0.407523	41.1137	36.7943	33.4378	39.846
	12.1958	151.27	43.5054	69.832	57.8444		20.3618				14.9661		0.408523	41.1148	36.7772	33.4093	39.8145
	12.1965	151.326	43.4402	69.7173	57.8686		20.3625				15.0034		0.409522	41.1351	36.7537	33.3908	39.8073
	12.1972	151.015	43.3534	69.7542	57.7077		20.3632				14.975		0.410522	41.1831	36.7344	33.363	39.7833
	12.1979	151.202	43.3662	69.8981	57.9327		20.3639				14.9614		0.411521	41.165	36.6874	33.3381	39.7634
	12.1986	150.98	43.2921	69.7194	57.9013		20.3646				14.9902		0.41252	41.1524	36.7052	33.3249	39.7434
	12.1993	150.968	43.2366	69.8482	57.8871		20.3653				14.9842		0.41352	41.2061	36.672	33.3075	39.7349
	12.2	150.712	43.3049	69.898	57.9369		20.366				14.9564		0.414519	41.1863	36.6476	33.2764	39.7235
	12.2007	150.395	43.2921	70.0519	57.9711		20.3667				14.9478		0.415518	41.1468	36.6412	33.2598	39.7199
	12.2014	150.714	43.2366	69.7784	57.9526		20.3674				14.9438		0.416518	41.119	36.6303	33.2292	39.7128
	12.2021	150.097	43.2252	69.8188	57.9668		20.3681				14.9822		0.417517	41.1871	36.6154	33.2121	39.6964
	12.2028	149.861	43.2295	69.8768	58.0466		20.3688				14.9604		0.418517	41.2216	36.5984	33.19	39.6886
	12.2035	150.164	43.2024	69.8412	58.1007		20.3694				14.9661		0.419516	41.2184	36.5643	33.1857	39.695
	12.2042	149.758	43.0856	69.9338	57.9412		20.3701				14.9889		0.420516	41.2472	36.5401	33.1806	39.6824
	12.2049	150.046	43.0756	69.807	57.9682		20.3708				14.9976		0.421515	41.1949	36.5322	33.1523	39.6642
	12.2056	149.852	43.1241	69.8967	58.0736		20.3715				14.9553		0.422514	41.2226	36.5087	33.1395	39.6373
	12.2062	149.597	43.1355	69.8753	58.2716		20.3722				14.9515		0.423514	41.2269	36.5016	33.1167	39.6181
	12.2069	149.741	43.0999	69.9351	58.1733		20.3729				14.9415		0.424513	41.2055	36.4617	33.0832	39.6025
	12.2076	149.146	43.0643	69.8654	58.226		20.3736				14.9833		0.425512	41.2258	36.4489	33.0711	39.5825
	12.2083	149.166	43.0216	69.875	58.2474		20.3743				14.9887		0.426512	41.2101	36.434	33.0576	39.5579
	12.209	149.048	42.9888	70.1971	58.1719		20.375				14.9505		0.427511	41.1962	36.4322	33.0369	39.5611
	12.2097	148.841	42.9404	70.1374	58.1363		20.3757				14.9703		0.42851	41.2056	36.4197	33.0106	39.5569
	12.2104	148.83	42.9076	69.9366	58.1035		20.3764				14.9831		0.42951	41.1692	36.4055	32.9857	39.5191
	12.2111	148.66	42.8066	70.1511	58.2288		20.3771				14.9789		0.430509	41.1917	36.3649	32.9664	39.5241
	12.2118	148.906	42.8834	70.0348	58.3072		20.3778				14.9916		0.431509	41.1938	36.3556	32.9394	39.5092
	12.2125	148.297	42.8136	69.7629	58.2089		20.3785				14.967		0.432508	41.212	36.34	32.9358	39.4962
	12.2132	147.776	42.7496	69.8781	58.3271		20.3792				14.9563		0.433508	41.1938	36.3507	32.9128	39.4622
	12.2139	148.119	42.7937	69.9094	58.2416		20.3799				14.9497		0.434507	41.1919	36.3414	32.8903	39.4629
	12.2146	147.525	42.7653	69.888	58.3257		20.3806				14.9522		0.435506	41.2344	36.3215	32.8953	39.4479
	12.2153	147.914	42.6783	69.8838	58.2804		20.3812				14.9683		0.436506	41.2258	36.309	32.8604	39.423
	12.216	148.102	42.7183	69.8126	58.2858		20.3819				14.9611		0.437505	41.3124	36.2795	32.8525	39.4195
	12.2167	147.561	42.6869	69.9694	58.367		20.3826				14.9777		0.438504	41.2472	36.2837	32.8604	39.4045
	12.2174	147.665	42.6541	69.8795	58.2488		20.3833				14.9677		0.439504	41.2803	36.2489	32.8376	39.3824
	12.2181	147.464	42.5772	69.976	58.1391		20.384				14.954		0.440503	41.228	36.2567	32.8093	39.354
	12.2188	147.213	42.5132	69.938	58.1861		20.3847				14.9702		0.441503	41.2141	36.2145	32.792	39.339
	12.2194	147.168	42.5231	69.9081	58.357		20.3854				14.9617		0.442502	41.2317	36.189	32.7856	39.3369
	12.2201	147.015	42.5317	69.7496	58.3499		20.3861				14.958		0.443502	41.2611	36.1677	32.7557	39.3333
	12.2208	146.883	42.4726	69.8853	58.3556		20.3868				14.9359		0.444501	41.2419	36.1897	32.7479	39.3212
	12.2215	147.018	42.4804	69.8895	58.4125		20.3875				14.9556		0.4455	41.2419	36.1598	32.7429	39.3006
	12.2222	146.625	42.4391	69.8696	58.3712		20.3882				14.9764		0.4465	41.2323	36.1314	32.7272	39.2956
	12.2229	146.591	42.4235	69.9451	58.4695		20.3889				14.9607		0.447499	41.2221	36.1413	32.7158	39.2778
	12.2236	146.083	42.3879	70.0006	58.4666		20.3896				14.9378		0.448498	41.2696	36.1239	32.6973	39.2714
	12.2243	146.516	42.3167	69.6958	58.4439		20.3903				14.923		0.449498	41.2771	36.0886	32.6852	39.2634
	12.225	146.46	42.2925	69.9409	58.4688		20.391				14.9542		0.450497	41.3075	36.0844	32.6681	39.2473
	12.2257	146.234	42.4078	69.9351	58.5151		20.3917				14.9556		0.451496	41.3222	36.065	32.6446	39.2372
	12.2264	146.148	42.3053	69.6418	58.4994		20.3924				14.9627		0.452496	41.329	36.0509	32.6361	39.2472
	12.2271	145.932	42.2042	69.9251	58.4937		20.3931				14.9601		0.453495	41.3391	36.0459	32.6232	39.2201
	12.2278	145.893	42.2853	69.9024	58.6062		20.3938				14.9503		0.454495	41.3358	36.0388	32.6161	39.2108
	12.2285	145.734	42.2967	69.7971	58.5749		20.3944				14.9748		0.455494	41.3305	36.0352	32.6118	39.2037
	12.2292	145.61	42.143	69.9181	58.5948		20.3951						0.456494	41.338	36.0002	32.5912	39.2078
	12.2299	145.42	42.1529	69.7144	58.5065		20.3958						0.457493	41.3316	36.0003	32.5693	39.1994
	12.2306	145.705	42.18	69.7928	58.5549		20.3965						0.458492	41.3134	36.0016	32.5634	39.2002
	12.2313	145.186	42.1614	69.8169	58.5977		20.3972						0.459492	41.3679	36.0071	32.5592	39.166
	12.2319	145.15	42.0489	69.8738	58.4951		20.3979						0.460491	41.3327	35.9959	32.5385	39.156
	12.2326	144.892	42.0974	69.8654	58.6204		20.3986						0.46149	41.3636	35.969	32.5428	39.146
	12.2333	145.244	42.0618	69.9697	58.7401		20.3993						0.46249	41.3754	35.9818	32.5179	39.1517
	12.234	145.035	42.0305	70.0691	58.6561		20.4						0.463489	41.3722	35.9569	32.5022	39.124
	12.2347	145.026	41.9083	69.8753	58.6319		20.4007						0.464489	41.3959	35.9535	32.4994	39.1339
	12.2354	145.117	42.0575	69.8839	58.7458		20.4014						0.465488	41.3652	35.947	32.4851	39.1263
	12.2361	144.671	41.9593	69.8939	58.6664		20.4021						0.466488	41.3893	35.9227	32.4636	39.1375
	12.2368	144.787	41.8652	70.0006	58.7244		20.4028						0.467487	41.3764	35.9413	32.4524	39.1297
	12.2375	144.599	41.8752	69.9522	58.6461		20.4035						0.468486	41.4122	35.9135	32.4372	39.1105
	12.2382	144.508	41.908	69.8269	58.7016		20.4042						0.469486	41.4384	35.9014	32.4225	39.0941
	12.2389	144.354	41.7841	69.9376	58.7173		20.4049						0.470485	41.4245	35.9064	32.4096	39.0716
	12.2396	144.334	41.8909	69.7814	58.7073		20.4056						0.471484	41.4333	35.9163	32.4175	39.0514
	12.2403	144.59	41.8367	69.7102	58.6987		20.4062						0.472484	41.433	35.8878	32.4125	39.0549
	12.241	143.991	41.772	69.848	58.8156		20.4069						0.473483	41.4266	35.8708	32.3812	39.0535
	12.2417	143.749	41.7769	69.8612	58.834		20.4076						0.474482	41.4598	35.8914	32.3733	39.0691
	12.2424	143.774	41.7072	69.8156	58.7333		20.4083						0.475482	41.4309	35.875	32.352	39.0492
	12.2431	143.447	41.6816	69.8924	58.9067		20.409						0.476481	41.5057	35.8542	32.3459	39.0556
	12.2438	143.612	41.7029	69.9946	58.9238		20.4097						0.477481	41.464	35.8508	32.3477	39.0577
	12.2444	143.005	41.5505	69.9551	58.834		20.4104						0.47848	41.4619	35.8537	32.3527	39.0392
	12.2451	143.178	41.71	69.8412	58.864		20.4111						0.47948	41.4331	35.8457	32.3349	39.0364
	12.2458	142.926	41.6075	69.9836	58.9024		20.4118						0.480479	41.4427	35.8423	32.3142	39.0221
	12.2465	143.208	41.5818	69.8013	58.9181		20.4125						0.481478	41.4683	35.8074	32.3043	39.0279
	12.2472	143.207	41.4879	69.8184	58.9722		20.4132						0.482478	41.4512	35.8045	32.3071	39.0086
	12.2479	142.718	41.5747	69.9894	58.8867		20.4139						0.483477	41.4766	35.8124	32.2954	38.9873
	12.2486	142.497	41.5206	70.0205	58.9423		20.4146						0.484476	41.4918	35.7889	32.2993	39.0079
	12.2493	142.508	41.4651	69.8055	58.9707		20.4153						0.485476	41.4982	35.7782	32.2964	39.0015
	12.25	142.121	41.3697	69.6716	58.9309		20.416						0.486475	41.479	35.7604	32.2971	38.9723
	12.2507	141.83	41.495	69.9708	58.9932		20.4167						0.487475	41.4832	35.7631	32.2856	38.968
	12.2514	142.065	41.5249	69.7102	59.0462		20.4174						0.488474	41.4953	35.7524	32.2808	38.9746
	12.2521	142.175	41.354	69.8682	59.089		20.4181						0.489474	41.5035	35.7768	32.2801	38.9688
	12.2528	141.714	41.3526	69.5948	59.1676		20.4187						0.490473	41.5238	35.7575	32.2532	38.9524
	12.2535	141.603	41.391	69.881	59.1972		20.4194						0.491472	41.5217	35.7419	32.2473	38.9453
	12.2542	141.477	41.3312	69.6744	59.136		20.4201						0.492471	41.5238	35.7506	32.2366	38.9328
	12.2549	141.494	41.3725	69.7116	59.0562		20.4208						0.493471	41.527	35.7609	32.2359	38.936
	12.2556	141.339	41.2501	69.7471	59.1203		20.4215						0.49447	41.5057	35.7497	32.2359	38.936
	12.2562	141.388	41.3142	70.0163	59.2528		20.4222						0.49547	41.5292	35.7412	32.2302	38.9433
	12.2569	140.886	41.2543	69.6789	59.21		20.4229						0.496469	41.6178	35.7319	32.226	38.9552
	12.2576	140.855	41.1546	69.6974	59.3424		20.4236						0.497468	41.5997	35.7341	32.2167	38.9388
	12.2583	140.676	41.2173	69.7372	59.2741		20.4243						0.498468	41.5868	35.7469	32.2177	38.9324
	12.259	140.525	41.1418	69.7743	59.2954		20.425						0.499467	41.6349	35.7198	32.2153	38.9319
	12.2597	140.627	41.2113	69.7414	59.3567		20.4257						0.500467	41.6167	35.7041	32.2084	38.9275
	12.2604	140.422	41.1774	69.7187	59.2983		20.4264						0.501466	41.6338	35.6963	32.2032	38.9023
	12.2611	140.415	41.1347	69.6474	59.3908		20.4271						0.502465	41.621	35.7058	32.1946	38.899
	12.2618	140.109	41.0688	69.6688	59.445		20.4278						0.503465	41.6488	35.697	32.1891	38.9068
	12.2625	139.805	40.9681	69.8311	59.435		20.4285						0.504464	41.6766	35.7106	32.1902	38.9132
	12.2632	140.161	41.0051	69.723	59.4136		20.4292						0.505463	41.6979	35.6928	32.1797	38.9011
	12.2639	140.006	40.9709	69.6617	59.398		20.4299						0.506463	41.7182	35.7034	32.1903	38.9061
	12.2646	140.123	41.0151	69.6404	59.4336		20.4306						0.507462	41.6862	35.6911	32.2017	38.9097
	12.2653	139.553	40.9937	69.6176	59.3652		20.4313						0.508462	41.7177	35.7107	32.1868	38.8862
	12.266	139.368	41.045	69.6688	59.315		20.4319						0.509461	41.6947	35.7104	32.1832	38.8826
	12.2667	139.259	41.0137	69.8284	59.3111		20.4326						0.510461	41.7188	35.6933	32.1843	38.9004
	12.2674	139.318	40.9325	69.908	59.3339		20.4333						0.51146	41.743	35.7034	32.1725	38.8977
	12.2681	139.172	40.9439	69.8525	59.3467		20.434						0.512459	41.7278	35.678	32.1761	38.9061
	12.2687	139.36	40.9282	69.8092	59.5219		20.4347						0.513459	41.7599	35.675	32.1765	38.9317
	12.2694	138.955	40.8812	69.696	59.4478		20.4354						0.514458	41.7503	35.7148	32.1797	38.9431
	12.2701	139.049	40.7816	69.619	59.566		20.4361						0.515457	41.7759	35.7102	32.1626	38.9417
	12.2708	138.686	40.8214	69.5023	59.4079		20.4368						0.516457	41.7863	35.6985	32.1761	38.9481
	12.2715	138.446	40.7359	69.8241	59.4279		20.4375						0.517456	41.8282	35.697	32.1697	38.9196
	12.2722	138.176	40.773	69.6774	59.4592		20.4382						0.518456	41.8069	35.7048	32.1668	38.9095
	12.2729	138.299	40.7331	69.565	59.5945		20.4389						0.519455	41.8272	35.6842	32.1633	38.9043
	12.2736	137.862	40.7345	69.6004	59.5618		20.4396						0.520455	41.8474	35.7035	32.159	38.9098
	12.2743	138.028	40.6819	69.4452	59.5731		20.4403						0.521454	41.8421	35.7018	32.1519	38.8983
	12.275	137.896	40.7745	69.6033	59.5831		20.441						0.522453	41.8872	35.697	32.1462	38.9022
	12.2757	137.914	40.6164	69.4723	59.4407		20.4417						0.523453	41.864	35.6924	32.1476	38.9196
	12.2764	137.823	40.585	69.3286	59.6529		20.4424						0.524452	41.8581	35.6879	32.149	38.926
	12.2771	137.745	40.5722	69.5105	59.5731		20.4431						0.525451	41.8485	35.6892	32.1505	38.9182
	12.2778	137.457	40.6149	69.4837	59.6629		20.4437						0.526451	41.8482	35.697	32.1469	38.9239
	12.2785	137.41	40.4839	69.4724	59.6686		20.4444						0.52745	41.911	35.7063	32.1501	38.9253
	12.2792	137.125	40.5081	69.4467	59.7255		20.4451						0.528449	41.8774	35.6965	32.1489	38.9047
	12.2799	137.187	40.4625	69.3798	59.7084		20.4458						0.529449	41.9179	35.6856	32.1384	38.9202
	12.2806	137.157	40.3658	69.7157	59.6814		20.4465						0.530448	41.9222	35.7056	32.1526	38.9481
	12.2812	137.013	40.4341	69.5634	59.8295		20.4472						0.531448	41.9073	35.7008	32.1732	38.9684
	12.2819	137.147	40.3757	69.4069	59.8038		20.4479						0.532447	41.9911	35.7191	32.1846	38.9438
	12.2826	136.653	40.3786	69.4595	59.8223		20.4486						0.533447	41.9906	35.7191	32.1804	38.9413
	12.2833	136.393	40.3814	69.6375	59.7654		20.4493						0.534446	41.9617	35.7106	32.1704	38.9519
	12.284	136.51	40.3906	69.485	59.8751		20.45						0.535445	42.0071	35.7148	32.1711	38.9467
	12.2847	136.163	40.3258	69.3897	59.9149		20.4507						0.536445	42.0076	35.7027	32.1681	38.9388
	12.2854	136.358	40.2931	69.4054	59.9234		20.4514						0.537444	42.0386	35.7038	32.1725	38.9488
	12.2861	136.114	40.3131	69.5591	59.8195		20.4521						0.538443	42.0215	35.6863	32.1773	38.9599
	12.2868	135.931	40.296	69.5578	59.7013		20.4528						0.539443	42.0437	35.7056	32.1802	38.9431
	12.2875	135.536	40.2618	69.404	59.8462		20.4535						0.540442	42.0568	35.7004	32.1825	38.9303
	12.2882	135.746	40.2077	69.4154	59.7796		20.4542						0.541442	42.0739	35.7193	32.1699	38.9237
	12.2889	135.334	40.1735	69.377	59.848		20.4549						0.542441	42.0771	35.7191	32.1711	38.9602
	12.2896	135.425	40.2091	69.3926	59.895		20.4556						0.543441	42.1115	35.7198	32.1725	38.9823
	12.2903	135.552	40.1948	69.3271	59.8779		20.4563						0.54444	42.1112	35.7194	32.1873	39.0029
	12.291	135.354	40.1934	69.5023	59.8793		20.4569						0.545439	42.1251	35.725	32.1839	39.0307
	12.2917	135.172	40.1891	69.1319	60.0018		20.4576						0.546439	42.1345	35.7298	32.196	38.9944
	12.2924	135.066	40.1564	69.5279	60.0929		20.4583						0.547438	42.1657	35.7447	32.1855	38.9981
	12.2931	134.877	40.1094	69.4268	59.9847		20.459						0.548437	42.171	35.7511	32.196	38.988
	12.2938	134.447	40.0239	69.5336	59.9533		20.4597						0.549437	42.1809	35.7576	32.216	38.999
	12.2944	134.848	40.0824	69.2857	59.9719		20.4604						0.550436	42.1767	35.7604	32.2089	39.0293
	12.2951	134.629	40.0282	69.3385	59.9637		20.4611						0.551435	42.202	35.7675	32.2331	39.0428
	12.2958	134.579	40.0254	69.3398	60.0274		20.4618						0.552435	42.2071	35.7656	32.2302	39.0547
	12.2965	134.618	39.9798	69.3812	60.0459		20.4625						0.553434	42.2597	35.7796	32.2309	39.0464
	12.2972	134.319	40.0539	69.4083	60.0246		20.4632						0.554434	42.2629	35.7781	32.2252	39.0344
	12.2979	134.474	39.9699	69.3683	60.1128		20.4639						0.555433	42.233	35.7725	32.2281	39.038
	12.2986	133.995	39.8958	69.236	60.2723		20.4646						0.556433	42.2672	35.7725	32.2423	39.0385
	12.2993	133.957	39.9855	69.2473	60.0786		20.4653						0.557432	42.2768	35.796	32.2509	39.0417
	12.3	133.899	39.8958	69.4496	60.0972		20.466						0.558431	42.3334	35.8223	32.2637	39.0508
	12.3007	133.81	39.8474	69.2601	60.0601		20.4667						0.559431	42.3313	35.8266	32.263	39.0601
	12.3014	133.741	39.8687	69.2842	60.3222		20.4674						0.56043	42.3313	35.8145	32.2808	39.0756
	12.3021	133.592	39.8673	69.3583	60.0787		20.4681						0.561429	42.3473	35.8017	32.2808	39.0661
	12.3028	133.628	39.8531	69.2786	60.167		20.4688						0.562429	42.3665	35.8216	32.2858	39.0998
	12.3035	132.997	39.7762	69.2903	60.1698		20.4694						0.563428	42.3943	35.8266	32.2929	39.1158
	12.3042	133.157	39.7548	69.095	60.3115		20.4701						0.564428	42.374	35.8501	32.3092	39.1382
	12.3049	133.187	39.7449	69.2474	60.4959		20.4708						0.565427	42.4519	35.845	32.3185	39.1411
	12.3056	133.15	39.6509	69.1306	60.4931		20.4715						0.566427	42.4434	35.838	32.3121	39.1617
	12.3063	132.761	39.7904	69.2232	60.4375		20.4722						0.567426	42.4957	35.8708	32.3256	39.198
	12.3069	132.682	39.648	69.1975	60.4646		20.4729						0.568425	42.4904	35.885	32.3441	39.2073
	12.3076	132.469	39.6965	69.1107	60.4674		20.4736						0.569425	42.5096	35.8857	32.3605	39.2117
	12.3083	132.641	39.5982	69.1846	60.5016		20.4743						0.570424	42.5203	35.8793	32.3659	39.2265
	12.309	132.373	39.4629	69.1363	60.5443		20.475						0.571423	42.5491	35.8914	32.3804	39.2386
	12.3097	131.975	39.5383	69.1399	60.4902		20.4757						0.572423	42.5769	35.9113	32.3872	39.2452
	12.3104	132.469	39.5213	69.1573	60.4902		20.4764						0.573422	42.5513	35.9178	32.399	39.2728
	12.3111	132.171	39.5925	69.0651	60.5016		20.4771						0.574421	42.6418	35.9211	32.4011	39.297
	12.3118	132.056	39.5697	69.045	60.4902		20.4778						0.575421	42.5897	35.937	32.4114	39.292
	12.3125	132.05	39.5394	69.1341	60.6654		20.4785						0.57642	42.6207	35.9384	32.4218	39.3032
	12.3132	131.896	39.4002	68.8985	60.56		20.4792						0.57742	42.6188	35.9507	32.4321	39.3022
	12.3139	132.067	39.49	69.0354	60.4688		20.4799						0.578419	42.6196	35.9783	32.4424	39.3166
	12.3146	131.659	39.5298	69.1917	60.5358		20.4806			10.1541			0.579419	42.6543	35.9847	32.4495	39.3248
	12.3153	131.704	39.4116	69.28	60.5301		20.4812	13.7427	9.08321	10.1669	17.1632		0.580418	42.6976	35.9662	32.4588	39.3362
	12.316	131.193	39.4359	69.0878	60.5586		20.4819	13.811	9.07752	10.1712	17.2159		0.581417	42.6859	36.0025	32.4709	39.3711
	12.3167	131.085	39.3347	68.9298	60.5372		20.4826	13.9207	9.08464	10.2054	17.2543		0.582417	42.7392	36.0178	32.4837	39.376
	12.3174	131.28	39.3575	68.9669	60.6728		20.4833	14.0431	9.10884	10.2224	17.3198		0.583416	42.7659	36.0274	32.5001	39.3874
	12.3181	131.116	39.3419	68.8828	60.5899		20.484	14.3094	9.14585	10.2751	17.3868		0.584415	42.7678	36.0509	32.5043	39.3874
	12.3187	130.914	39.3974	68.9781	60.6953		20.4847	14.58	9.20852	10.3065	17.4024		0.585415	42.7969	36.0694	32.5216	39.4139
	12.3194	130.798	39.339	69.1818	60.7195		20.4854	14.8563	9.26265	10.3292	17.4879		0.586414	42.8354	36.0858	32.5271	39.4323
	12.3201	130.72	39.3205	69.1277	60.5999		20.4861	15.1482	9.3267	10.3905	17.5277		0.587414	42.845	36.1121	32.5499	39.4241
	12.3208	130.441	39.282	69.0608	60.6469		20.4868	15.433	9.3737	10.4318	17.589		0.588413	42.8791	36.1063	32.5556	39.4316
	12.3215	130.595	39.2778	68.944	60.6725		20.4875	15.7491	9.42925	10.466	17.6737		0.589413	42.8898	36.11	32.562	39.4757
	12.3222	130.336	39.302	68.8785	60.5999		20.4882	16.061	9.49333	10.5015	17.7086		0.590412	42.9539	36.125	32.5894	39.4878
	12.3229	130.451	39.2251	68.8386	60.6824		20.4889	16.3031	9.54887	10.55	17.7229		0.591411	42.9945	36.1613	32.6005	39.5163
	12.3236	130.358	39.1838	69.0793	60.607		20.4896	16.5494	9.59872	10.5998	17.8097		0.592411	42.986	36.152	32.6111	39.5434
	12.3243	130.111	39.1254	68.971	60.6426		20.4903	16.8043	9.6628	10.634	17.8154		0.59341	43.0244	36.1712	32.6154	39.5405
	12.325	130.108	39.2621	68.8244	60.7608		20.491	17.0521	9.72119	10.6967	17.8781		0.594409	43.0949	36.1947	32.6261	39.5574
	12.3257	130.092	39.1681	68.9569	60.701		20.4917	17.2572	9.77104	10.7536	17.9122		0.595409	43.0522	36.2076	32.651	39.574
	12.3264	130.109	39.1382	68.8713	60.6582		20.4924	17.4566	9.84507	10.7992	18.0162		0.596408	43.0832	36.2218	32.6738	39.5811
	12.3271	129.991	39.1346	68.8686	60.5244		20.4931	17.6744	9.91485	10.8533	18.049		0.597407	43.1302	36.251	32.6861	39.5946
	12.3278	129.95	39.1382	68.7932	60.6127		20.4938	17.8838	9.97466	10.916	18.0902		0.598407	43.1397	36.283	32.708	39.6096
	12.3285	129.762	39.1325	68.5468	60.6825		20.4944	18.0888	10.043	10.9615	18.1429		0.599406	43.1579	36.2894	32.7165	39.6197
	12.3292	129.463	39.1225	68.6478	60.6725		20.4951	18.2853	10.0929	11.0199	18.2227		0.600406	43.1881	36.2844	32.7393	39.653
	12.3299	129.658	39.0456	68.803	60.727		20.4958	18.4633	10.1569	11.0897	18.2583		0.601405	43.2092	36.3051	32.7486	39.6523
	12.3306	129.414	39.1168	68.662	60.5856		20.4965	18.6698	10.2239	11.1424	18.3295		0.602405	43.2265	36.3414	32.7678	39.6893
	12.3312	129.525	39.0713	68.86	60.7024		20.4972	18.8621	10.2965	11.1837	18.3808		0.603404	43.2807	36.367	32.7892	39.7121
	12.3319	129.148	39.0172	68.9355	60.748		20.4979	19.0543	10.3634	11.2463	18.4092		0.604403	43.2284	36.367	32.8141	39.7413
	12.3326	129.06	39.0603	68.6264	60.7366		20.4986	19.2124	10.4218	11.3061	18.4947		0.605403	43.3192	36.3749	32.8475	39.7655
	12.3333	128.685	39.0471	68.5523	60.6284		20.4993	19.3818	10.4902	11.3503	18.5844		0.606402	43.3747	36.3994	32.8689	39.794
	12.334	128.698	39.02	68.5183	60.7864		20.5	19.5641	10.5557	11.4058	18.6257		0.607401	43.4217	36.4293	32.8832	39.8086
	12.3347	128.94	39.01	68.6892	60.7722		20.5007	19.725	10.6468	11.4813	18.6841		0.608401	43.458	36.4418	32.9045	39.8376
	12.3354	128.365	38.9303	68.9626	60.916		20.5014	19.903	10.7052	11.5368	18.7182		0.6094	43.4914	36.4318	32.9162	39.8538
	12.3361	128.429	38.9089	68.6493	60.832		20.5021	20.0953	10.7565	11.6052	18.8065		0.6104	43.5114	36.4667	32.9399	39.8709
	12.3368	128.342	38.9217	68.7702	60.8491		20.5028	20.2363	10.8348	11.6579	18.8763		0.611399	43.5114	36.4988	32.9664	39.9008
	12.3375	128.376	38.8605	68.6806	60.8761		20.5035	20.4057	10.9074	11.712	18.9162		0.612398	43.544	36.5123	32.9814	39.9108
	12.3382	128.323	38.899	68.5781	60.9203		20.5042	20.5951	10.9843	11.7946	18.9361		0.613398	43.5851	36.5415	33.0127	39.9257
	12.3389	128.049	38.8862	68.6363	60.8718		20.5049	20.776	11.0512	11.8501	19.0244		0.614397	43.6332	36.5648	33.0348	39.9449
	12.3396	128.103	38.9246	68.4214	60.9003		20.5056	20.9397	11.1182	11.9014	19.1227		0.615396	43.6594	36.5529	33.0569	39.9663
	12.3403	127.902	38.8776	68.5695	60.9519		20.5062	21.1064	11.1865	11.9726	19.1341		0.616396	43.6876	36.6029	33.0654	39.9855
	12.341	128.069	38.7865	68.7048	61.0556		20.5069	21.273	11.262	12.0295	19.1981		0.617395	43.6855	36.6226	33.0996	40.0154
	12.3417	127.871	38.7295	68.5609	61.0784		20.5076	21.3869	11.3204	12.078	19.2366		0.618395	43.7111	36.6447	33.1202	40.0786
	12.3424	127.97	38.7794	68.6692	60.9972		20.5083	21.545	11.3873	12.1364	19.3363		0.619394	43.7581	36.644	33.1359	40.0987
	12.3431	127.423	38.7277	68.5468	60.906		20.509	21.723	11.4699	12.2118	19.3719		0.620394	43.8318	36.6839	33.1608	40.1429
	12.3438	127.486	38.6982	68.4414	60.963		20.5097	21.8725	11.5283	12.2731	19.4317		0.621393	43.8308	36.7166	33.2028	40.1792
	12.3444	127.345	38.7338	68.2818	61.1196		20.5104	22.022	11.6123	12.3286	19.4588		0.622392	43.8831	36.7665	33.227	40.2269
	12.3451	127.264	38.7156	68.5453	61.0036		20.5111	22.1786	11.6878	12.4012	19.5157		0.623392	43.9493	36.7836	33.2498	40.2497
	12.3458	127.321	38.654	68.4555	61.0199		20.5118	22.2954	11.7376	12.4639	19.5584		0.624391	43.9707	36.8064	33.2619	40.2906
	12.3465	127.171	38.6213	68.5866	61.0484		20.5125	22.4592	11.8102	12.5251	19.5926		0.62539	43.9707	36.8405	33.2883	40.3109
	12.3472	127.344	38.6619	68.5112	61.0883		20.5132	22.6116	11.8943	12.5878	19.7151		0.62639	44.0209	36.8583	33.3118	40.3268
	12.3479	126.553	38.7124	68.5215	60.9801		20.5139	22.771	11.9498	12.649	19.7834		0.627389	44.0732	36.8804	33.3274	40.3586
	12.3486	126.954	38.6725	68.3915	61.0798		20.5146	22.9177	12.0466	12.723	19.8304		0.628388	44.1341	36.8989	33.3588	40.3536
	12.3493	126.639	38.59	68.42	61.0086		20.5153	23.0274	12.1093	12.7786	19.8945		0.629388	44.1223	36.9288	33.3751	40.3928
	12.35	126.81	38.6526	68.3197	61.1666		20.516	23.1797	12.1848	12.8584	19.9102		0.630387	44.1704	36.963	33.3988	40.4063
	12.3507	126.864	38.6797	68.3858	61.037		20.5167	23.3307	12.2674	12.9096	20.0127		0.631387	44.2302	36.9972	33.4328	40.432
	12.3514	126.747	38.6911	68.3046	61.0545		20.5174	23.4802	12.3386	12.9865	20.1038		0.632386	44.2761	36.9922	33.4513	40.4426
	12.3521	126.576	38.6754	68.4227	61.0299		20.5181	23.5998	12.4183	13.0577	20.0953		0.633386	44.29	37.0385	33.4948	40.4818
	12.3528	126.495	38.6626	68.4341	61.084		20.5188	23.7066	12.508	13.1303	20.1793		0.634385	44.3488	37.0912	33.509	40.5324
	12.3535	126.048	38.6711	68.326	61.1652		20.5194	23.8462	12.5877	13.2086	20.1993		0.635384	44.4297	37.1018	33.5446	40.5765
	12.3542	125.925	38.5921	68.306	61.2037		20.5201	23.9886	12.6533	13.2827	20.279		0.636384	44.4758	37.1467	33.5823	40.6042
	12.3549	126.512	38.6384	68.2776	61.1197		20.5208	24.1538	12.7359	13.3397	20.3416		0.637383	44.4791	37.1844	33.6023	40.6391
	12.3556	126.243	38.607	68.3459	61.3076		20.5215	24.2606	12.8142	13.4223	20.3702		0.638382	44.4943	37.1823	33.6272	40.6598
	12.3563	126.142	38.5885	68.3445	61.2161		20.5222	24.4016	12.9181	13.5006	20.4485		0.639382	44.5349	37.2193	33.6728	40.7047
	12.3569	125.93	38.5558	68.2618	61.3389		20.5229	24.5326	12.9836	13.5704	20.5097		0.640381	44.556	37.2435	33.7076	40.7082
	12.3576	125.934	38.5672	68.0783	61.3048		20.5236	24.6465	13.0819	13.653	20.588		0.641381	44.6377	37.2977	33.7426	40.741
	12.3583	125.709	38.5629	68.054	61.225		20.5243	24.7732	13.1545	13.727	20.6022		0.64238	44.6681	37.324	33.7675	40.7671
	12.359	125.39	38.5373	68.1323	61.225		20.525	24.9128	13.2386	13.7953	20.6991		0.64338	44.7106	37.329	33.7974	40.8093
	12.3597	125.41	38.4988	68.138	61.319		20.5257	25.0609	13.3098	13.8808	20.7504		0.644379	44.7845	37.3838	33.8223	40.8641
	12.3604	125.565	38.6028	68.1837	61.1538		20.5264	25.1549	13.428	13.9563	20.7803		0.645378	44.7997	37.4258	33.8629	40.9154
	12.3611	125.112	38.5408	68.3131	61.1908		20.5271	25.2987	13.5077	14.0346	20.8301		0.646378	44.8555	37.4415	33.9156	40.9432
	12.3618	125.192	38.5544	68.2124	61.2321		20.5278	25.4055	13.5903	14.12	20.8885		0.647377	44.8945	37.4742	33.9334	40.9816
	12.3625	125.128	38.5558	68.0839	61.3119		20.5285	25.5237	13.6871	14.2169	20.9625		0.648376	44.9565	37.5148	33.9597	41.0094
	12.3632	124.694	38.5387	67.7849	61.1723		20.5292	25.6533	13.7811	14.2852	21.001		0.649376	45.0579	37.507	33.9896	41.0329
	12.3639	124.706	38.5102	67.9513	61.2165		20.5299	25.7701	13.8737	14.3621	21.0665		0.650375	45.0665	37.5703	34.0266	41.0642
	12.3646	124.897	38.3735	68.2234	61.3133		20.5306	25.874	13.979	14.4589	21.1049		0.649376	44.7397	37.304	33.7639	40.8079
	12.3653	124.786	38.4476	67.943	61.2706		20.5312	26.005	14.0716	14.5401	21.1562		0.648376	44.4502	37.0513	33.5539	40.5708
	12.366	124.837	38.3906	67.9812	61.292		20.5319	26.1076	14.1585	14.6156	21.216		0.647377	44.2046	36.822	33.3602	40.3508
	12.3667	124.712	38.5131	67.7422	61.1937		20.5326	26.2443	14.2553	14.7096	21.2502		0.646378	43.9707	36.5892	33.1822	40.1664
	12.3674	124.575	38.4333	67.9743	61.2863		20.5333	26.3454	14.3564	14.7865	21.2858		0.645378	43.7069	36.3834	32.9949	39.9805
	12.3681	124.342	38.402	67.9699	61.2549		20.534	26.4792	14.449	14.8648	21.3897		0.644379	43.5029	36.2147	32.8361	39.8018
	12.3688	124.466	38.4532	67.7919	61.2065		20.5347	26.5576	14.5501	14.9403	21.3968		0.64338	43.2968	36.0445	32.6994	39.6544
	12.3694	124.521	38.303	67.9671	61.3105		20.5354	26.6758	14.6469	15.0129	21.4481		0.64238	43.1408	35.848	32.5292	39.4657
	12.3701	124.09	38.3222	67.8162	61.1648		20.5361	26.7669	14.7409	15.0855	21.498		0.641381	42.9187	35.7027	32.379	39.3127
	12.3708	123.899	38.2738	68.017	61.2635		20.5368	26.8623	14.8306	15.1767	21.5834		0.640381	42.7254	35.5546	32.2537	39.1311
	12.3715	123.692	38.381	67.7649	61.2307		20.5375	26.9834	14.9346	15.2464	21.6276		0.639382	42.5481	35.3958	32.107	38.9887
	12.3722	123.749	38.3792	67.9573	61.282		20.5382	27.1044	15.0457	15.3362	21.6817		0.638382	42.4007	35.2342	31.9689	38.862
	12.3729	123.929	38.3749	67.7862	61.3361		20.5389	27.1984	15.1425	15.4187	21.7443		0.637383	42.2501	35.0918	31.8557	38.7153
	12.3736	123.863	38.3265	67.6196	61.4543		20.5396	27.2511	15.2422	15.4885	21.8027		0.636384	42.0952	34.9793	31.7596	38.5786
	12.3743	123.379	38.2781	67.614	61.292		20.5403	27.3977	15.359	15.5597	21.8155		0.635384	41.9756	34.8604	31.6364	38.4775
	12.375	123.389	38.3308	67.6995	61.3261		20.541	27.4932	15.4771	15.6309	21.8682		0.634385	41.8165	34.7344	31.5289	38.3557
	12.3757	123.371	38.2553	67.7009	61.3688		20.5417	27.5943	15.5726	15.7007	21.9152		0.633386	41.6968	34.6055	31.4356	38.2323
	12.3764	123.305	38.2453	67.8076	61.3404		20.5424	27.6797	15.6779	15.7748	21.965		0.632386	41.5495	34.4987	31.3452	38.1193
	12.3771	123.144	38.2596	67.4558	61.3788		20.5431	27.805	15.7662	15.8446	22.0305		0.631387	41.4288	34.377	31.2448	38.0118
	12.3778	122.969	38.2055	67.5741	61.3902		20.5437	27.8933	15.8659	15.9342	22.0583		0.630387	41.2878	34.2694	31.1415	37.8886
	12.3785	122.814	38.2681	67.5979	61.4458		20.5444	28.0044	15.9727	16.0012	22.1117		0.629388	41.1724	34.1712	31.0255	37.7932
	12.3792	122.978	38.2568	67.5727	61.4073		20.5451	28.0585	16.0781	16.0852	22.1502		0.628388	41.0582	34.0786	30.9521	37.6764
	12.3799	122.619	38.1143	67.5057	61.4144		20.5458	28.1596	16.1892	16.1536	22.1943		0.627389	40.9492	33.9747	30.8567	37.5953
	12.3806	122.955	38.1243	67.49	61.4885		20.5465	28.2194	16.2903	16.2091	22.2228		0.62639	40.8584	33.8657	30.7855	37.5177
	12.3812	122.828	38.2168	67.6923	61.4216		20.5472	28.3718	16.3828	16.2732	22.2669		0.62539	40.7677	33.7988	30.7015	37.3973
	12.3819	122.576	38.1029	67.4843	61.4956		20.5479	28.4088	16.4911	16.3501	22.3082		0.624391	40.5829	33.7155	30.6296	37.329
	12.3826	122.731	38.1784	67.6253	61.5155		20.5486	28.5355	16.6135	16.4184	22.3367		0.623392	40.5145	33.6429	30.5477	37.2599
	12.3833	122.58	38.1386	67.2808	61.413		20.5493	28.5726	16.7189	16.4896	22.398		0.622392	40.3704	33.5403	30.4765	37.1638
	12.384	122.493	38.1699	67.6866	61.3546		20.55	28.6609	16.82	16.5281	22.4521		0.621393	40.2849	33.4463	30.3932	37.0662
	12.3847	122.62	38.1414	67.3178	61.4429		20.5507	28.7933	16.9026	16.5879	22.5318		0.620394	40.2454	33.3744	30.327	36.9751
	12.3854	122.294	38.0901	67.3107	61.2933		20.5514	28.8688	17.0037	16.6591	22.5048		0.619394	40.1589	33.3246	30.265	36.8669
	12.3861	122.549	38.1385	67.466	61.4101		20.5521	28.9457	17.0991	16.7431	22.5574		0.618395	40.05	33.2327	30.1889	36.8163
	12.3868	122.295	38.0859	67.1923	61.4415		20.5528	29.0397	17.1817	16.7787	22.5603		0.617395	40.003	33.158	30.1326	36.733
	12.3875	122.3	38.1001	67.2167	61.4728		20.5535	29.081	17.2757	16.8428	22.6144		0.616396	39.9239	33.0854	30.0578	36.6241
	12.3882	121.806	38.083	67.436	61.3389		20.5542	29.1621	17.3796	16.9055	22.6486		0.615396	39.8374	33.0277	29.9781	36.5743
	12.3889	121.91	38.0645	67.3491	61.4528		20.5549	29.239	17.4679	16.9738	22.6414		0.614397	39.7413	32.9365	29.9297	36.5215
	12.3896	122.006	38.056	67.3192	61.5312		20.5556	29.3216	17.5562	17.0179	22.7283		0.613398	39.6804	32.8824	29.8656	36.4425
	12.3903	121.729	38.0431	67.4189	61.3788		20.5563	29.3757	17.6459	17.0806	22.7354		0.612398	39.5693	32.7963	29.8044	36.3514
	12.391	121.424	37.979	67.4588	61.4229		20.5569	29.4726	17.7214	17.1304	22.7796		0.611399	39.5512	32.7443	29.7588	36.2966
	12.3917	121.575	37.9947	67.3519	61.4201		20.5576	29.5039	17.7983	17.186	22.8052		0.6104	39.4476	32.6674	29.7075	36.2303
	12.3924	121.253	38.0218	67.2972	61.413		20.5583	29.6135	17.8539	17.2315	22.8351		0.6094	39.4081	32.6446	29.6378	36.1798
	12.3931	121.3	37.9719	67.3449	61.3931		20.559	29.6719	17.9521	17.2871	22.8949		0.608401	39.3803	32.5691	29.595	36.1399
	12.3937	121.192	38.0011	67.3292	61.5483		20.5597	29.7332	18.0261	17.3512	22.8964		0.607401	39.2447	32.4958	29.548	36.0844
	12.3944	121.161	37.9335	67.0721	61.3589		20.5604	29.783	18.1159	17.4039	22.9462		0.606402	39.2094	32.4566	29.4975	36.0011
	12.3951	121.374	37.9321	67.2096	61.403		20.5611	29.8841	18.1842	17.4466	22.9932		0.605403	39.1571	32.3997	29.4619	35.9413
	12.3958	120.967	37.9363	67.0742	61.4742		20.5618	29.9354	18.244	17.4978	23.0274		0.604403	39.1048	32.3434	29.4071	35.9242
	12.3965	121.339	37.942	66.8664	61.3475		20.5625	30.0351	18.3338	17.5434	23.0402		0.603404	39.0182	32.3093	29.3615	35.8373
	12.3972	121.027	37.9819	67.0258	61.5141		20.5632	30.0806	18.4064	17.5691	23.0797		0.602405	38.9763	32.2523	29.3081	35.7476
	12.3979	121.018	37.9637	67.1854	61.4187		20.5639	30.1618	18.4705	17.6388	23.0957		0.601405	38.9574	32.2053	29.2654	35.7084
	12.3986	120.854	37.9833	66.9503	61.5141		20.5646	30.2117	18.536	17.6887	23.1028		0.600406	38.8457	32.1369	29.2212	35.6422
	12.3993	120.785	37.9107	66.8749	61.6408		20.5653	30.2529	18.6257	17.7385	23.1313		0.599406	38.7886	32.1049	29.1821	35.576
	12.4	120.658	37.989	67.1199	61.4913		20.566	30.3056	18.6926	17.7755	23.1911		0.598407	38.7598	32.0636	29.1386	35.556
	12.4007	120.557	37.9078	67.1497	61.4956		20.5667	30.3156	18.7268	17.8382	23.2282		0.597407	38.7106	32.0059	29.0931	35.4966
	12.4014	120.473	37.858	67.1088	61.4557		20.5674	30.4893	18.8051	17.8752	23.2424		0.596408	38.6711	31.9661	29.0496	35.4222
	12.4021	120.322	37.8751	66.9417	61.5568		20.5681	30.5249	18.8663	17.9051	23.2723		0.595409	38.6038	31.9176	29.0133	35.3916
	12.4028	120.236	37.8423	66.919	61.4942		20.5687	30.5648	18.9148	17.9521	23.2751		0.594409	38.4864	31.8849	28.9734	35.3325
	12.4035	120.366	37.8893	67.0086	61.4585		20.5694	30.6146	18.9732	17.9977	23.2809		0.59341	38.4821	31.8365	28.9208	35.2798
	12.4042	120.245	37.8153	67.0217	61.413		20.5701	30.6659	19.0486	18.0205	23.3051		0.592411	38.4276	31.7873	28.8738	35.2328
	12.4049	120.061	37.8659	67.1497	61.4496		20.5708	30.7371	19.0828	18.0547	23.3407		0.591411	38.3657	31.7489	28.8488	35.1765
	12.4056	119.882	37.7754	67.0515	61.5184		20.5715	30.7941	19.1497	18.1087	23.3763		0.590412	38.312	31.7211	28.8253	35.1338
	12.4062	119.852	37.801	66.9075	61.4571		20.5722	30.8624	19.211	18.1472	23.4275		0.589413	38.2631	31.6927	28.7805	35.0705
	12.4069	120.118	37.821	66.9959	61.4877		20.5729	30.8696	19.2693	18.1928	23.4233		0.588413	38.2461	31.6407	28.7299	35.0049
	12.4076	119.818	37.8537	67.1184	61.5043		20.5736	30.9436	19.3149	18.2198	23.4304		0.587414	38.1841	31.5965	28.6844	34.9743
	12.4083	119.577	37.6957	66.8749	61.5468		20.5743	30.9835	19.3676	18.2654	23.5016		0.586414	38.1553	31.5538	28.6573	34.9202
	12.409	119.942	37.7897	66.8721	61.5226		20.575	31.0162	19.4132	18.2868	23.4973		0.585415	38.1094	31.5097	28.6246	34.8618
	12.4097	119.494	37.6587	66.7753	61.5525		20.5757	31.076	19.4716	18.3465	23.5457		0.584415	38.136	31.5118	28.5811	34.8241
	12.4104	119.594	37.7854	66.852	61.4614		20.5764	31.1302	19.5243	18.3637	23.5215		0.583416	38.0752	31.469	28.5612	34.797
	12.4111	119.419	37.6301	66.6883	61.6024		20.5771	31.1743	19.5641	18.4092	23.5586		0.582417	38.0399	31.4278	28.5242	34.7515
	12.4118	119.406	37.7213	66.8535	61.5483		20.5778	31.2369	19.6097	18.4491	23.5742		0.581417	37.9993	31.3957	28.5121	34.703
	12.4125	119.227	37.7228	66.677	61.4885		20.5785	31.2825	19.6581	18.4762	23.607		0.580418	37.9395	31.3566	28.4708	34.666
	12.4132	119.328	37.7697	66.865	61.4828		20.5792	31.3067	19.7051	18.5089	23.6127		0.579419	37.8851	31.343	28.4501	34.6297
	12.4139	119.294	37.6768	66.7041	61.5426		20.5799	31.368	19.7564	18.5459	23.6426		0.578419	37.8188	31.2832	28.4181	34.5998
	12.4146	119.126	37.6515	66.6299	61.5084		20.5806	31.4107	19.7962	18.583	23.6269		0.57742	37.7868	31.2562	28.3867	34.5777
	12.4153	119.019	37.6245	66.6456	61.4173		20.5813	31.4719	19.8347	18.6228	23.6682		0.57642	37.7772	31.2305	28.3632	34.53
	12.416	118.613	37.6102	66.7281	61.5639		20.5819	31.499	19.8817	18.6499	23.6682		0.575421	37.7195	31.222	28.3362	34.5293
	12.4167	118.688	37.6358	66.6184	61.487		20.5826	31.5588	19.9244	18.6798	23.6924		0.574421	37.7099	31.1729	28.3042	34.4873
	12.4174	118.62	37.6255	66.7354	61.5297		20.5833	31.5915	19.9586	18.7097	23.718		0.573422	37.68	31.1415	28.2757	34.4681
	12.4181	118.582	37.7583	66.5914	61.4842		20.584	31.6314	20.0127	18.7425	23.7608		0.572423	37.6416	31.1123	28.2479	34.4111
	12.4188	118.485	37.6999	66.4666	61.4799		20.5847	31.6585	20.0511	18.7624	23.7479		0.571423	37.6266	31.0839	28.2208	34.3684
	12.4194	118.53	37.7213	66.5886	61.4087		20.5854	31.6898	20.0668	18.7937	23.7864		0.570424	37.5401	31.0554	28.1895	34.3364
	12.4201	118.532	37.68	66.2996	61.471		20.5861	31.7653	20.1181	18.8194	23.8334		0.569425	37.5326	31.0244	28.1738	34.3036
	12.4208	118.525	37.6587	66.3664	61.4301		20.5868	31.7909	20.1622	18.8464	23.812		0.568425	37.492	30.9856	28.1354	34.2409
	12.4215	118.664	37.7042	66.5061	61.5418		20.5875	31.8422	20.1907	18.8763	23.8177		0.567426	37.4878	30.9714	28.1183	34.2011
	12.4222	118.441	37.7839	66.4533	61.5611		20.5882	31.8521	20.2277	18.9062	23.8405		0.566427	37.4197	30.9351	28.0905	34.1761
	12.4229	118.543	37.6587	66.4445	61.5027		20.5889	31.9034	20.2548	18.939	23.8476		0.565427	37.366	30.9066	28.0599	34.1456
	12.4236	118.166	37.7014	66.3224	61.4172		20.5896	31.9575	20.3032	18.9703	23.8889		0.564428	37.3585	30.9009	28.0427	34.1028
	12.4243	117.954	37.6928	66.2455	61.5155		20.5903	31.9732	20.3303	18.9917	23.9302		0.563428	37.3308	30.8617	28.0201	34.0701
	12.425	117.835	37.7056	66.5231	61.665		20.591	32.0216	20.3659	19.0159	23.8903		0.562429	37.3073	30.8283	28.0008	34.043
	12.4257	117.771	37.6473	66.3351	61.5098		20.5917	32.0344	20.4043	19.0486	23.9089		0.561429	37.303	30.8147	27.9823	34.0138
	12.4264	118.003	37.7085	66.2582	61.5412		20.5924	32.0572	20.4285	19.0714	23.9615		0.56043	37.256	30.8019	27.9496	33.9832
	12.4271	117.713	37.6743	66.4077	61.6081		20.5931	32.1256	20.4627	19.0899	23.9345		0.559431	37.2005	30.7805	27.9282	33.9561
	12.4278	117.518	37.6985	66.1143	61.5355		20.5938	32.1369	20.5011	19.1326	23.9786		0.558431	37.1941	30.735	27.904	33.9127
	12.4285	117.571	37.6288	66.1343	61.4721		20.5944	32.1597	20.5353	19.1512	23.9957		0.557432	37.1901	30.72	27.889	33.8922
	12.4292	117.562	37.6558	66.1857	61.4445		20.5951	32.2224	20.5617	19.1625	24.0156		0.556433	37.1748	30.7022	27.8598	33.8728
	12.4299	117.213	37.6472	66.1955	61.5226		20.5958	32.2409	20.598	19.1896	24.0171		0.555433	37.1519	30.6794	27.8349	33.8586
	12.4306	117.505	37.6558	66.2596	61.4799		20.5965	32.2651	20.6193	19.2167	24.0085		0.554434	37.1246	30.6545	27.8321	33.8315
	12.4313	117.516	37.559	66.0917	61.7305		20.5972	32.3213	20.6393	19.238	24.0185		0.553434	37.0926	30.6207	27.8057	33.7902
	12.4319	117.197	37.6501	66.0488	61.5226		20.5979	32.3406	20.6592	19.2637	24.0712		0.552435	37.0498	30.6068	27.7787	33.7361
	12.4326	117.155	37.596	65.9011	61.5454		20.5986	32.3548	20.7005	19.2736	24.0797		0.551435	37.0253	30.5947	27.7523	33.7233
	12.4333	117.012	37.6088	66.0049	61.4771		20.5993	32.3847	20.7404	19.3035	24.0983		0.550436	37.0229	30.5762	27.7274	33.6877
	12.434	116.907	37.5846	66.0575	61.5447		20.6	32.4402	20.7689	19.322	24.1039		0.549437	36.9687	30.5589	27.7153	33.6991
	12.4347	116.776	37.6031	66.0618	61.618		20.6007	32.4801	20.7945	19.3534	24.094		0.548437	36.9666	30.5442	27.6833	33.6664
	12.4354	116.961	37.5519	65.8083	61.638		20.6014	32.4901	20.8101	19.369	24.1082		0.547438	36.9185	30.5164	27.6512	33.6329
	12.4361	116.806	37.5148	66.0134	61.5874		20.6021	32.54	20.8401	19.4061	24.1168		0.546439	36.914	30.4865	27.6441	33.6008
	12.4368	116.812	37.4792	65.9891	61.5597		20.6028	32.5414	20.8913	19.4103	24.131		0.545439	36.8672	30.4794	27.617	33.5809
	12.4375	116.485	37.5575	65.9236	61.5454		20.6035	32.5528	20.8999	19.4374	24.1666		0.54444	36.8419	30.4445	27.595	33.561
	12.4382	116.816	37.5148	65.7684	61.5938		20.6042	32.6225	20.9141	19.4317	24.1566		0.543441	36.8317	30.4388	27.5793	33.5304
	12.4389	116.671	37.5219	65.8552	61.4187		20.6049	32.6396	20.9525	19.4445	24.1859		0.542441	36.8288	30.4067	27.5601	33.4919
	12.4396	116.252	37.4422	65.8979	61.4856		20.6056	32.6353	20.9554	19.4901	24.1923		0.541442	36.809	30.3961	27.5537	33.4677
	12.4403	116.616	37.4365	65.9151	61.4885		20.6062	32.6681	20.981	19.5057	24.1965		0.540442	36.816	30.3597	27.5366	33.4606
	12.441	116.446	37.5461	65.8781	61.5554		20.6069	32.7237	21.0067	19.5086	24.2179		0.539443	36.8002	30.3462	27.5181	33.4157
	12.4417	116.316	37.4806	65.8621	61.4785		20.6076	32.7151	21.0352	19.5399	24.1851		0.538443	36.7957	30.332	27.4924	33.3929
	12.4424	116.209	37.4009	65.7654	61.4315		20.6083	32.745	21.0508	19.547	24.2706		0.537444	36.769	30.3135	27.4711	33.3638
	12.4431	116.118	37.4536	65.8765	61.6351		20.609	32.7891	21.0836	19.5613	24.2279		0.536445	36.6867	30.2807	27.454	33.3459
	12.4437	116.115	37.445	65.7385	61.3603		20.6097	32.8062	21.1021	19.5898	24.2905		0.535445	36.6878	30.2608	27.4269	33.3103
	12.4444	116.078	37.4393	65.7214	61.6124		20.6104	32.8105	21.1363	19.6125	24.2891		0.534446	36.6568	30.2643	27.4305	33.2783
	12.4451	115.91	37.4493	65.7812	61.6565		20.6111	32.8461	21.1434	19.6154	24.2763		0.533447	36.6141	30.2309	27.4091	33.3047
	12.4458	115.96	37.4322	65.6786	61.6522		20.6118	32.866	21.1619	19.6325	24.2805		0.532447	36.5885	30.2067	27.3942	33.274
	12.4465	116.12	37.4678	65.5904	61.5596		20.6125	32.8917	21.1889	19.6652	24.3261		0.531448	36.5361	30.2095	27.3915	33.2569
	12.4472	115.699	37.4279	65.438	61.5582		20.6132	32.9358	21.2174	19.6667	24.3147		0.530448	36.55	30.1746	27.3693	33.2377
	12.4479	115.651	37.4536	65.6104	61.5554		20.6139	32.9287	21.2274	19.6809	24.309		0.529449	36.5511	30.1533	27.3515	33.2011
	12.4486	115.628	37.3753	65.7299	61.4856		20.6146	32.9686	21.2459	19.6866	24.3332		0.528449	36.5233	30.1483	27.3314	33.1793
	12.4493	115.678	37.3923	65.4708	61.6693		20.6153	32.9999	21.2658	19.7051	24.3361		0.52745	36.5255	30.134	27.3152	33.1758
	12.45	115.679	37.4194	65.5319	61.5013		20.616	32.9871	21.2701	19.735	24.3375		0.526451	36.5052	30.1155	27.2924	33.1541
	12.4507	115.443	37.3396	65.4494	61.5611		20.6167	33.0213	21.3057	19.7635	24.4016		0.525451	36.4891	30.0949	27.281	33.1231
	12.4514	115.5	37.3781	65.3725	61.6536		20.6174	33.0583	21.3228	19.7492	24.3916		0.524452	36.4699	30.0879	27.2689	33.0839
	12.4521	115.231	37.3596	65.576	61.5953		20.6181	33.0611	21.3342	19.7649	24.3802		0.523453	36.4427	30.0778	27.2475	33.0811
	12.4528	115.141	37.3325	65.5307	61.5643		20.6188	33.0825	21.3627	19.782	24.3603		0.522453	36.4133	30.0507	27.2311	33.0711
	12.4535	114.963	37.3624	65.0919	61.6323		20.6194	33.0982	21.3883	19.7863	24.3945		0.521454	36.4208	30.0422	27.2133	33.0298
	12.4542	115.19	37.3753	65.3468	61.6052		20.6201	33.1323	21.4097	19.8048	24.3934		0.520455	36.3829	30.0144	27.1927	32.98
	12.4549	115.097	37.3126	65.2376	61.5764		20.6208	33.1651	21.4182	19.8233	24.4144		0.519455	36.3749	30.0166	27.1727	32.9607
	12.4556	115.077	37.3354	65.2658	61.5497		20.6215	33.1594	21.4253	19.8204	24.4272		0.518456	36.345	29.998	27.1606	32.933
	12.4562	114.905	37.3126	65.3555	61.5967		20.6222	33.1793	21.4481	19.839	24.3816		0.517456	36.3589	29.976	27.1492	32.9216
	12.4569	114.926	37.3467	65.323	61.5255		20.6229	33.1879	21.4638	19.8418	24.4069		0.516457	36.3236	29.9603	27.1272	32.9081
	12.4576	114.641	37.2556	65.334	61.5298		20.6236	33.2406	21.4837	19.8589	24.4357		0.515457	36.3321	29.9418	27.1179	32.8888
	12.4583	114.772	37.3026	65.3654	61.4016		20.6243	33.2349	21.4908	19.8774	24.4543		0.514458	36.3279	29.9461	27.0958	32.8527
	12.459	114.677	37.3041	65.3298	61.4614		20.625	33.2762	21.5264	19.866	24.4528		0.513459	36.2822	29.9176	27.0809	32.8411
	12.4597	114.604	37.2528	65.3185	61.4119		20.6257	33.2548	21.5151	19.903	24.4557		0.512459	36.2681	29.8948	27.0674	32.8482
	12.4604	114.657	37.2884	65.1261	61.4457		20.6264	33.2648	21.5336	19.9016	24.4728		0.51146	36.2424	29.8898	27.0745	32.823
	12.4611	114.463	37.24	65.1261	61.3389		20.6271	33.3047	21.5521	19.923	24.4753		0.510461	36.2275	29.8677	27.057	32.807
	12.4618	114.64	37.2457	65.1405	61.4044		20.6278	33.3175	21.5777	19.9087	24.4785		0.509461	36.1767	29.8585	27.0474	32.7863
	12.4625	114.194	37.2884	65.196	61.4728		20.6285	33.3545	21.5777	19.9258	24.5027		0.508462	36.1816	29.835	27.0254	32.7649
	12.4632	114.119	37.2257	65.1218	61.5426		20.6292	33.3687	21.5962	19.9472	24.5084		0.507462	36.1399	29.8421	27.0204	32.7607
	12.4639	114.21	37.2528	65.0038	61.4984		20.6299	33.3673	21.604	19.9629	24.503		0.506463	36.126	29.8207	26.9905	32.7187
	12.4646	114.107	37.2172	65.122	61.4571		20.6306	33.373	21.629	19.9518	24.5241		0.505463	36.11	29.8058	26.9755	32.698
	12.4653	114.19	37.2713	64.978	61.4187		20.6312	33.3901	21.6375	19.9842	24.4956		0.504464	36.1132	29.7764	26.9613	32.6845
	12.466	114.189	37.1858	64.9011	61.4457		20.6319	33.4442	21.6632	20.0027	24.5298		0.503465	36.1175	29.7681	26.9392	32.6667
	12.4667	113.989	37.2072	64.9224	61.5397		20.6326	33.4798	21.6603	20.0027	24.5183		0.502465	36.0932	29.7496	26.9449	32.6581
	12.4674	114.045	37.203	64.9509	61.4543		20.6333	33.4399	21.6817	20.017	24.4927		0.501466	36.0684	29.7467	26.9178	32.6311
	12.4681	113.798	37.2571	64.8827	61.507		20.634	33.4869	21.6802	20.0212	24.5141		0.500467	36.0459	29.7197	26.8993	32.5998
	12.4688	113.86	37.2129	64.8328	61.5611		20.6347	33.477	21.7002	20.0198	24.524		0.499467	36.031	29.7175	26.8865	32.5877
	12.4694	113.726	37.203	64.9553	61.4087		20.6354	33.5012	21.7158	20.0298	24.5582		0.498468	36.0053	29.7075	26.8851	32.5841
	12.4701	113.703	37.1545	64.9083	61.3603		20.6361	33.524	21.7344	20.0383	24.5668		0.497468	36.0171	29.6983	26.8732	32.5585
	12.4708	113.559	37.2642	64.8467	61.4529		20.6368	33.4883	21.7486	20.0568	24.5621		0.496469	35.9669	29.6705	26.8666	32.5478
	12.4715	113.593	37.1801	64.8669	61.591		20.6375	33.5339	21.7543	20.0583	24.5596		0.49547	35.9498	29.6591	26.8523	32.5307
	12.4722	113.465	37.2015	64.8309	61.5184		20.6382	33.5012	21.7657	20.0686	24.5611		0.49447	35.9108	29.6313	26.8381	32.5043
	12.4729	113.392	37.136	64.5296	61.4386		20.6389	33.5353	21.7899	20.0882	24.5625		0.493471	35.9177	29.6321	26.8274	32.4723
	12.4736	113.219	37.1403	64.7488	61.477		20.6396	33.5709	21.7885	20.0896	24.5607		0.492471	35.9135	29.6192	26.8096	32.4573
	12.4743	113.197	37.1901	64.7217	61.3888		20.6403	33.5852	21.7956	20.0924	24.5568		0.491472	35.9199	29.6057	26.8068	32.4445
	12.475	113.306	37.1773	64.625	61.4201		20.641	33.5895	21.8098	20.0981	24.571		0.490473	35.9049	29.595	26.7874	32.4306
	12.4757	113.259	37.0819	64.5493	61.4728		20.6417	33.6122	21.8227	20.1038	24.6109		0.489474	35.8815	29.5794	26.7769	32.4146
	12.4764	113.249	37.1574	64.664	61.444		20.6424	33.6165	21.834	20.1209	24.6123		0.488474	35.8718	29.5715	26.7562	32.4
	12.4771	113.241	37.0747	64.4911	61.4207		20.6431	33.6165	21.8526	20.1295	24.581		0.487475	35.8409	29.5537	26.7384	32.3655
	12.4778	113.056	37.1887	64.6277	61.5511		20.6438	33.6635	21.8526	20.1359	24.6166		0.486475	35.8323	29.5402	26.7292	32.3434
	12.4785	113.122	37.1332	64.2818	61.4614		20.6444	33.6094	21.8597	20.1451	24.5853		0.485476	35.8515	29.5381	26.7185	32.347
	12.4792	112.977	37.173	64.5294	61.4073		20.6451	33.6493	21.8768	20.1366	24.5896		0.484476	35.8195	29.5238	26.7042	32.3164
	12.4799	112.786	37.0705	64.427	61.4343		20.6458	33.6806	21.8753	20.1451	24.6166		0.483477	35.8344	29.5082	26.6984	32.3064
	12.4806	112.947	37.0676	64.3571	61.5454		20.6465	33.6778	21.8953	20.1594	24.618		0.482478	35.8142	29.4861	26.68	32.2857
	12.4813	112.809	37.0321	64.4769	61.4628		20.6472	33.7077	21.8946	20.175	24.591		0.481478	35.78	29.4713	26.6736	32.2665
	12.4819	112.769	37.0933	64.5082	61.5639		20.6479	33.7176	21.9067	20.1722	24.6508		0.480479	35.7821	29.4615	26.6537	32.2402
	12.4826	112.541	37.0719	64.5296	61.544		20.6486	33.7148	21.9152	20.1864	24.6166		0.47948	35.7608	29.4541	26.6423	32.2316
	12.4833	112.648	36.9979	64.6306	61.245		20.6493	33.7433	21.9124	20.1836	24.6152		0.47848	35.737	29.4334	26.6309	32.2267
	12.484	112.552	37.1061	64.4326	61.5184		20.65	33.729	21.9266	20.175	24.6298		0.477481	35.7319	29.4177	26.6095	32.2124
	12.4847	112.347	37.0563	64.3942	61.3959		20.6507	33.7461	21.9551	20.1893	24.6365		0.476481	35.7074	29.4163	26.6117	32.1999
	12.4854	112.229	37.0762	64.3244	61.4415		20.6514	33.7433	21.9408	20.1964	24.655		0.475482	35.6721	29.4014	26.6081	32.1896
	12.4861	112.364	37.1417	64.4042	61.5183		20.6521	33.7604	21.9618	20.2021	24.6294		0.474482	35.7009	29.38	26.591	32.1804
	12.4868	112.404	37.0406	64.2892	61.4885		20.6528	33.7831	21.9665	20.2149	24.6479		0.473483	35.639	29.3807	26.5903	32.1704
	12.4875	112.028	37.0748	64.3115	61.5013		20.6535	33.7789	21.9722	20.222	24.6522		0.472484	35.6561	29.3615	26.5718	32.1619
	12.4882	112.267	37.0178	64.316	61.581		20.6542	33.7703	21.9747	20.2306	24.6195		0.471484	35.6166	29.3558	26.5569	32.149
	12.4889	111.829	37.0079	64.238	61.4272		20.6549	33.8202	21.9992	20.2277	24.6558		0.470485	35.6155	29.3444	26.5483	32.1312
	12.4896	112.037	37.0335	64.1136	61.4543		20.6556	33.7945	21.9878	20.222	24.6679		0.469486	35.607	29.3252	26.5291	32.1206
	12.4903	112.161	37.052	64.249	61.5426		20.6562	33.8187	22.0021	20.232	24.6522		0.468486	35.6016	29.3252	26.5084	32.1035
	12.491	111.964	37.0321	64.2604	61.3546		20.6569	33.8273	22.0135	20.2505	24.6536		0.467487	35.5835	29.2945	26.4992	32.0857
	12.4917	111.984	36.9694	64.2248	61.4956		20.6576	33.8372	22.0249	20.2434	24.6479		0.466488	35.5621	29.2896	26.4892	32.08
	12.4924	111.961	36.968	64.1978	61.2449		20.6583	33.8415	22.0163	20.2477	24.6422		0.465488	35.5674	29.2661	26.4849	32.0426
	12.4931	112.068	37.0199	64.1833	61.4358		20.659	33.8771	22.0405	20.2573	24.6636		0.464489	35.5354	29.2695	26.4743	32.0287
	12.4938	111.597	37.0064	64.2487	61.4144		20.6597	33.8458	22.0363	20.2619	24.6935		0.463489	35.5514	29.272	26.4627	32.0202
	12.4944	111.711	37.0007	64.135	61.4871		20.6604	33.8714	22.0533	20.269	24.6394		0.46249	35.5162	29.2461	26.4515	32.0081
	12.4951	111.591	36.9481	64.1393	61.5226		20.6611	33.88	22.0391	20.2736	24.6793		0.46149	35.4884	29.2205	26.4408	31.9967
	12.4958	111.498	36.9993	64.0873	61.4984		20.6618	33.8657	22.0405	20.2747	24.6764		0.460491	35.4617	29.2066	26.4294	31.9774
	12.4965	111.54	36.978	64.0012	61.4785		20.6625	33.8999	22.0363	20.2662	24.6519		0.459492	35.4815	29.2055	26.4201	31.9717
	12.4972	111.409	36.968	63.9057	61.5554		20.6632	33.8728	22.0633	20.279	24.6693		0.458492	35.456	29.1977	26.4109	31.9575
	12.4979	111.484	36.9993	63.7148	61.4116		20.6639	33.8999	22.0562	20.289	24.6664		0.457493	35.4425	29.1806	26.3995	31.9411
	12.4986	111.171	36.9762	64.004	61.4785		20.6646	33.9184	22.0662	20.2889	24.6636		0.456494	35.4307	29.1634	26.3803	31.9299
	12.4993	111.476	37.015	63.9257	61.46		20.6653	33.9141	22.0605	20.3057	24.6664		0.455494	35.4265	29.1614	26.376	31.9312
	12.5	111.372	37.0078	63.9128	61.4999		20.666	33.917	22.0857	20.2918	24.6586		0.454495	35.4414	29.1573	26.366	31.9055
	12.5007	110.754	36.9196	63.8017	61.4984		20.6667	33.9825	22.0857	20.3003	24.6832		0.453495	35.3966	29.1351	26.3568	31.8975
	12.5014	110.993	36.9694	63.705	61.4657		20.6674	33.9611	22.0989	20.3188	24.6763		0.452496	35.372	29.1287	26.3433	31.8735
	12.5021	111.244	36.9139	63.8189	61.4881		20.6681	33.9725	22.0989	20.3117	24.6864		0.451496	35.3528	29.1201	26.3397	31.8493
	12.5028	110.883	36.9466	63.8602	61.4201		20.6687	33.9668	22.1146	20.3246	24.6921		0.450497	35.3079	29.1116	26.3233	31.8486
	12.5035	110.993	36.9737	63.8231	61.4998		20.6694	33.9768	22.0989	20.3089	24.6985		0.449498	35.3047	29.1038	26.3238	31.8294
	12.5042	111.295	36.942	63.5667	61.5297		20.6701	33.9882	22.1075	20.3231	24.6778		0.448498	35.293	29.0788	26.3126	31.8112
	12.5049	110.833	36.9067	63.7524	61.4885		20.6708	34.0053	22.1203	20.3231	24.6764		0.447499	35.3047	29.0795	26.2984	31.8016
	12.5056	110.742	36.9737	63.7205	61.5468		20.6715	34.0067	22.116	20.3174	24.732		0.4465	35.2727	29.0525	26.2906	31.7873
	12.5062	110.816	36.9509	63.6737	61.5184		20.6722	34.0152	22.1217	20.316	24.7006		0.4455	35.2871	29.0603	26.2841	31.7836
	12.5069	110.856	36.9965	63.6423	61.5412		20.6729	33.9782	22.1302	20.3174	24.7234		0.444501	35.2513	29.0397	26.2635	31.7596
	12.5076	110.56	36.9509	63.6437	61.4628		20.6736	34.0281	22.1374	20.3246	24.712		0.443502	35.2716	29.0236	26.2493	31.756
	12.5083	110.63	36.968	63.6296	61.5241		20.6743	34.0437	22.1245	20.3231	24.7205		0.442502	35.2567	29.0041	26.23	31.7503
	12.509	110.655	36.9281	63.6052	61.5582		20.675	34.0195	22.152	20.3345	24.7248		0.441503	35.2428	29.0076	26.2186	31.7304
	12.5097	110.47	36.864	63.5411	61.4956		20.6757	34.0224	22.143	20.3402	24.712		0.440503	35.2118	28.9934	26.2122	31.7183
	12.5104	110.2	36.8441	63.6039	61.4272		20.6764	34.0437	22.1658	20.3473	24.7376		0.439504	35.1904	28.9749	26.1987	31.6998
	12.5111	110.331	36.9153	63.4728	61.5127		20.6771	34.0451	22.1487	20.3616	24.7369		0.438504	35.1875	28.9613	26.1845	31.6955
	12.5118	110.037	36.8626	63.6281	61.5141		20.6778	34.0395	22.1786	20.3303	24.7191		0.437505	35.1584	28.972	26.1802	31.6841
	12.5125	110.231	36.9481	63.3391	61.5568		20.6785	34.0437	22.1701	20.3601	24.8763		0.436506	35.1392	28.9428	26.1823	31.662
	12.5132	110.274	36.9651	63.5541	61.4799		20.6792	34.0508	22.1559	20.3573	24.9755		0.435506	35.1402	28.9307	26.166	31.6371
	12.5139	109.951	36.8868	63.5525	61.4828		20.6799	34.0964	22.1815	20.3502	25.0808		0.434507	35.1264	28.9163	26.1439	31.617
	12.5146	110.06	36.8597	63.4358	61.4172		20.6806	34.0679	22.1787	20.3559	24.7199		0.433508	35.1191	28.9279	26.1382	31.6093
	12.5153	109.871	36.8882	63.3106	61.3247		20.6813	34.0836	22.1758	20.3676	25.0445		0.432508	35.1296	28.9115	26.1254	31.6122
	12.516	109.787	36.8569	63.2308	61.4585		20.6819	34.058	22.1897	20.3545	24.549		0.431509	35.1061	28.8882	26.1126	31.5855
	12.5167	109.871	36.9096	63.376	61.4073		20.6826	34.0722	22.1929	20.3559	25.6693		0.430509	35.0676	28.8787	26.1117	31.5716
	12.5174	109.901	36.8925	63.2506	61.4856		20.6833	34.1064	22.19	20.3616	24.9449		0.42951	35.0612	28.8698	26.1054	31.5574
	12.5181	109.656	36.9167	63.2848	61.4828		20.684	34.105	22.2086	20.363	24.1281		0.42851	35.0452	28.8567	26.0917	31.5552
	12.5187	109.669	36.9039	63.1137	61.4977		20.6847	34.1121	22.2143	20.373	24.6292		0.427511	35.0388	28.8404	26.0698	31.5556
	12.5194	109.673	36.9196	63.3462	61.5881		20.6854	34.095	22.2199	20.373	24.7419		0.426512	35.0046	28.835	26.0656	31.541
	12.5201	109.753	36.8512	63.2123	61.5867		20.6861	34.1349	22.2242	20.3744	24.7661		0.425512	35.0046	28.8266	26.0648	31.5243
	12.5208	109.664	36.8455	62.9897	61.4372		20.6868	34.132	22.2157	20.3772	24.4571		0.424513	34.9939	28.8239	26.0563	31.5248
	12.5215	109.432	36.8655	62.9146	61.5625		20.6875	34.1349	22.2228	20.3844	24.6622		0.423514	34.9776	28.7919	26.0371	31.5125
	12.5222	109.372	36.8355	62.879	61.3788		20.6882	34.1249	22.2128	20.3858	24.6636		0.422514	34.9555	28.7791	26.0328	31.5057
	12.5229	109.368	36.8384	62.9587	61.6181		20.6889	34.1359	22.2299	20.3858	24.7405		0.421515	34.9672	28.7741	26.0239	31.4812
	12.5236	109.203	36.8526	62.993	61.5824		20.6896	34.1477	22.2413	20.3915	24.7846		0.420516	34.9384	28.7726	26.0086	31.4591
	12.5243	109.251	36.9238	63.1482	61.4685		20.6903	34.1548	22.2271	20.3929	24.769		0.419516	34.8807	28.762	25.9951	31.4555
	12.525	109.251	36.8665	62.9716	61.487		20.691	34.1114	22.2285	20.3872	24.9		0.418517	34.9106	28.7474	25.9837	31.4331
	12.5257	109.176	36.8825	62.8433	61.524		20.6917	34.1434	22.2555	20.3858	24.7035		0.417517	34.8914	28.7303	25.9638	31.4205
	12.5264	109.179	36.8754	62.7693	61.5938		20.6924	34.1662	22.2399	20.379	24.769		0.416518	34.8852	28.7057	25.9623	31.4121
	12.5271	109.132	36.8569	62.7979	61.4714		20.6931	34.1747	22.2484	20.3815	24.6721		0.415518	34.8551	28.7143	25.9502	31.4071
	12.5278	109.219	36.8113	62.7374	61.2876		20.6937	34.1502	22.2498	20.3866	24.8601		0.414519	34.8487	28.6901	25.9346	31.3907
	12.5285	109.153	36.9324	62.8919	61.5468		20.6944	34.169	22.257	20.3943	24.7362		0.41352	34.839	28.6886	25.9267	31.3893
	12.5292	108.976	36.8455	62.6939	61.487		20.6951	34.179	22.257	20.3915	24.7334		0.41252	34.8369	28.6772	25.9171	31.3762
	12.5299	108.633	36.8697	62.634	61.4571		20.6958	34.179	22.2712	20.3958	24.7291		0.411521	34.8305	28.6737	25.9068	31.3589
	12.5306	108.78	36.8897	62.6797	61.5995		20.6965	34.1875	22.257	20.3872	24.7177		0.410522	34.8065	28.6438	25.8918	31.3395
	12.5312	108.707	36.8199	62.5815	61.5127		20.6972	34.1762	22.2541	20.3986	24.7448		0.409522	34.8009	28.6338	25.884	31.3281
	12.5319	108.692	36.8341	62.8391	61.5454		20.6979	34.1804	22.2442	20.3972	24.7761		0.408523	34.7664	28.6267	25.8833	31.3023
	12.5326	108.828	36.8726	62.8134	61.6052		20.6986	34.1705	22.2712	20.3957	24.749		0.407523	34.7517	28.6053	25.8762	31.2861
	12.5333	108.66	36.8128	62.7267	61.4158		20.6993	34.169	22.2712	20.3787	24.7547		0.406524	34.7435	28.6085	25.8569	31.2654
	12.534	108.588	36.8477	62.6726	61.3702		20.7	34.1822	22.2584	20.4072	24.7206		0.405524	34.7411	28.5946	25.8363	31.2647
	12.5347	108.465	36.7814	62.4974	61.4343		20.7007	34.2089	22.2741	20.4015	24.7063		0.404525	34.7258	28.5776	25.852	31.2528
	12.5354	108.44	36.8897	62.597	61.2905		20.7014	34.216	22.2869	20.4	24.7188		0.403526	34.7256	28.5562	25.8292	31.2462
	12.5361	108.539	36.8071	62.6112	61.4671		20.7021	34.2274	22.2698	20.4143	24.749		0.402526	34.709	28.5526	25.8249	31.2306
	12.5368	108.477	36.8113	62.4874	61.3503		20.7028	34.2331	22.2869	20.3972	24.7362		0.401527	34.6919	28.5505	25.8064	31.2135
	12.5375	108.31	36.8768	62.53	61.4671		20.7035	34.2217	22.2776	20.4015	24.7188		0.400528	34.6927	28.5396	25.8057	31.2049
	12.5382	108	36.8576	62.4804	61.3816		20.7042	34.2203	22.2926	20.3972	24.7177		0.399528	34.6618	28.5297	25.7964	31.1903
	12.5389	108.489	36.8939	62.6099	61.4258		20.7049	34.2317	22.2926	20.4057	24.7362		0.398529	34.6714	28.5213	25.7736	31.1736
	12.5396	108.129	36.8384	62.3991	61.4002		20.7056	34.1876	22.2911	20.4057	24.8003		0.397529	34.6425	28.5142	25.7665	31.1515
	12.5403	108.031	36.8299	62.3508	61.3631		20.7063	34.221	22.2854	20.41	24.6835		0.39653	34.6521	28.5007	25.7494	31.133
	12.541	108.029	36.8498	62.2623	61.3959		20.7069	34.2232	22.294	20.4129	24.7647		0.395531	34.6233	28.4914	25.7402	31.1066
	12.5417	108.049	36.847	62.2297	61.4771		20.7076	34.236	22.2954	20.4057	24.7686		0.394531	34.6254	28.4836	25.7275	31.1059
	12.5424	107.683	36.8527	62.2297	61.5953		20.7083	34.2203	22.2983	20.4228	24.759		0.393532	34.6041	28.4715	25.7295	31.1067
	12.5431	107.738	36.8825	62.0816	61.4771		20.709	34.2445	22.2915	20.41	24.7479		0.392532	34.5721	28.4608	25.7117	31.0935
	12.5438	107.927	36.8127	62.214	61.4643		20.7097	34.2588	22.2826	20.4043	24.7391		0.391533	34.5688	28.448	25.7131	31.0796
	12.5444	107.775	36.8583	62.1285	61.356		20.7104	34.273	22.3051	20.4157	24.7334		0.390534	34.5464	28.4145	25.6942	31.0668
	12.5451	107.859	36.8882	61.9462	61.3574		20.7111	34.2744	22.3082	20.4072	24.7569		0.389534	34.5571	28.4223	25.6932	31.0426
	12.5458	107.75	36.8897	62.0418	61.4272		20.7118	34.2246	22.3125	20.4025	24.6935		0.388535	34.5208	28.4368	25.6747	31.0433
	12.5465	107.591	36.8697	61.9335	61.3703		20.7125	34.2758	22.3068	20.4171	24.7428		0.387536	34.5026	28.3818	25.6668	31.0232
	12.5472	107.524	36.8954	61.7924	61.5711		20.7132	34.273	22.2954	20.3958	24.7284		0.386536	34.4887	28.4003	25.6592	31.0077
	12.5479	107.608	36.8114	61.9235	61.3361		20.7139	34.2701	22.2997	20.4157	24.7371		0.385537	34.4578	28.381	25.6426	30.9828
	12.5486	107.384	36.7487	61.7926	61.5027		20.7146	34.2552	22.3082	20.41	24.7391		0.384537	34.4973	28.3686	25.6369	30.982
	12.5493	107.33	36.7415	61.8495	61.4016		20.7153	34.2844	22.3182	20.42	24.7649		0.383538	34.4599	28.3604	25.62	30.9653
	12.55	107.313	36.7928	61.8979	61.3646		20.716	34.283	22.3168	20.4157	24.7433		0.382539	34.4706	28.3519	25.612	30.9429
	12.5507	107.404	36.7558	61.7355	61.4514		20.7167	34.2815	22.3139	20.4071	24.7626		0.381539	34.4428	28.3397	25.6099	30.9436
	12.5514	107.208	36.7715	61.9292	61.47		20.7174	34.2659	22.326	20.3958	24.7832		0.38054	34.4471	28.3364	25.5878	30.9379
	12.5521	107.248	36.8313	61.8821	61.487		20.7181	34.2687	22.331	20.4068	24.7989		0.379541	34.4289	28.3162	25.5826	30.9322
	12.5528	107.234	36.6632	61.8438	61.5198		20.7188	34.2901	22.3353	20.4086	24.8131		0.378541	34.4033	28.2863	25.5736	30.9279
	12.5535	106.887	36.8142	61.5661	61.3133		20.7194	34.2701	22.3267	20.4143	24.7348		0.377542	34.3915	28.2949	25.5693	30.9124
	12.5542	107.088	36.7843	61.9007	61.309		20.7201	34.3029	22.3282	20.4129	24.7419		0.376542	34.3905	28.2735	25.5607	30.9052
	12.5549	106.999	36.8184	61.6148	61.4642		20.7208	34.3	22.3396	20.41	24.7277		0.375543	34.3723	28.2643	25.5458	30.8866
	12.5556	106.868	36.7957	61.7653	61.4557		20.7215	34.2944	22.3349	20.4171	24.8103		0.374543	34.3827	28.2415	25.5437	30.871
	12.5563	106.755	36.8099	61.6387	61.4258		20.7222	34.2947	22.3339	20.4029	24.5767		0.373544	34.3606	28.25	25.5365	30.8774
	12.5569	106.831	36.8313	61.8465	61.403		20.7229	34.3157	22.3438	20.42	25.0452		0.372545	34.3264	28.2208	25.5216	30.856
	12.5576	106.51	36.77	61.5432	61.3304		20.7236	34.3243	22.3446	20.4214	24.7875		0.371545	34.3189	28.2187	25.5173	30.8553
	12.5583	106.724	36.7996	61.6316	61.2094		20.7243	34.2915	22.3325	20.4129	24.7676		0.370546	34.3018	28.2187	25.4954	30.8412
	12.559	106.524	36.7828	61.391	61.3987		20.725	34.3001	22.3339	20.4242	24.7643		0.369547	34.3029	28.1968	25.484	30.8432
	12.5597	106.492	36.8156	61.663	61.4871		20.7257	34.3025	22.3267	20.4071	24.7419		0.368547	34.2826	28.1945	25.481	30.8304
	12.5604	106.378	36.8284	61.5676	61.413		20.7264	34.31	22.331	20.4128	24.7621		0.367548	34.2591	28.1717	25.4657	30.8254
	12.5611	106.279	36.7601	61.5021	61.2791		20.7271	34.3371	22.3367	20.41	24.7676		0.366549	34.2719	28.1703	25.4662	30.8112
	12.5618	106.43	36.8754	61.5133	61.2834		20.7278	34.3342	22.3452	20.41	24.7676		0.365549	34.2313	28.1375	25.444	30.7713
	12.5625	106.624	36.8911	61.5874	61.3162		20.7285	34.3043	22.3481	20.4271	24.7576		0.36455	34.2207	28.1397	25.4461	30.777
	12.5632	106.517	36.8612	61.4663	61.2976		20.7292	34.2901	22.3396	20.4104	24.7191		0.36355	34.2388	28.1304	25.4262	30.7663
	12.5639	106.342	36.7871	61.5619	61.3105		20.7299	34.3086	22.351	20.4128	24.7818		0.362551	34.2078	28.1219	25.4148	30.7613
	12.5646	106.322	36.7757	61.2694	61.4172		20.7306	34.3442	22.3381	20.4086	24.7473		0.361551	34.2153	28.1064	25.4048	30.7706
	12.5653	106.217	36.8398	61.4321	61.5739		20.7312	34.3285	22.3624	20.4114	24.7263		0.360552	34.1609	28.0941	25.3927	30.7321
	12.566	106.191	36.8356	61.2186	61.44		20.7319	34.3428	22.3552	20.4171	24.7266		0.359553	34.1192	28.0891	25.3842	30.7143
	12.5667	106.076	36.8541	61.4608	61.4244		20.7326	34.31	22.3481	20.41	24.6978		0.358553	34.1256	28.0982	25.3801	30.6951
	12.5674	106.109	36.8882	61.4463	61.3817		20.7333	34.3485	22.3581	20.42	24.7348		0.357554	34.116	28.0889	25.3656	30.6844
	12.5681	105.987	36.8654	61.3695	61.3403		20.734	34.3656	22.3567	20.4114	24.759		0.356555	34.1438	28.0613	25.355	30.6709
	12.5687	105.859	36.7359	61.3041	61.2621		20.7347	34.3499	22.3581	20.41	24.7191		0.355555	34.1448	28.0521	25.3489	30.6716
	12.5694	105.781	36.9452	61.2272	61.3631		20.7354	34.3413	22.3495	20.4057	24.7163		0.354556	34.1235	28.0446	25.3429	30.6714
	12.5701	105.831	36.7942	61.2641	61.282		20.7361	34.3442	22.3424	20.41	24.7319		0.353556	34.0786	28.0421	25.3301	30.673
	12.5708	105.738	36.8712	61.1886	61.2977		20.7368	34.3599	22.3624	20.4071	24.7163		0.352557	34.0807	28.0286	25.33	30.646
	12.5715	105.559	36.8512	61.1488	61.3333		20.7375	34.377	22.3492	20.3972	24.7903		0.351557	34.0669	28.0158	25.3129	30.6324
	12.5722	105.844	36.7344	61.1773	61.3389		20.7382	34.3656	22.3506	20.39	24.8274		0.350558	34.038	28.0108	25.3058	30.6292
	12.5729	105.797	36.8313	60.8882	61.3418		20.7389	34.3542	22.3687	20.4014	24.6793		0.349559	34.0508	27.9884	25.3001	30.6161
	12.5736	105.693	36.7957	61.1545	61.2912		20.7396	34.347	22.3638	20.4029	24.3304		0.348559	34.0231	27.9866	25.2854	30.6061
	12.5743	105.526	36.9182	61.0348	61.1851		20.7403	34.3841	22.3691	20.4029	26.0734		0.34756	34.0113	27.9845	25.271	30.5983
	12.575	105.341	36.5301	61.0478	61.2663		20.741	34.3812	22.3695	20.3986	24.057		0.346561	34.0038	27.9675	25.256	30.5705
	12.5757	105.478	36.5571	61.0563	61.2845		20.7417	34.3599	22.3566	20.4057	24.842		0.345561	33.9742	27.9588	25.2517	30.5648
	12.5764	105.411	36.5372	60.9835	61.1993		20.7424	34.3745	22.3538	20.4043	24.7263		0.344562	33.9739	27.9417	25.2446	30.5454
	12.5771	105.31	36.5928	60.8939	61.188		20.7431	34.3798	22.368	20.4086	24.6632		0.343563	33.9462	27.9451	25.2368	30.5242
	12.5778	105.127	36.5899	61.0106	61.2848		20.7438	34.3513	22.3723	20.4061	24.4614		0.342563	33.9446	27.9396	25.2225	30.5121
	12.5785	105.073	36.5215	60.8653	61.3845		20.7444	34.394	22.3737	20.3986	24.5568		0.341564	33.9195	27.941	25.2127	30.4964
	12.5792	105.169	36.5401	60.8682	61.2649		20.7451	34.3997	22.3737	20.4019	24.7633		0.340564	33.9216	27.9216	25.2062	30.4886
	12.5799	105.327	36.5586	60.743	61.2264		20.7458	34.3841	22.3738	20.4014	24.6721		0.339565	33.8947	27.9047	25.1998	30.4964
	12.5806	105.277	36.513	60.787	61.2635		20.7465	34.3972	22.3666	20.3972	24.6511		0.338565	33.8906	27.897	25.1741	30.5068
	12.5812	105.181	36.4959	60.7728	61.2022		20.7472	34.3684	22.3723	20.4015	24.6323		0.337566	33.8693	27.8962	25.1727	30.4915
	12.5819	104.988	36.4689	60.6879	61.178		20.7479	34.3641	22.3666	20.4086	24.7391		0.336567	33.8639	27.8841	25.1649	30.487
	12.5826	104.972	36.5005	60.7184	61.2051		20.7486	34.3684	22.368	20.3958	24.628		0.335567	33.8543	27.8769	25.157	30.4623
	12.5833	105.032	36.4532	60.7872	61.272		20.7493	34.3912	22.3794	20.3972	24.6878		0.334568	33.8276	27.8613	25.141	30.4537
	12.584	104.874	36.5458	60.629	61.1566		20.75	34.3798	22.3795	20.4029	24.7305		0.333569	33.8202	27.8506	25.1271	30.4539
	12.5847	104.84	36.5814	60.6295	61.235		20.7507	34.3826	22.3766	20.3958	24.7134		0.332569	33.7849	27.8321	25.13	30.453
	12.5854	105.083	36.5173	60.7445	61.2446		20.7514	34.404	22.3695	20.4029	24.7206		0.33157	33.7935	27.8392	25.1172	30.4409
	12.5861	104.808	36.6116	60.6347	61.3247		20.7521	34.4197	22.3709	20.4014	24.5383		0.33057	33.7422	27.8157	25.1136	30.4178
	12.5868	104.77	36.6127	60.5365	61.3347		20.7528	34.3812	22.3666	20.4057	24.5611		0.329571	33.7593	27.8072	25.1001	30.3968
	12.5875	104.566	36.5344	60.5436	61.1239		20.7535	34.3997	22.3752	20.4	24.6316		0.328571	33.7678	27.7958	25.0894	30.4009
	12.5882	104.227	36.5664	60.5392	61.2293		20.7542	34.4125	22.3624	20.3865	24.6878		0.327572	33.7657	27.8079	25.078	30.3889
	12.5889	104.709	36.5586	60.4794	61.1254		20.7549	34.4083	22.3866	20.389	24.6807		0.326573	33.7326	27.8022	25.0638	30.3813
	12.5896	104.546	36.5814	60.4881	61.2293		20.7556	34.4054	22.3709	20.3929	24.7092		0.325573	33.7336	27.7881	25.046	30.3619
	12.5903	104.293	36.5045	60.2902	61.2165		20.7562	34.4097	22.3695	20.4	24.696		0.324574	33.6949	27.7666	25.0388	30.3526
	12.591	104.344	36.5507	60.1221	61.2079		20.7569	34.4033	22.3795	20.3886	24.6866		0.323575	33.693	27.7692	25.0331	30.3503
	12.5917	104.501	36.5657	60.4766	61.062		20.7576	34.4068	22.3702	20.3943	24.7291		0.322575	33.668	27.7552	25.034	30.3444
	12.5924	104.449	36.4959	60.2146	61.2003		20.7583	34.3826	22.3766	20.3929	24.6878		0.321576	33.6589	27.7409	25.0153	30.3512
	12.5931	104.454	36.5187	60.4126	61.2435		20.759	34.3926	22.368	20.3947	24.6807		0.320577	33.6407	27.7495	25.0068	30.3334
	12.5938	104.118	36.5358	60.2916	61.1068		20.7597	34.4339	22.3709	20.3787	24.6864		0.319577	33.621	27.7353	25.0032	30.3218
	12.5944	104.317	36.5913	60.1392	61.1467		20.7604	34.4353	22.3837	20.3829	24.6857		0.318578	33.6119	27.7189	24.994	30.3021
	12.5951	104.014	36.4859	60.1263	61.1068		20.7611	34.4069	22.3787	20.3958	24.7277		0.317578	33.6119	27.7053	24.9769	30.2907
	12.5958	104.038	36.513	60.0536	61.2094		20.7618	34.4125	22.3723	20.3805	24.6636		0.316579	33.6194	27.6961	24.9698	30.2722
	12.5965	103.822	36.5571	60.038	61.1424		20.7625	34.4154	22.3782	20.3787	24.6892		0.315579	33.5959	27.7103	24.9627	30.2529
	12.5972	104.007	36.4475	60.0138	61.2051		20.7632	34.4211	22.3794	20.3772	24.6864		0.31458	33.6023	27.6854	24.9598	30.2296
	12.5979	103.8	36.5287	60.004	61.1823		20.7639	34.4268	22.3851	20.3819	24.6992		0.313581	33.5852	27.679	24.9491	30.2415
	12.5986	103.836	36.5785	60.0167	61.3403		20.7646	34.4268	22.388	20.373	24.4486		0.312581	33.5815	27.6767	24.9413	30.2287
	12.5993	103.739	36.5244	60.1235	61.1225		20.7653	34.414	22.3816	20.3858	24.7049		0.311582	33.5745	27.6498	24.9285	30.2131
	12.6	103.612	36.6049	60.0422	61.0427		20.766	34.4012	22.3727	20.3687	24.5767		0.310583	33.5614	27.6534	24.9278	30.1967
	12.6007	103.564	36.6426	59.8145	61.2407		20.7667	34.4154	22.3709	20.3787	24.5995		0.309583	33.535	27.6398	24.905	30.1931
	12.6014	103.605	36.6027	59.873	61.1197		20.7674	34.441	22.3723	20.3772	24.6736		0.308584	33.5414	27.6327	24.9071	30.1846
	12.6021	103.393	36.6141	59.9014	61.1424		20.7681	34.4225	22.3837	20.3776	24.6607		0.307584	33.4827	27.6291	24.893	30.1739
	12.6028	103.461	36.5814	59.917	61.0584		20.7688	34.4239	22.378	20.3858	24.6312		0.306585	33.5008	27.6274	24.8722	30.1661
	12.6035	103.414	36.6209	59.6763	61.0954		20.7694	34.4125	22.3794	20.3673	24.6451		0.305585	33.4474	27.6035	24.8672	30.1454
	12.6042	103.322	36.6412	59.7347	61.1453		20.7701	34.3727	22.3709	20.373	24.6494		0.304586	33.4699	27.5893	24.8514	30.1342
	12.6049	103.162	36.6426	59.7476	61.0043		20.7708	34.3898	22.3794	20.3616	24.6479		0.303587	33.4239	27.5786	24.8423	30.1262
	12.6056	103.356	36.56	59.7005	61.1012		20.7715	34.4439	22.3695	20.3587	24.6608		0.302587	33.4357	27.5795	24.8308	30.1189
	12.6063	103.243	36.5201	59.6862	61.0029		20.7722	34.4325	22.3723	20.3687	24.6519		0.301588	33.4207	27.5836	24.8331	30.1155
	12.6069	103.205	36.4532	59.796	61.1154		20.7729	34.4353	22.378	20.3687	24.655		0.300589	33.4058	27.5736	24.8274	30.1127
	12.6076	103.152	36.5458	59.7547	61.0798		20.7736	34.4396	22.3855	20.3587	24.6565		0.299589	33.4164	27.5519	24.8176	30.1025
	12.6083	103.031	36.597	59.618	60.9587		20.7743	34.4453	22.3851	20.3573	24.7291		0.29859	33.3588	27.5409	24.8046	30.0892
	12.609	102.816	36.6184	59.5924	60.9815		20.775	34.4368	22.378	20.3513	24.7021		0.29759	33.3823	27.5281	24.7975	30.0792
	12.6097	102.998	36.6298	59.6807	61.1254		20.7757	34.4197	22.3851	20.3431	24.6323		0.296591	33.347	27.5394	24.7818	30.0707
	12.6104	102.731	36.6269	59.5709	61.0356		20.7764	34.4243	22.4008	20.3573	24.6508		0.295592	33.3529	27.4931	24.7733	30.0554
	12.6111	102.833	36.5942	59.3417	61.0641		20.7771	34.4368	22.3937	20.3616	24.6522		0.294592	33.3523	27.5024	24.7626	30.04
	12.6118	102.9	36.617	59.4699	61.0271		20.7778	34.4069	22.3794	20.3488	24.6636		0.293593	33.3257	27.4981	24.7604	30.0294
	12.6125	102.853	36.6198	59.4671	60.9662		20.7785	34.4254	22.3923	20.363	24.6351		0.292594	33.3203	27.4818	24.7512	30.0222
	12.6132	102.869	36.644	59.3446	60.9217		20.7792	34.451	22.3851	20.3402	24.638		0.291594	33.2984	27.4821	24.7391	30.0119
	12.6139	102.56	36.5799	59.4742	60.9274		20.7799	34.4093	22.3851	20.3488	24.6508		0.290595	33.284	27.4707	24.7222	30.0016
	12.6146	102.678	36.6953	59.3517	61.042		20.7806	34.4453	22.3965	20.3566	24.638		0.289596	33.2381	27.4739	24.7256	29.9916
	12.6153	102.744	36.5629	59.3902	60.9901		20.7812	34.4353	22.3908	20.3473	24.6223		0.288596	33.2434	27.4654	24.7142	29.9818
	12.616	102.533	36.5899	59.351	61.0641		20.7819	34.4339	22.3909	20.3473	24.6252		0.287597	33.2434	27.4499	24.7042	29.972
	12.6167	102.577	36.5187	59.3554	60.8975		20.7826	34.4353	22.3965	20.3559	24.6465		0.286597	33.2103	27.4319	24.6921	29.948
	12.6174	102.611	36.5956	59.1367	60.9929		20.7833	34.4677	22.3937	20.3516	24.6326		0.285598	33.2242	27.4219	24.6892	29.9418
	12.6181	102.46	36.5571	59.1795	61.0242		20.784	34.4453	22.3958	20.3601	24.6298		0.284598	33.1996	27.407	24.67	29.9247
	12.6188	102.405	36.6426	59.2463	60.9719		20.7847	34.4325	22.3851	20.3488	24.6209		0.283599	33.1697	27.3963	24.6712	29.9126
	12.6194	102.46	36.6198	58.9901	61.0698		20.7854	34.4385	22.383	20.3537	24.6266		0.2826	33.1825	27.3978	24.6565	29.9147
	12.6201	102.561	36.5586	59.1551	60.9118		20.7861	34.4467	22.378	20.3587	24.5924		0.2816	33.1772	27.3785	24.6434	29.9012
	12.6208	102.427	36.5643	59.0573	60.8547		20.7868	34.4326	22.3951	20.3473	24.6052		0.280601	33.143	27.3743	24.6273	29.8863
	12.6215	102.034	36.634	58.9857	60.9445		20.7875	34.4496	22.3905	20.3587	24.6251		0.279602	33.1644	27.3698	24.6251	29.8748
	12.6222	102.201	36.6654	58.8262	60.9231		20.7882	34.4225	22.4037	20.3559	24.6109		0.278602	33.127	27.365	24.6159	29.8699
	12.6229	102.043	36.6839	58.9929	60.8992		20.7889	34.4296	22.3894	20.3545	24.618		0.277603	33.1123	27.3529	24.6109	29.8606
	12.6236	102.312	36.5927	58.9386	60.8946		20.7896	34.4368	22.399	20.3587	24.5824		0.276603	33.0854	27.3429	24.5988	29.8578
	12.6243	102.249	36.6426	58.7692	60.8818		20.7903	34.4225	22.4051	20.3438	24.5824		0.275604	33.095	27.3344	24.5803	29.8535
	12.625	101.962	36.6597	58.8532	60.8861		20.791	34.4496	22.3994	20.3459	24.6024		0.274604	33.0752	27.3221	24.5746	29.845
	12.6257	101.765	36.6113	58.8462	60.9202		20.7917	34.4446	22.4037	20.3516	24.6251		0.273605	33.0544	27.3102	24.558	29.8377
	12.6264	101.792	36.6867	58.7493	60.8405		20.7924	34.4581	22.3866	20.3459	24.6148		0.272606	33.0704	27.3059	24.5425	29.8165
	12.6271	101.757	36.6483	58.762	60.943		20.7931	34.4254	22.398	20.352	24.6138		0.271606	33.0279	27.2931	24.5418	29.8207
	12.6278	101.631	36.6996	58.5842	61.0014		20.7937	34.461	22.3937	20.336	24.5877		0.270607	33.0608	27.2753	24.5326	29.7907
	12.6285	101.796	36.6782	58.7022	60.8121		20.7944	34.462	22.3965	20.3317	24.6024		0.269607	33.0501	27.2712	24.5119	29.7723
	12.6292	101.569	36.6739	58.7978	60.9089		20.7951	34.461	22.3809	20.3473	24.5839		0.268608	33.0002	27.2653	24.5046	29.7752
	12.6299	101.496	36.6141	58.671	60.9431		20.7958	34.4467	22.3894	20.3502	24.6095		0.267609	33.0063	27.2578	24.4984	29.7574
	12.6306	101.536	36.6326	58.4616	60.8818		20.7965	34.4838	22.3994	20.3302	24.6113		0.266609	32.9828	27.247	24.4991	29.7353
	12.6312	101.681	36.55	58.5969	60.9587		20.7972	34.4667	22.4079	20.3331	24.6283		0.26561	32.943	27.2383	24.4813	29.7239
	12.6319	101.311	36.7181	58.2722	60.9245		20.7979	34.4781	22.4047	20.3288	24.6209		0.264611	32.9967	27.2162	24.4756	29.6947
	12.6326	101.509	36.6583	58.3207	60.9245		20.7986	34.4709	22.3923	20.3345	24.607		0.263611	32.9412	27.2272	24.4641	29.6976
	12.6333	101.369	36.681	58.4261	60.9701		20.7993	34.4481	22.4065	20.3331	24.6152		0.262612	32.9422	27.2069	24.455	29.6899
	12.634	101.089	36.6454	58.3619	60.8348		20.8	34.4595	22.4093	20.3317	24.5895		0.261612	32.8953	27.1856	24.4479	29.6748
	12.6347	101.3	36.6412	58.4816	60.8975		20.8007	34.4268	22.4058	20.336	24.5564		0.260613	32.9369	27.1742	24.4336	29.6563
	12.6354	101.087	36.6796	58.3961	60.8761		20.8014	34.4553	22.3823	20.3288	24.6024		0.259613	32.8899	27.1727	24.4301	29.6385
	12.6361	101.173	36.7081	58.5429	60.8152		20.8021	34.4496	22.398	20.3345	24.5625		0.258614	32.9016	27.1742	24.4172	29.6335
	12.6368	101.06	36.644	58.2993	60.775		20.8028	34.4296	22.3994	20.3246	24.5675		0.257615	32.8661	27.172	24.4123	29.6278
	12.6375	101.331	36.717	58.3678	60.7878		20.8035	34.4538	22.3983	20.3267	24.5748		0.256615	32.8685	27.1443	24.3909	29.613
	12.6382	101.029	36.6597	58.3108	60.785		20.8042	34.4524	22.3994	20.3374	24.5782		0.255616	32.8483	27.1322	24.3767	29.5965
	12.6389	101.065	36.6867	58.07	60.6668		20.8049	34.4823	22.3979	20.316	24.5953		0.254617	32.8055	27.1371	24.366	29.5858
	12.6396	101.137	36.6696	58.1626	60.8206		20.8056	34.4638	22.3851	20.3295	24.5796		0.253617	32.8184	27.1329	24.3596	29.5683
	12.6403	100.911	36.7209	58.1456	60.7722		20.8063	34.4667	22.4019	20.3217	24.5653		0.252618	32.8101	27.1044	24.3435	29.5473
	12.641	100.652	36.654	58.0943	60.8305		20.8069	34.4781	22.3908	20.3317	24.5853		0.251618	32.8002	27.0987	24.3375	29.5488
	12.6417	100.874	36.6853	58.1655	60.7479		20.8076	34.4581	22.4022	20.3174	24.5753		0.250619	32.7735	27.0894	24.3268	29.5423
	12.6424	100.77	36.6739	58.1199	60.7764		20.8083	34.4567	22.3965	20.3189	24.5867		0.249619	32.7628	27.0795	24.3161	29.5253
	12.6431	100.767	36.6995	58.1099	60.9317		20.809	34.4182	22.4165	20.3231	24.5611		0.24862	32.7233	27.078	24.304	29.5053
	12.6437	100.731	36.6896	57.9732	60.859		20.8097	34.4595	22.3937	20.3231	24.5746		0.247621	32.7414	27.0574	24.2827	29.5073
	12.6444	100.568	36.7351	57.9946	60.9545		20.8104	34.4724	22.3894	20.3032	24.5525		0.246622	32.7372	27.0408	24.2741	29.5067
	12.6451	100.62	36.6853	58.0017	60.7138		20.8111	34.4524	22.4008	20.3046	24.5511		0.245622	32.7126	27.031	24.2629	29.4918
	12.6458	100.354	36.7109	57.9034	60.6967		20.8118	34.4681	22.3937	20.3217	24.5529		0.244623	32.7115	27.0204	24.2606	29.469
	12.6465	100.429	36.7351	57.7767	60.7181		20.8125	34.4496	22.3851	20.316	24.5554		0.243624	32.6881	27.0118	24.2549	29.4629
	12.6472	100.367	36.5899	57.9846	60.6725		20.8132	34.4496	22.3908	20.3089	24.571		0.242624	32.6814	26.9976	24.2371	29.4614
	12.6479	100.539	36.6882	57.9007	60.6981		20.8139	34.4973	22.3951	20.3	24.5696		0.241625	32.6539	26.9819	24.2307	29.4489
	12.6486	100.323	36.701	57.9133	60.7822		20.8146	34.4724	22.3894	20.316	24.5664		0.240625	32.675	26.9873	24.2108	29.4448
	12.6493	100.637	36.6867	58.0258	60.6583		20.8153	34.4581	22.3951	20.306	24.5525		0.239626	32.6517	26.9713	24.1965	29.4387
	12.65	100.469	36.6583	57.7953	60.6796		20.816	34.4809	22.3965	20.3171	24.5525		0.238626	32.6111	26.9613	24.1994	29.4227
	12.6507	100.092	36.7124	57.7055	60.6682		20.8167	34.4852	22.3908	20.3132	24.5714		0.237627	32.6101	26.9478	24.1723	29.4007
	12.6514	100.276	36.7921	57.8222	60.5414		20.8174	34.4453	22.3951	20.3013	24.5853		0.236628	32.5908	26.9463	24.1716	29.3886
	12.6521	100.103	36.7736	57.6029	60.6625		20.8181	34.4581	22.3951	20.3018	24.5924		0.235628	32.6101	26.9328	24.1545	29.3494
	12.6528	100.002	36.7465	57.5205	60.7295		20.8187	34.4581	22.3894	20.3046	24.5839		0.234629	32.5673	26.9157	24.1516	29.3437
	12.6535	100.005	36.6782	57.5503	60.6611		20.8194	34.4296	22.3937	20.2975	24.5703		0.23363	32.5778	26.9075	24.1282	29.3316
	12.6542	100.088	36.6938	57.4734	60.6711		20.8201	34.4766	22.3965	20.2833	24.5497		0.23263	32.5674	26.8908	24.1189	29.3081
	12.6549	99.9211	36.7764	57.5774	60.6084		20.8208	34.4695	22.3908	20.2932	24.544		0.231631	32.5481	26.8773	24.0975	29.2967
	12.6556	99.9168	36.7508	57.4291	60.5813		20.8215	34.4652	22.3923	20.2946	24.5568		0.230631	32.515	26.8545	24.0854	29.2818
	12.6562	99.5835	36.6454	57.3438	60.7109		20.8222	34.4638	22.3937	20.2975	24.5682		0.229632	32.4979	26.8459	24.0762	29.2618
	12.6569	99.5907	36.6753	57.2883	60.5856		20.8229	34.4677	22.3865	20.2904	24.5297		0.228632	32.4691	26.821	24.0726	29.2497
	12.6576	99.6904	36.7252	57.096	60.6041		20.8236	34.4581	22.3908	20.2961	24.5404		0.227633	32.4723	26.8253	24.0571	29.2433
	12.6583	99.6349	36.691	57.1886	60.6355		20.8243	34.4624	22.3937	20.2918	24.5297		0.226634	32.4517	26.8235	24.0363	29.2483
	12.659	99.6733	36.7793	57.1031	60.2994		20.825	34.4684	22.4044	20.289	24.5354		0.225634	32.432	26.8118	24.0292	29.244
	12.6597	99.5992	36.8377	57.3694	60.5756		20.8257	34.4524	22.3737	20.2829	24.5326		0.224635	32.4018	26.7918	24.0114	29.2034
	12.6604	99.5394	36.728	56.8938	60.5358		20.8264	34.4396	22.388	20.2729	24.5198		0.223636	32.393	26.774	23.995	29.2155
	12.6611	99.2731	36.6939	56.9379	60.5457		20.8271	34.4496	22.3941	20.2804	24.5354		0.222636	32.3943	26.7762	23.9914	29.1854
	12.6618	99.4241	36.7423	56.9707	60.5116		20.8278	34.4439	22.3951	20.2832	24.5468		0.221637	32.3805	26.7527	23.9724	29.1714
	12.6625	99.6234	36.775	56.9193	60.6483		20.8285	34.4667	22.3851	20.279	24.5269		0.220637	32.3836	26.7363	23.9601	29.1472
	12.6632	99.4725	36.7323	57.0276	60.3877		20.8292	34.4652	22.3908	20.2818	24.5226		0.219638	32.3687	26.7156	23.9437	29.1308
	12.6639	99.1663	36.6882	56.9764	60.5472		20.8299	34.4592	22.3994	20.2736	24.5013		0.218639	32.3505	26.6943	23.9252	29.0973
	12.6646	99.4241	36.7024	56.827	60.3663		20.8306	34.4339	22.3794	20.2747	24.5411		0.217639	32.3377	26.6822	23.9167	29.0831
	12.6653	99.2034	36.7369	56.8809	60.4845		20.8313	34.4851	22.3823	20.2776	24.4913		0.21664	32.314	26.6754	23.9053	29.0753
	12.666	99.3201	36.681	56.9536	60.4275		20.8319	34.4667	22.3638	20.2687	24.5084		0.21564	32.2971	26.6672	23.8889	29.0781
	12.6667	99.4369	36.6298	56.8652	60.4428		20.8326	34.4624	22.3866	20.2761	24.5098		0.214641	32.2875	26.6601	23.8697	29.0525
	12.6674	99.1635	36.8007	56.7499	60.5059		20.8333	34.441	22.3937	20.2847	24.4941		0.213642	32.2779	26.6412	23.859	29.0375
	12.6681	99.1606	36.8092	56.8083	60.3535		20.834	34.4581	22.3923	20.2818	24.5183		0.212642	32.2448	26.6145	23.8419	29.0019
	12.6688	99.1535	36.7608	56.7913	60.5116		20.8347	34.4553	22.3752	20.279	24.5383		0.211643	32.2304	26.6124	23.8277	29.0012
	12.6694	98.9342	36.8092	56.7271	60.2553		20.8354	34.4638	22.3766	20.2733	24.5155		0.210644	32.2146	26.6055	23.802	28.9699
	12.6701	99.0467	36.7252	56.6431	60.2766		20.8361	34.4613	22.388	20.269	24.4984		0.209644	32.1903	26.5761	23.7807	28.9485
	12.6708	98.9029	36.7252	56.5562	60.372		20.8368	34.4268	22.3737	20.2747	24.4828		0.208645	32.1668	26.5618	23.7679	28.9364
	12.6715	98.9399	36.7633	56.7328	60.3863		20.8375	34.4308	22.3948	20.2747	24.5169		0.207645	32.1708	26.5412	23.7504	28.9236
	12.6722	98.7932	36.8035	56.6048	60.5087		20.8382	34.4795	22.3908	20.2548	24.4899		0.206646	32.17	26.5362	23.7323	28.9023
	12.6729	98.6736	36.775	56.6887	60.382		20.8389	34.4695	22.3866	20.2662	24.4984		0.205646	32.1604	26.512	23.7237	28.8845
	12.6736	98.6765	36.7921	56.579	60.3047		20.8396	34.4325	22.3809	20.2562	24.4984		0.204647	32.1369	26.5027	23.7088	28.8873
	12.6743	98.3047	36.7551	56.4695	60.2624		20.8403	34.4638	22.3894	20.2505	24.507		0.203648	32.0803	26.4842	23.6817	28.8599
	12.675	98.7591	36.7651	56.5022	60.3194		20.841	34.4339	22.3823	20.2633	24.4988		0.202648	32.1198	26.4643	23.681	28.8396
	12.6757	98.789	36.8064	56.3996	60.3222		20.8417	34.493	22.3737	20.2658	24.5027		0.201649	32.1295	26.4415	23.6566	28.8011
	12.6764	98.6309	36.8235	56.3798	60.2752		20.8424	34.4382	22.3737	20.2605	24.4949		0.20065	32.0718	26.4287	23.6376	28.7784
	12.6771	98.5312	36.7907	56.3896	60.2154		20.8431	34.4722	22.378	20.2662	24.5055		0.19965	32.06	26.4223	23.6176	28.7693
	12.6778	98.5041	36.7764	56.242	60.2723		20.8438	34.4311	22.3738	20.2448	24.4939		0.198651	32.0579	26.3917	23.6077	28.772
	12.6785	98.2322	36.7893	56.4239	60.3008		20.8444	34.4482	22.3851	20.242	24.4728		0.197651	31.9906	26.4116	23.5785	28.7549
	12.6792	98.5398	36.7095	56.2801	60.2324		20.8451	34.4396	22.3738	20.242	24.4742		0.196652	31.981	26.371	23.5614	28.7442
	12.6799	98.2834	36.7323	56.3698	60.314		20.8458	34.4538	22.368	20.2548	24.4657		0.195652	31.9885	26.3347	23.5507	28.7136
	12.6806	98.208	36.8519	56.2559	60.1855		20.8465	34.4624	22.3908	20.2477	24.4639		0.194653	31.965	26.3376	23.5286	28.6901
	12.6813	98.3546	36.8491	56.2344	60.2609		20.8472	34.461	22.3581	20.2533	24.4842		0.193654	31.9522	26.3198	23.5201	28.6552
	12.6819	98.0769	36.7622	56.1162	60.3506		20.8479	34.4453	22.3766	20.2576	24.4842		0.192654	31.9335	26.2991	23.4916	28.6245
	12.6826	98.2777	36.7935	55.9896	60.2923		20.8486	34.4254	22.3923	20.2466	24.4429		0.191655	31.9094	26.2792	23.4724	28.6021
	12.6833	98.1866	36.7508	56.0039	60.3891		20.8493	34.4538	22.3766	20.2448	24.4233		0.190656	31.8966	26.2557	23.4489	28.589
	12.684	98.151	36.8249	55.934	60.3592		20.85	34.461	22.3709	20.2405	24.4742		0.189656	31.8603	26.2345	23.4354	28.5626
	12.6847	98.3176	36.8206	55.9013	60.2741		20.8507	34.4439	22.3638	20.2348	24.4586		0.188657	31.8528	26.2037	23.4105	28.5377
	12.6854	98.0043	36.8505	55.8557	60.1855		20.8514	34.4325	22.3709	20.2249	24.4642		0.187658	31.835	26.1859	23.3934	28.5192
	12.6861	97.8605	36.7522	55.7974	60.2965		20.8521	34.4496	22.3752	20.2477	24.4329		0.186658	31.8165	26.1859	23.3713	28.4878
	12.6868	98.0171	36.8491	55.9652	60.251		20.8528	34.4538	22.3652	20.2462	24.4457		0.185659	31.7909	26.1496	23.34	28.4821
	12.6875	98.1723	36.8989	55.7802	60.2225		20.8535	34.4321	22.3609	20.2391	24.4656		0.184659	31.8112	26.1346	23.3165	28.4288
	12.6882	97.8049	36.8775	55.5809	60.2125		20.8542	34.4553	22.3816	20.2306	24.4699		0.18366	31.7706	26.1261	23.288	28.4316
	12.6889	97.6639	36.8711	55.719	60.1257		20.8549	34.4652	22.368	20.2363	24.3346		0.182661	31.7471	26.1005	23.2859	28.4045
	12.6896	97.9231	36.8306	55.6364	60.1313		20.8556	34.4652	22.3837	20.2363	24.4514		0.181661	31.7471	26.0442	23.2517	28.3875
	12.6903	97.879	36.8362	55.7148	60.1143		20.8562	34.4382	22.3752	20.2295	24.6493		0.180662	31.7119	26.0307	23.2374	28.3625
	12.691	97.5144	36.8291	55.6092	60.1541		20.8569	34.4325	22.3552	20.2348	24.5497		0.179663	31.6553	26.0214	23.2118	28.3469
	12.6917	97.9004	36.7893	55.6548	60.1		20.8576	34.441	22.3638	20.2206	24.5525		0.178663	31.6222	26.0235	23.1726	28.3134
	12.6924	97.7223	36.842	55.6108	59.9719		20.8583	34.441	22.3709	20.2192	24.4913		0.177664	31.5933	25.9822	23.1584	28.3148
	12.6931	97.7822	36.8605	55.4954	60.1157		20.859	34.4538	22.3652	20.2206	24.4258		0.176664	31.6019	25.9467	23.137	28.2842
	12.6937	97.4603	36.8348	55.4143	60.1413		20.8597	34.4439	22.3766	20.1992	24.45		0.175665	31.5549	25.9274	23.1093	28.2686
	12.6944	97.5999	36.8206	55.2619	60.0573		20.8604	34.4382	22.3595	20.2092	24		0.174665	31.589	25.9089	23.0964	28.2365
	12.6951	97.3137	36.9018	55.454	60.0559		20.8611	34.4396	22.3538	20.2149	24.3026		0.173666	31.5122	25.8934	23.0551	28.223
	12.6958	97.241	36.8861	55.4427	59.9533		20.8618	34.404	22.3566	20.2121	24.4243		0.172667	31.5335	25.8598	23.0438	28.1895
	12.6965	97.3849	36.8904	55.3971	60.0246		20.8625	34.4353	22.3638	20.2195	24.4244		0.171667	31.494	25.8413	23.0103	28.1475
	12.6972	97.2994	36.8484	55.1651	60.0886		20.8632	34.4453	22.3666	20.2135	24.272		0.170668	31.4619	25.8078	22.9469	28.1091
	12.6979	97.2439	36.8306	55.1978	60.0103		20.8639	34.3955	22.3517	20.2249	24.1068		0.169668	31.4182	25.7679	22.9533	28.0877
	12.6986	97.4418	36.8477	55.4483	60.1228		20.8646	34.4296	22.3652	20.2135	24.1752		0.168669	31.3754	25.7373	22.9188	28.04
	12.6993	97.2054	36.906	55.1279	59.9861		20.8653	34.414	22.3707	20.2135	24.5383		0.16767	31.3746	25.7259	22.8985	27.9994
	12.7	97.0189	36.7878	55.2107	60.1271		20.866	34.4496	22.3723	20.2178	24.2022		0.16667	31.3402	25.6761	22.8843	27.9752
	12.7007	97.2681	36.8775	55.0525	60.0217		20.8667	34.4453	22.3652	20.2206	24.45		0.165671	31.3028	25.6433	22.843	27.9325
	12.7014	97.0744	36.8291	55.1707	59.9947		20.8674	34.404	22.3638	20.2163	24.282		0.164672	31.274	25.6469	22.8216	27.9367
	12.7021	97.0473	36.8092	55.1123	59.9007		20.8681	34.4268	22.3623	20.2135	24.3646		0.163672	31.2772	25.6042	22.7825	27.8962
	12.7028	96.8209	36.8647	55.0668	59.9705		20.8688	34.4311	22.3524	20.2035	24.3945		0.162673	31.2582	25.5771	22.7575	27.8719
	12.7035	97.0104	36.8291	54.8646	59.8508		20.8694	34.4268	22.3538	20.2049	24.2919		0.161673	31.2088	25.5458	22.7091	27.8178
	12.7042	97.0075	36.8348	54.9415	60.0003		20.8701	34.4368	22.3467	20.1978	24.3759		0.160674	31.1586	25.5294	22.6849	27.7787
	12.7049	96.8821	36.8348	54.9428	59.9021		20.8708	34.4225	22.3396	20.1993	24.7376		0.159674	31.1672	25.4805	22.6593	27.7594
	12.7056	96.5917	36.8007	54.8816	59.8636		20.8715	34.414	22.351	20.1978	24.3848		0.158675	31.1301	25.4603	22.6308	27.7388
	12.7062	96.66	36.8177	54.9225	59.9519		20.8722	34.4553	22.3495	20.1964	24.4775		0.157676	31.094	25.434	22.6073	27.6911
	12.7069	96.6187	36.8306	55.0568	59.8779		20.8729	34.4507	22.3595	20.195	24.413		0.156676	31.0422	25.392	22.556	27.6619
	12.7076	96.5048	36.953	54.913	59.8451		20.8736	34.3855	22.351	20.2035	24.4244		0.155677	31.0251	25.353	22.5325	27.6427
	12.7083	96.5646	36.9103	54.7207	59.9291		20.8743	34.4168	22.3495	20.1878	24.3133		0.154678	31.0134	25.321	22.4905	27.6
	12.709	96.3952	36.8989	54.5727	59.8152		20.875	34.4211	22.3595	20.1964	24.3817		0.153678	30.96	25.2916	22.4571	27.5772
	12.7097	96.4421	36.8448	54.6767	59.8451		20.8757	34.4211	22.3567	20.1907	22.9291		0.152679	30.9536	25.2717	22.425	27.4953
	12.7104	96.5233	36.8889	54.6793	59.8764		20.8764	34.4368	22.341	20.1978	24.0769		0.151679	30.9066	25.2375	22.4015	27.4554
	12.7111	96.445	36.8662	54.537	59.8679		20.8771	34.4239	22.3314	20.1836	24.2812		0.15068	30.897	25.1996	22.3524	27.4298
	12.7118	96.5974	36.8918	54.5826	59.9064		20.8778	34.4339	22.3467	20.185	24.8637		0.14968	30.866	25.157	22.3253	27.3835
	12.7125	96.445	36.8444	54.4316	59.9024		20.8785	34.4211	22.3582	20.1822	25.3407		0.148681	30.8217	25.1337	22.299	27.3543
	12.7132	96.3666	36.9089	54.4445	59.8593		20.8792	34.4311	22.3324	20.1793	24.4749		0.147682	30.7923	25.1079	22.2531	27.2966
	12.7139	96.2883	36.785	54.537	59.8779		20.8799	34.4296	22.3567	20.1779	24.4066		0.146683	30.7528	25.0616	22.2079	27.2658
	12.7146	96.4051	36.9189	54.5555	59.9021		20.8806	34.4211	22.3495	20.1725	24.5077		0.145683	30.7061	25.0225	22.1779	27.219
	12.7153	96.3226	36.8704	54.4787	59.8138		20.8812	34.4481	22.3424	20.1793	23.9587		0.144684	30.678	25.0082	22.1338	27.1606
	12.716	96.032	36.9416	54.4203	59.9648		20.8819	34.4254	22.3534	20.1822	24.1339		0.143685	30.6577	24.9555	22.0832	27.1329
	12.7167	96.1602	36.9046	54.285	59.7981		20.8826	34.4068	22.3381	20.1622	23.7551		0.142685	30.6033	24.8993	22.0448	27.0788
	12.7174	96.0505	36.9146	54.3148	59.6885		20.8833	34.4311	22.3438	20.1764	24.3902		0.141686	30.5808	24.8886	22.022	27.0417
	12.7181	96.0349	36.8491	54.2338	59.7412		20.884	34.4254	22.3474	20.1708	22.9405		0.140686	30.5456	24.8288	21.9608	27.0026
	12.7188	96.0078	36.8936	54.2863	59.801		20.8847	34.4154	22.3424	20.1893	23.8305		0.139687	30.5082	24.8103	21.9387	26.9349
	12.7194	95.995	36.9003	54.2778	59.6814		20.8854	34.4168	22.3353	20.1793	23.7618		0.138687	30.4206	24.7569	21.8753	26.9022
	12.7201	95.6418	36.9188	54.1497	59.7925		20.8861	34.4154	22.3495	20.1722	24.4913		0.137688	30.4537	24.6778	21.8369	26.8659
	12.7208	95.7814	36.9246	54.2151	59.7853		20.8868	34.4097	22.3467	20.1622	24.3161		0.136688	30.3597	24.6672	21.7899	26.7975
	12.7215	95.5507	36.879	54.1183	59.6301		20.8875	34.4225	22.3617	20.1708	24.4144		0.135689	30.3266	24.6252	21.7465	26.7498
	12.7222	95.8327	36.9203	54.1083	59.6999		20.8882	34.3926	22.351	20.1708	24.3375		0.13469	30.3309	24.5933	21.7073	26.7028
	12.7229	95.9437	36.8078	53.8834	59.566		20.8889	34.3926	22.3453	20.1608	24.3916		0.133691	30.3106	24.5383	21.666	26.648
	12.7236	95.5706	36.9303	54.0657	59.7056		20.8896	34.3955	22.351	20.1679	24.4628		0.132691	30.2497	24.4699	21.6226	26.5981
	12.7243	95.5607	36.9502	53.9574	59.6814		20.8903	34.4154	22.3467	20.1622	24.5169		0.131692	30.1995	24.4464	21.5848	26.5426
	12.725	95.5208	36.9132	53.8892	59.7326		20.891	34.3969	22.3449	20.1651	24.3304		0.130692	30.0885	24.418	21.5264	26.4878
	12.7257	95.488	37.0043	53.9361	59.5589		20.8917	34.404	22.3495	20.1522	24.5255		0.129693	30.0714	24.3823	21.4752	26.4522
	12.7264	95.3114	36.9744	53.8834	59.6187		20.8924	34.4268	22.3438	20.1708	24.3304		0.128693	30.0799	24.3156	21.4488	26.413
	12.7271	95.5578	37.0257	53.8748	59.4962		20.8931	34.4296	22.3495	20.1608	24.3332		0.127694	29.9945	24.2556	21.3748	26.3368
	12.7278	95.5692	36.9972	53.6542	59.6657		20.8938	34.4101	22.331	20.164	24.3425		0.126695	29.9891	24.2214	21.3264	26.2713
	12.7285	95.5721	37.0089	53.704	59.6287		20.8944	34.3755	22.3396	20.1651	24.2862		0.125695	29.925	24.1787	21.2787	26.2201
	12.7292	95.2203	37.0057	53.6442	59.5674		20.8951	34.3856	22.3467	20.1679	24.3318		0.124696	29.8802	24.121	21.2039	26.1887
	12.7299	95.2417	37	53.5828	59.5689		20.8958	34.4069	22.3382	20.1594	24.3236		0.123697	29.8086	24.0947	21.1548	26.1147
	12.7306	95.2103	37.0356	53.5686	59.5404		20.8965	34.3926	22.3339	20.1622	24.2976		0.122697	29.7929	24.037	21.1056	26.0378
	12.7313	95.0979	36.9829	53.5316	59.6415		20.8972	34.3727	22.3239	20.1608	24.3033		0.121698	29.7136	23.9523	21.0309	25.9858
	12.7319	95.2773	37.0285	53.4433	59.5617		20.8979	34.3656	22.3324	20.1522	24.4062		0.120698	29.6741	23.9145	21.0074	25.9175
	12.7326	95.0594	36.9587	53.4049	59.6344		20.8986	34.3798	22.3453	20.1408	24.4172		0.119699	29.6602	23.854	20.9326	25.8306
	12.7333	94.9455	37.0356	53.3536	59.4578		20.8993	34.3727	22.3495	20.1537	24.5824		0.1187	29.5801	23.817	20.897	25.7978
	12.734	95.0124	37.0257	53.4677	59.4834		20.9	34.4111	22.3296	20.1451	24.7234		0.1177	29.4949	23.7422	20.8265	25.7103
	12.7347	95.001	37.01	53.4933	59.4891		20.9007	34.4011	22.3314	20.1565	24.3133		0.116701	29.469	23.7052	20.7696	25.6433
	12.7354	94.9441	37.0926	53.4241	59.4421		20.9014	34.3983	22.3339	20.1451	24.3542		0.115701	29.4135	23.6219	20.709	25.5607
	12.7361	94.9127	37.0371	53.3139	59.4108		20.9021	34.357	22.3367	20.1465	24.2834		0.114702	29.4028	23.5785	20.6557	25.471
	12.7368	94.9739	37.0029	53.3223	59.3111		20.9028	34.3584	22.3246	20.1423	24.3389		0.113703	29.2907	23.5229	20.5866	25.3984
	12.7375	94.7219	37.0584	53.2626	59.4037		20.9035	34.3599	22.3239	20.1494	24.346		0.112703	29.3045	23.4644	20.5339	25.3293
	12.7382	94.7604	37.0356	53.2169	59.3349		20.9042	34.3641	22.3353	20.1483	24.319		0.111704	29.2415	23.3855	20.4613	25.2645
	12.7389	94.6749	37.0157	53.0432	59.435		20.9049	34.3684	22.3314	20.1323	24.3361		0.110704	29.1657	23.3426	20.3879	25.1983
	12.7396	94.7774	37.0798	53.0987	59.3068		20.9056	34.3613	22.3282	20.1309	24.2763		0.109705	29.1422	23.2958	20.3402	25.1229
	12.7403	94.6308	37.0271	53.1813	59.351		20.9062	34.3955	22.3438	20.1352	24.188		0.108706	29.06	23.2346	20.2512	25.0509
	12.741	94.6422	37.1382	53.0304	59.3182		20.9069	34.3798	22.3239	20.138	24.3062		0.107706	28.982	23.1534	20.1708	24.9577
	12.7417	94.645	37.1638	53.0859	59.408		20.9076	34.3684	22.3296	20.1295	24.6579		0.106707	28.9382	23.0993	20.1174	24.8779
	12.7424	94.6663	37.1481	53.0232	59.1929		20.9083	34.3727	22.3367	20.1323	24.1595		0.105708	28.8704	23.0331	20.0583	24.8096
	12.7431	94.5196	37.1026	52.8239	59.2527		20.909	34.3713	22.3296	20.1238	24.3688		0.104708	28.8025	22.9455	19.9828	24.7085
	12.7438	94.6948	37.1253	52.9464	59.462		20.9097	34.3912	22.3182	20.1223	24.2691		0.103709	28.7609	22.8565	19.9045	24.6401
	12.7444	94.2278	37.0762	52.764	59.472		20.9104	34.367	22.3196	20.1238	24.2652		0.102709	28.6947	22.8465	19.8247	24.5497
	12.7451	94.4556	37.1481	52.9434	59.3172		20.9111	34.3912	22.3168	20.1337	24.2696		0.10171	28.6282	22.7661	19.7599	24.4564
	12.7458	94.4542	37.131	52.8281	59.3339		20.9118	34.357	22.3225	20.1266	24.2763		0.100711	28.5772	22.6806	19.6816	24.3517
	12.7465	94.2263	37.1083	52.9322	59.1829		20.9125	34.3841	22.3111	20.1252	24.2777		0.099711	28.4896	22.593	19.6054	24.2499
	12.7472	94.1509	37.1695	52.7527	59.3054		20.9132	34.3741	22.3154	20.127	24.2674		0.098712	28.464	22.5311	19.5363	24.1716
	12.7479	94.2534	37.1353	52.7569	59.1246		20.9139	34.3812	22.3054	20.1181	24.2763		0.097712	28.3444	22.4613	19.4545	24.0862
	12.7486	94.0227	37.1139	52.7241	59.1829		20.9146	34.367	22.3154	20.1252	24.2919		0.096713	28.3198	22.3567	19.3655	24.0078
	12.7493	94.1865	37.1823	52.623	59.1488		20.9153	34.3655	22.3125	20.1053	24.272		0.095714	28.2034	22.294	19.2466	23.879
	12.75	94.0982	37.1965	52.6715	59.1595		20.916	34.3698	22.3282	20.106	24.4286		0.094714	28.1724	22.2292	19.2045	23.8085
	12.7507	93.8618	37.0712	52.5376	59.1516		20.9167	34.3869	22.3139	20.1209	24.2763		0.093715	28.0896	22.134	19.1141	23.6867
	12.7514	93.8717	37.1382	52.5376	59.0918		20.9174	34.3812	22.2968	20.1124	24.3517		0.092715	28.0432	22.0498	19.0137	23.5721
	12.7521	93.99	37.2763	52.4066	59.1773		20.9181	34.367	22.3139	20.1138	24.2663		0.091716	28.0069	21.9508	18.9262	23.4688
	12.7528	93.8988	37.0541	52.5277	59.136		20.9187	34.347	22.3125	20.1138	24.2934		0.090717	27.9225	21.8362	18.8436	23.3756
	12.7535	93.9857	37.1866	52.3069	59.0676		20.9194	34.3499	22.2911	20.1124	24.2805		0.089717	27.773	21.8297	18.7481	23.2702
	12.7542	93.604	37.1453	52.2714	59.1289		20.9201	34.3556	22.2968	20.0939	24.2506		0.088718	27.6982	21.7358	18.6506	23.1221
	12.7549	93.6183	37.1951	52.3612	59.1459		20.9208	34.3371	22.3082	20.1109	24.272		0.087718	27.6299	21.619	18.5573	23.026
	12.7556	93.6524	37.151	52.458	59.1103		20.9215	34.3713	22.3125	20.1053	24.3019		0.086719	27.5615	21.5079	18.4548	22.9384
	12.7562	93.7422	37.1168	52.3923	59.0705		20.9222	34.3513	22.3082	20.1152	24.2734		0.08572	27.5188	21.4011	18.353	22.8059
	12.7569	93.6212	37.1994	52.2101	58.891		20.9229	34.3485	22.3082	20.0924	24.2677		0.08472	27.4269	21.3435	18.244	22.6472
	12.7576	93.4431	37.0826	52.2372	59.0719		20.9236	34.357	22.3097	20.101	24.2549		0.083721	27.3041	21.2487	18.1686	22.5468
	12.7583	93.906	37.235	52.3356	58.948		20.9243	34.367	22.2954	20.0953	24.2677		0.082721	27.2272	21.0893	18.0418	22.425
	12.759	93.6254	37.2891	52.0847	59.0533		20.925	34.3399	22.3068	20.0924	24.2421		0.081722	27.1354	21.0259	17.9201	22.2726
	12.7597	93.3306	37.2506	52.1233	58.9864		20.9257	34.3727	22.3082	20.0953	24.2819		0.080723	27.1236	20.9163	17.8346	22.1502
	12.7604	93.4517	37.2264	52.1076	58.969		20.9264	34.3527	22.3168	20.1138	24.272		0.079723	26.9346	20.7973	17.7107	22.0128
	12.7611	93.4075	37.2934	51.9979	59.0334		20.9271	34.3143	22.3154	20.0882	24.2748		0.078724	26.9036	20.7326	17.5826	21.859
	12.7618	93.352	37.2635	51.9537	58.9537		20.9278	34.3655	22.2954	20.0939	24.2357		0.077725	26.784	20.6208	17.4751	21.7522
	12.7625	93.6596	37.3105	52.008	58.9494		20.9285	34.3328	22.3039	20.0839	24.2236		0.076725	26.6409	20.4887	17.3512	21.5891
	12.7632	93.3534	37.2848	51.9996	59.0448		20.9292	34.3627	22.3097	20.091	24.2449		0.075726	26.6035	20.3765	17.1888	21.436
	12.7639	93.2309	37.2435	51.8498	58.8398		20.9299	34.3613	22.3097	20.0981	24.2364		0.074726	26.5746	20.2954	17.1048	21.273
	12.7646	93.258	37.3631	51.9423	58.8754		20.9306	34.3798	22.2997	20.0939	24.2521		0.073727	26.3995	20.1337	16.9767	21.159
	12.7653	93.2979	37.2606	51.877	58.8754		20.9313	34.3627	22.2911	20.0853	24.2282		0.072728	26.2724	19.9985	16.8577	20.9754
	12.766	93.1683	37.2777	51.9352	58.8341		20.9319	34.3656	22.3011	20.0953	24.2258		0.071728	26.1667	19.8938	16.721	20.7547
	12.7667	93.1313	37.2706	51.9224	58.9209		20.9326	34.3599	22.2997	20.0796	24.2349		0.070729	26.1432	19.7606	16.5708	20.6126
	12.7674	92.8921	37.2193	51.7526	58.8184		20.9333	34.3684	22.3011	20.0896	24.2184		0.069729	26.0321	19.6937	16.4448	20.4639
	12.7681	92.9547	37.3332	51.7574	58.7614		20.934	34.3542	22.2997	20.0867	24.2179		0.06873	25.8722	19.5235	16.3123	20.266
	12.7687	92.7525	37.3162	51.5451	58.7443		20.9347	34.3485	22.2997	20.0882	24.2278		0.067731	25.7491	19.3633	16.1628	20.1024
	12.7694	92.7582	37.2962	51.716	58.7586		20.9354	34.3242	22.2997	20.0689	24.2577		0.066731	25.6497	19.2622	16.0161	19.9344
	12.7701	92.9518	37.2919	51.4511	58.8098		20.9361	34.3157	22.2798	20.0825	24.2378		0.065732	25.4703	19.1184	15.8581	19.719
	12.7708	92.7752	37.3034	51.6392	58.8284		20.9368	34.3599	22.2968	20.0814	24.2506		0.064732	25.3849	18.9753	15.7214	19.5163
	12.7715	92.5858	37.3275	51.5309	58.8155		20.9375	34.3214	22.3001	20.0839	24.2307		0.063733	25.3293	18.8129	15.5412	19.3791
	12.7722	92.7212	37.356	51.3814	58.8141		20.9382	34.3556	22.2911	20.0768	24.2036		0.062734	25.2129	18.6264	15.3874	19.1616
	12.7729	92.5019	37.3389	51.5138	58.7415		20.9389	34.3399	22.2954	20.0818	24.2321		0.061734	24.9598	18.4847	15.2301	18.9454
	12.7736	92.5546	37.2891	51.3244	58.6261		20.9396	34.3442	22.2855	20.083	24.2222		0.060735	24.9779	18.4057	15.0549	18.745
	12.7743	92.5973	37.2991	51.3486	58.7415		20.9403	34.3342	22.2869	20.0725	24.2179		0.059735	24.7932	18.1899	14.8812	18.513
	12.775	92.3381	37.2578	51.4782	58.6717		20.941	34.3285	22.2798	20.0768	24.2378		0.058736	24.6511	18.0879	14.7195	18.3249
	12.7757	92.6613	37.3617	51.4683	58.6546		20.9417	34.32	22.2712	20.0782	24.1994		0.057737	24.5027	17.8674	14.5487	18.1213
	12.7764	92.4947	37.2991	51.3785	58.4966		20.9424	34.3357	22.2897	20.0853	24.2407		0.056737	24.3916	17.725	14.3735	17.9006
	12.7771	92.5146	37.3432	51.3372	58.7344		20.9431	34.3342	22.267	20.0693	24.2264		0.055738	24.2314	17.4907	14.1962	17.6445
	12.7778	92.6243	37.3304	51.3187	58.666		20.9437	34.3271	22.284	20.0867	24.1851		0.054739	24.1185	17.3234	13.9741	17.4022
	12.7785	92.2569	37.3461	51.306	58.6134		20.9444	34.3385	22.2598	20.0682	24.2008		0.053739	23.9548	17.1838	13.7797	17.1681
	12.7792	92.1857	37.3076	51.236	58.7315		20.9451	34.347	22.2712	20.0754	24.1869		0.05274	23.8597	17.0108	13.5796	16.9491
	12.7799	92.3495	37.272	51.2916	58.3897		20.9458	34.3599	22.2584	20.0611	24.1922		0.05174	23.7134	16.778	13.3852	16.7234
	12.7806	92.4008	37.3329	51.3116	58.0295		20.9465	34.3342	22.2698	20.0554	24.1869		0.050741	23.4838	16.6199	13.1973	16.4342
	12.7812	92.2911	37.3176	51.0382	58.1733		20.9472	34.3228	22.2591	20.064	24.1965		0.049742	23.4079	16.4241	12.978	16.1439
	12.7819	92.19	37.2991	51.0311	58.1107		20.9479	34.2972	22.2641	20.0711	24.1937		0.048742	23.2285	16.2212	12.7921	15.8893
	12.7826	92.143	37.272	51.1165	57.9497		20.9486	34.3186	22.2584	20.0611	24.1922		0.047743	22.9978	16.0631	12.545	15.6487
	12.7833	91.985	37.2994	50.9769	57.9142		20.9493	34.3428	22.2602	20.0554	24.1894		0.046743	22.9316	15.8282	12.3015	15.3682
	12.784	92.1002	37.3176	50.8456	57.9885		20.95	34.3371	22.2669	20.0554	24.183		0.045744	22.7671	15.6366	12.1	15.0852
	12.7847	91.9835	37.2549	50.9898	57.9711		20.9507	34.3371	22.2612	20.0558	24.235		0.044745	22.4991	15.4458	11.8658	14.8234
	12.7854	91.9564	37.3902	50.9074	57.9953		20.9514	34.3499	22.2712	20.0611	24.1979		0.043745	22.3495	15.1404	11.5988	14.5198
	12.7861	91.9094	37.2948	50.9271	58.0209		20.9521	34.3207	22.2684	20.0519	24.1808		0.042746	22.1188	14.9873	11.3531	14.185
	12.7868	92.0391	37.3631	50.8701	57.8358		20.9528	34.3485	22.2698	20.064	24.1609		0.041747	21.9661	14.7666	11.1296	13.8708
	12.7875	91.8895	37.3233	50.7263	57.8444		20.9535	34.3143	22.2613	20.054	24.1965		0.040747	21.8497	14.5302	10.9088	13.5829
	12.7882	91.6859	37.3703	50.8118	57.8928		20.9542	34.3428	22.2726	20.0497	24.2033		0.039748	21.6329	14.2717	10.6404	13.305
	12.7889	91.5435	37.3176	50.6765	57.8643		20.9549	34.3001	22.2741	20.0554	24.2018		0.038748	21.5571	14.0061	10.3606	12.9738
	12.7896	91.7029	37.282	50.7519	57.796		20.9556	34.3399	22.2556	20.0554	24.1894		0.037749	21.2409	13.784	10.0957	12.6003
	12.7903	91.8197	37.4059	50.6437	57.8073		20.9563	34.3243	22.2555	20.0508	24.1865		0.03675	20.9974	13.4571	9.80662	12.2936
	12.791	91.7685	37.3276	50.7605	57.8045		20.9569	34.3271	22.2541	20.0512	24.1666		0.03575	20.8938	13.3397	9.50972	11.9322
	12.7917	91.9664	37.4002	50.5782	57.8031		20.9576	34.3143	22.2641	20.0511	24.1979		0.034751	20.6375	13.0456	9.2363	11.5805
	12.7924	91.7756	37.4529	50.6921	57.6991		20.9583	34.3527	22.2498	20.0526	24.178		0.033751	20.5638	12.7451	8.95932	11.2489
	12.7931	91.4238	37.3888	50.5141	57.8273		20.959	34.3029	22.2555	20.0401	24.1481		0.032752	20.3032	12.5422	8.66099	10.8914
	12.7938	91.2658	37.4685	50.5825	57.7689		20.9597	34.33	22.2484	20.0454	24.1595		0.031753	20.0629	12.1983	8.36743	10.5457
	12.7944	91.327	37.47	50.507	57.6834		20.9604	34.3342	22.2587	20.034	24.1866		0.030753	19.797	11.927	8.06616	10.1927
	12.7951	91.3013	37.44	50.3746	57.7603		20.9611	34.3257	22.257	20.044	24.1424		0.029754	19.7639	11.6778	7.70289	9.83015
	12.7958	91.4196	37.5098	50.2991	57.8244		20.9618	34.2915	22.2342	20.0476	24.1381		0.028755	19.437	11.3318	7.40912	9.45847
	12.7965	91.3142	37.4828	50.3632	57.5852		20.9625	34.3328	22.2413	20.0469	24.1381		0.027755	19.2832	11.1288	7.08454	9.0818
	12.7972	91.1988	37.4671	50.3475	57.6848		20.9632	34.2886	22.2356	20.0355	24.1367		0.026756	18.9318	10.849	6.76791	8.60688
	12.7979	91.4096	37.4258	50.282	57.5766		20.9639	34.2944	22.2527	20.0455	24.1467		0.025756	18.7599	10.4752	6.42458	8.26154
	12.7986	91.2686	37.4714	50.0698	57.6123		20.9646	34.3143	22.2413	20.0383	24.1492		0.024757	18.4854	10.1726	6.11798	7.87208
	12.7993	91.1946	37.3888	50.1966	57.5731		20.9653	34.3186	22.2328	20.0212	24.1371		0.023758	18.3081	9.89919	5.78084	7.43133
	12.8	91.1134	37.4785	50.3475	57.7304		20.966	34.3271	22.237	20.0426	24.1324		0.022758	18.0838	9.5738	5.40405	7.03545
	12.8007	90.9838	37.4671	50.1439	57.6706		20.9667	34.3242	22.2385	20.0426	24.1189		0.021759	17.8692	9.21767	5.05807	6.62818
	12.8014	91.0693	37.4942	50.1638	57.5951		20.9674	34.283	22.2199	20.0326	24.1139		0.020759	17.5669	8.88908	4.66048	6.26577
	12.8021	91.0493	37.3617	49.9032	57.4884		20.9681	34.2887	22.2342	20.0163	24.1139		0.01976	17.3405	8.56162	4.34399	5.88055
	12.8028	91.1362	37.3845	50.2322	57.514		20.9688	34.3114	22.2271	20.0312	24.131		0.018761	17.1237	8.20922	3.97388	5.45905
	12.8035	91.0066	37.4657	50.0997	57.6607		20.9694	34.3001	22.2171	20.0341	24.1182		0.017761	16.8257	7.90632	3.54696	5.01831
	12.8042	90.9311	37.4757	49.9616	57.4656		20.9701	34.3015	22.2363	20.0326	24.1253		0.016762	16.5736	7.55693	3.16959	4.55763
	12.8049	90.8912	37.5141	49.8833	57.4371		20.9708	34.2844	22.2342	20.0255	24.1011		0.015762	16.2778	7.10708	2.84747	4.13896
	12.8056	90.8699	37.5412	49.9118	57.494		20.9715	34.3015	22.2185	20.0269	24.1228		0.014763	16.0407	6.86443	2.45258	3.74309
	12.8063	90.6762	37.497	49.7708	57.5282		20.9722	34.2986	22.2271	20.0326	24.1196		0.013764	15.7844	6.49439	2.07948	3.32156
	12.8069	90.5723	37.4984	49.8064	57.4243		20.9729	34.3253	22.2313	20.0241	24.1025		0.012764	15.5676	6.05728	1.67656	2.89934
	12.8076	90.7674	37.5597	49.8633	57.5211		20.9736	34.2815	22.2256	20.0198	24.11		0.011765	15.2813	5.72626	1.3021	2.46358
	12.8083	90.7033	37.5369	49.6654	57.5239		20.9743	34.3072	22.2171	20.0155	24.1225		0.010765	14.9994	5.36662	0.87137	2.02996
	12.809	90.5096	37.5454	49.7765	57.3345		20.975	34.2883	22.2228	20.0227	24.131		0.009766	14.6854	5.04636	0.515201	1.60986
	12.8097	90.3416	37.6124	49.6939	57.4983		20.9757	34.32	22.221	20.0141	24.1153		0.008767	14.4557	4.66411	0.147559	1.16914
	12.8104	90.5239	37.4927	49.7338	57.3374		20.9764	34.3029	22.2257	20.0258	24.1068		0.007767	14.0115	4.2327	-0.261909	0.734806
	12.8111	90.0981	37.5796	49.6127	57.2719		20.9771	34.3057	22.2128	20.0155	24.1071		0.006768	13.8448	3.85362	-0.719324	0.336794
	12.8118	90.4513	37.5326	49.6312	57.3175		20.9778	34.3114	22.2139	20.0212	24.1011		0.005769	13.6333	3.45582	-1.10716	-0.0669283
	12.8125	90.3529	37.507	49.5173	57.279		20.9785	34.2901	22.2271	20.0027	24.1054		0.004769	13.2683	3.02682	-1.49079	-0.461389
	12.8132	90.3743	37.4995	49.4219	57.4684		20.9792	34.2815	22.2228	20.0141	24.1097		0.00377	13.0307	2.62347	-1.91507	-0.854423
	12.8139	90.5224	37.5397	49.5066	57.3545		20.9799	34.2944	22.2086	20.0173	24.0958		0.00277	12.8013	2.33659	-2.28555	-1.26383
	12.8146	90.2618	37.5056	49.4119	57.3445		20.9806	34.2887	22.2071	20.0292	24.1096		0.001771	12.4844	1.90233	-2.66722	-1.61059
	12.8153	90.2134	37.5226	49.3834	57.2363		20.9812	34.3015	22.2014	20.0227	24.0926		0.000772	12.2448	1.52625	-3.10256	-2.03708
	12.816	90.0354	37.5088	49.3632	57.2149		20.9819	34.3015	22.2014	20.0098	24.0983		-0.000228	11.8866	1.18654	-3.49374	-2.38527
	12.8167	90.0624	37.5426	49.2425	57.299		20.9826	34.283	22.2167	20.0156	24.0712		-0.001227	11.5884	0.73199	-3.88477	-2.88479
	12.8174	90.1165	37.5468	49.2282	57.2876		20.9833	34.2901	22.2128	20.0284	24.084		-0.002227	11.3614	0.337881	-4.34396	-3.14665
	12.8181	90.1678	37.601	49.2595	57.2021		20.984	34.2687	22.2043	20.0155	24.0683		-0.003226	11.0739	-0.0751542	-4.67397	-3.46081
	12.8187	90.0311	37.5056	49.3364	57.0768		20.9847	34.3015	22.2028	20.0155	24.0883		-0.004225	10.7802	-0.423474	-5.03227	-3.83433
	12.8194	90.0183	37.5412	49.12	57.1238		20.9854	34.3171	22.2043	20.0013	24.0869		-0.005225	10.462	-0.835267	-5.39739	-4.12458
	12.8201	89.6694	37.5967	49.204	57.0868		20.9861	34.2943	22.2199	19.9942	24.0804		-0.006224	10.239	-1.16305	-5.74833	-4.37251
	12.8208	89.8275	37.5939	49.0972	57.0857		20.9868	34.2787	22.2128	20.0141	24.0926		-0.007224	9.83963	-1.57103	-6.11169	-4.70274
	12.8215	89.9172	37.5625	49.0588	57.0682		20.9875	34.2936	22.2128	19.9928	24.0927		-0.008223	9.62997	-1.93957	-6.47202	-4.91378
	12.8222	89.9087	37.5739	49.1001	57.017		20.9882	34.283	22.2114	20.0127	24.0911		-0.009222	9.42128	-2.33489	-6.84221	-5.22251
	12.8229	89.631	37.6579	49.0972	56.9743		20.9889	34.2815	22.2043	20.0113	24.0854		-0.010222	9.10771	-2.71753	-7.11251	-5.47328
	12.8236	89.725	37.5867	48.9306	57.1195		20.9896	34.3157	22.2143	20.0042	24.089		-0.011221	8.84391	-3.03067	-7.42387	-5.61491
	12.8243	89.6481	37.5625	48.9278	57.1437		20.9903	34.3086	22.2057	20.0067	24.0769		-0.012221	8.57818	-3.37792	-7.72647	-5.74385
	12.825	89.6894	37.6779	48.8462	57.0551		20.991	34.2744	22.2029	19.9985	24.0783		-0.01322	8.29857	-3.74796	-8.07777	-5.91161
	12.8257	89.7435	37.5611	48.8864	56.9871		20.9917	34.2701	22.1971	20.0084	24.0612		-0.014219	8.07909	-4.08432	-8.29608	-5.99506
	12.8264	89.6723	37.6551	48.8153	57.0626		20.9924	34.2915	22.2143	20.0056	24.0883		-0.015219	7.80408	-4.33473	-8.55839	-6.11596
	12.8271	89.3945	37.5711	48.7455	57.0227		20.9931	34.2858	22.2	19.9942	24.0527		-0.016218	7.62294	-4.74105	-8.80774	-6.20228
	12.8278	89.4757	37.5597	48.7127	56.9657		20.9938	34.2744	22.1943	19.9985	24.0683		-0.017218	7.30616	-5.00592	-9.08508	-6.20424
	12.8285	89.4516	37.6067	48.7412	56.8917		20.9944	34.2644	22.2057	19.9985	24.0555		-0.018217	7.13987	-5.25868	-9.26553	-6.19791
	12.8292	89.3091	37.6099	48.6529	56.9359		20.9951	34.2815	22.2143	19.9985	24.0427		-0.019216	6.86207	-5.6081	-9.44888	-6.11752
	12.8299	89.3661	37.6565	48.6672	56.9358		20.9958	34.2773	22.1929	19.9928	24.0694		-0.020216	6.54754	-5.88469	-9.63695	-6.0135
	12.8306	89.0087	37.6223	48.6914	56.8347		20.9965	34.283	22.1943	19.9871	24.0626		-0.021215	6.43582	-6.07366	-9.83664	-5.87494
	12.8312	88.9375	37.591	48.717	56.8347		20.9972	34.2716	22.1957	19.9856	24.0498		-0.022214	6.22265	-6.25201	-9.95341	-5.6829
	12.8319	89.1212	37.6337	48.6159	56.849		20.9979	34.2531	22.1858	19.997	24.0641		-0.023214	5.96397	-6.45794	-10.0132	-5.5457
	12.8326	89.198	37.5483	48.5661	56.8376		20.9986	34.2673	22.1829	19.9885	24.0712		-0.024213	5.69194	-6.61756	-10.095	-5.24067
	12.8333	89.1226	37.5995	48.6202	56.8347		20.9993	34.2759	22.1911	19.9814	24.0598		-0.025213	5.61707	-6.75208	-10.0983	-4.90075
	12.834	88.9745	37.6052	48.502	56.8077		21	34.2303	22.1815	19.9842	24.0669		-0.026212	5.45164	-6.91556	-10.1939	-4.56838
	12.8347	89.0101	37.5682	48.6372	56.9757								-0.027211	5.24444	-7.01421	-10.2414	-4.2279
	12.8354	88.9189	37.6223	48.5247	56.6937								-0.028211	5.14757	-7.10841	-10.1484	-3.78951
	12.8361	88.7865	37.6579	48.4407	56.7208								-0.02921	4.97017	-7.163	-10.1139	-3.33702
	12.8368	89.1966	37.6067	48.2841	56.8247								-0.03021	4.89712	-7.16364	-10.0421	-2.82664
	12.8375	88.946	37.6892	48.3325	56.6866								-0.031209	4.80687	-7.16721	-9.85722	-2.27718
	12.8382	88.7509	37.6337	48.3097	56.7535								-0.032208	4.66472	-7.15226	-9.74109	-1.69995
	12.8389	88.8976	37.6351	48.1858	56.6681								-0.033208	4.67112	-7.06588	-9.57769	-1.07188
	12.8396	88.684	37.5483	48.2357	56.6898								-0.034207	4.56037	-6.95987	-9.38742	-0.3946
	12.8403	88.6854	37.5696	48.1403	56.6766								-0.035207	4.54563	-6.82529	-9.15232	0.231184
	12.841	88.6741	37.675	48.0192	56.6838								-0.036206	4.54947	-6.67831	-8.8547	0.924274
	12.8417	88.5814	37.6095	48.0762	56.7094								-0.037205	4.57244	-6.47933	-8.53885	1.64747
	12.8424	88.4889	37.7277	48.0605	56.6923								-0.038205	4.57404	-6.29668	-8.2002	2.37486
	12.8431	88.4447	37.6878	48.0078	56.5983								-0.039204	4.63994	-6.05596	-7.86136	3.05256
	12.8438	88.506	37.6508	48.0078	56.6168								-0.040204	4.72335	-5.71014	-7.49673	3.75859
	12.8444	88.3992	37.6793	48.0406	56.5527								-0.041203	4.75358	-5.33298	-7.03734	4.46833
	12.8451	88.301	37.5397	48.0178	56.4887								-0.042202	4.88996	-5.04576	-6.60786	5.16499
	12.8458	88.5601	37.7007	47.7515	56.5357								-0.043202	4.98662	-4.64567	-6.15458	5.83954
	12.8465	88.6484	37.6437	47.8184	56.3961								-0.044201	5.10794	-4.1484	-5.63146	6.47901
	12.8472	88.439	37.5582	47.807	56.5641								-0.0452	5.33447	-3.60591	-5.13763	7.13812
	12.8479	88.4206	37.6978	47.7757	56.5584								-0.0462	5.51476	-3.10472	-4.62656	7.76448
	12.8486	88.2867	37.7035	47.8483	56.5118								-0.047199	5.68254	-2.6256	-4.03572	8.29173
	12.8493	88.3123	37.7021	47.592	56.4588								-0.048199	5.95874	-2.07023	-3.49836	8.8763
	12.85	88.3536	37.6394	47.7287	56.4744								-0.049198	6.16476	-1.49756	-2.96334	9.45282
	12.8507	88.0688	37.6465	47.6518	56.342								-0.050197	6.45345	-0.826831	-2.34566	9.93179
	12.8514	88.3508	37.7263	47.7088	56.4374								-0.051197	6.71511	-0.215777	-1.67324	10.4353
	12.8521	88.0517	37.6522	47.6561	56.4887								-0.052196	6.96834	0.393212	-1.05819	10.8732
	12.8528	88.0474	37.6864	47.5087	56.3249								-0.053196	7.28074	0.960333	-0.458186	11.3102
	12.8535	87.8595	37.6807	47.6048	56.3619								-0.054195	7.54326	1.67356	0.162709	11.7198
	12.8542	88.0303	37.8089	47.5308	56.2893								-0.055194	7.86335	2.36557	0.774462	12.0964
	12.8549	87.8054	37.7548	47.3741	56.1896								-0.056194	8.2519	2.96295	1.39427	12.4467
	12.8556	88.0161	37.7092	47.4083	56.2694								-0.057193	8.56419	3.58369	2.00012	12.7822
	12.8563	87.6815	37.7608	47.2805	56.2241								-0.058193	8.91536	4.25456	2.58158	13.1149
	12.8569	87.7413	37.6964	47.2787	56.2551								-0.059192	9.25862	4.93022	3.1543	13.3897
	12.8576	87.7413	37.7448	47.2075	56.2352								-0.060191	9.5974	5.42388	3.75198	13.6769
	12.8583	87.5049	37.8488	47.2374	56.1854								-0.061191	9.93692	6.07818	4.26286	13.9555
	12.859	87.5519	37.8089	47.3172	56.08								-0.06219	10.2637	6.65463	4.79807	14.1758
	12.8597	87.4935	37.7975	47.2232	56.1312								-0.06319	10.594	7.20537	5.3375	14.3659
	12.8604	87.596	37.7519	47.179	56.2523								-0.064189	11.0044	7.69446	5.81149	14.5841
	12.8611	87.5832	37.7619	47.1933	56.1583								-0.065188	11.3512	8.13726	6.26755	14.7666
	12.8618	87.5761	37.7487	47.058	56.3121								-0.066188	11.5964	8.64878	6.69944	14.9412
	12.8625	87.5177	37.7035	46.9843	56.201								-0.067187	12.0026	8.99909	7.09569	15.0808
	12.8632	87.4251	37.6594	47.0409	56.08								-0.068187	12.2716	9.40309	7.48424	15.2302
	12.8639	87.4209	37.8715	46.9825	56.0073								-0.069186	12.6227	9.72471	7.82454	15.3642
	12.8646	87.3795	37.8131	47.0423	56.1198								-0.070185	12.9513	10.0835	8.14631	15.4385
	12.8653	87.2586	37.8146	46.9854	56.0543								-0.071185	13.1855	10.3609	8.43346	15.5588
	12.866	87.3482	37.7662	46.8985	55.9817								-0.072184	13.4421	10.6929	8.7067	15.6681
	12.8667	87.3668	37.9242	46.7675	56.0145								-0.073183	13.68	10.871	8.94402	15.7449
	12.8674	87.025	37.7377	46.8362	56.0472								-0.074183	13.9253	11.1315	9.17318	15.7982
	12.8681	87.1361	37.8758	46.7604	56.0558								-0.075182	14.0997	11.3915	9.34528	15.8656
	12.8688	87.0535	37.8302	46.7589	55.9646								-0.076181	14.3233	11.5288	9.56087	15.9046
	12.8694	87.1417	37.9242	46.6735	55.939								-0.077181	14.5612	11.6658	9.70033	15.9283
	12.8701	87.1147	37.9399	46.6479	55.9689								-0.07818	14.6955	11.8292	9.84158	15.94
	12.8708	86.884	37.91	46.5895	55.8536								-0.07918	14.7559	11.9064	9.96136	15.9308
	12.8715	86.9993	37.863	46.7404	55.8938								-0.080179	14.8761	12.0389	10.0608	15.9545
	12.8722	86.9325	37.779	46.5582	55.939								-0.081178	15.0099	12.1067	10.1634	15.9671
	12.8729	86.8071	37.9	46.5553	55.9661								-0.082178	14.9851	12.1621	10.222	15.9578
	12.8736	86.8669	37.9128	46.4969	55.7966								-0.083177	15.0774	12.1581	10.2857	15.9319
	12.8743	86.7174	37.8815	46.3844	55.7724								-0.084177	15.1083	12.1908	10.3425	15.8846
	12.875	82.1391	37.8146	46.4314	55.756								-0.085176	15.0394	12.2694	10.3319	15.8459
	12.8757	83.6586	37.8658	46.4471	55.7824								-0.086175	14.9761	12.267	10.3517	15.8144
	12.8764	84.09	37.843	46.4528	55.6912								-0.087175	14.9696	12.1453	10.3856	15.7856
	12.8771	84.4005	37.8787	46.3944	55.761								-0.088174	14.9644	12.1467	10.3537	15.7515
	12.8778	84.3692	37.9143	46.41	55.7225								-0.089174	14.8902	12.148	10.3505	15.6573
	12.8785	84.3322	37.9538	46.2591	55.6186								-0.090173	14.7934	12.09	10.3267	15.5854
	12.8792	84.4148	37.8786	46.2221	55.7396								-0.091172	14.825	12.0249	10.281	15.5056
	12.8799	84.5486	40.1308	51.1713	66.0439								-0.092172	14.6842	11.9756	10.2383	15.3889
	12.8806	85.0221	39.4308	52.2551	71.6055								-0.093171	14.692	11.8959	10.1424	15.3239
	12.8812	85.1502	40.4355	49.2931	71.0124								-0.09417	14.5185	11.8181	10.086	15.2252
	12.8819	84.723	40.2931	48.0967	67.8923								-0.09517	14.4359	11.7063	10.026	15.1206
	12.8826	84.8085	40.0795	46.9005	65.5939								-0.096169	14.0857	11.6196	9.95194	14.9425
	12.8833	84.894	39.7797	46.0035	63.7043								-0.097169	14.1348	11.4773	9.82849	14.8637
	12.884	84.7088	39.5662	45.4481	62.182								-0.098168	13.9839	11.3684	9.75266	14.7445
	12.8847	84.7943	39.3909	44.5446	61.0456								-0.099167	13.8573	11.2237	9.6425	14.5905
	12.8854	84.8085	39.3724	44.2085	60.2296								-0.100167	13.7224	11.0985	9.5389	14.433
	12.8861	84.9508	39.2813	43.9636	59.6016								-0.101166	13.5383	10.9817	9.41239	14.353
	12.8868	84.6519	39.1247	43.6275	59.1103								-0.102166	13.4646	10.7786	9.23644	14.1709
	12.8875	84.8369	39.0264	43.6204	58.7258								-0.103165	13.2331	10.58	9.13021	14.0315
	12.8882	84.5949	39.0549	43.3455	58.3485								-0.104164	12.9798	10.4171	9.00034	13.8322
	12.8889	84.837	38.9652	43.2145	58.0622								-0.105164	12.8925	10.2648	8.88449	13.7298
	12.8896	84.8227	38.8897	43.1533	57.8543								-0.106163	12.7613	10.0773	8.75141	13.5423
	12.8903	84.6233	38.8498	43.0137	57.6136								-0.107163	12.4718	9.9108	8.5623	13.3618
	12.891	84.6946	38.7957	42.8542	57.4086								-0.108162	12.3785	9.70588	8.43991	13.1585
	12.8917	84.6803	38.7416	42.7845	57.2349								-0.109161	12.3002	9.51135	8.2849	12.9822
	12.8924	84.5237	38.6975	42.7631	57.0554								-0.110161	11.9603	9.3483	8.09571	12.8098
	12.8931	84.5094	38.6035	42.7446	56.8546								-0.11116	11.866	9.11547	7.89622	12.6264
	12.8937	84.3813	38.6192	42.5281	56.7278								-0.11216	11.6605	8.83094	7.68318	12.4274
	12.8944	84.3955	38.1813	42.4782	56.5912								-0.113159	11.5125	8.59313	7.51705	12.2431
	12.8951	84.5379	38.1585	42.4412	56.4388								-0.114158	11.2317	8.43186	7.34149	12.051
	12.8958	84.8085	38.13	42.3914	56.3163								-0.115158	11.0883	8.20138	7.13193	11.8165
	12.8965	84.6233	38.0958	42.3345	56.2309								-0.116157	10.9451	7.95644	6.91468	11.6238
	12.8972	84.5379	37.9919	42.2319	56.1882								-0.117157	10.6001	7.67057	6.72786	11.3991
	12.8979	84.3955	38.0089	42.1052	56.0429								-0.118156	10.4149	7.43297	6.50038	11.1808
	12.8986	84.4667	37.9435	42.071	55.9732								-0.119155	10.2007	7.13649	6.23251	10.9902
	12.8993	84.5237	37.9007	42.0369	55.8777								-0.120155	9.946	6.9567	6.03015	10.7743
	12.9	84.1819	37.8822	41.9482	55.8194								-0.121154	9.79957	6.64946	5.83043	10.4899
	12.9007	84.3955	37.7811	41.9272	55.704								-0.122153	9.42951	6.48328	5.5729	10.2911
	12.9014	84.4952	37.7512	41.9329	55.6129								-0.123153	9.3509	6.07074	5.30488	10.0768
	12.9021	84.3278	37.7455	41.856	55.5075								-0.124152	9.00401	5.85969	5.0534	9.87128
	12.9028	84.2531	37.7583	41.8247	55.4705								-0.125152	8.77384	5.58108	4.81873	9.55115
	12.9035	84.1677	37.6914	41.7264	55.4477								-0.126151	8.4246	5.31714	4.53391	9.32793
	12.9042	84.3385	37.6344	41.6025	55.321								-0.12715	8.30584	5.02984	4.26748	9.11169
	12.9049	84.0395	37.5775	41.6766	55.274								-0.12815	8.02046	4.71619	3.971	8.84852
	12.9056	84.1392	37.5518	41.5712	55.1757								-0.129149	7.74095	4.4395	3.73047	8.58024
	12.9062	84.1249	37.5005	41.5462	55.133								-0.130149	7.43667	4.13846	3.47152	8.3193
	12.9069	84.1107	37.4821	41.3789	55.0419								-0.131148	7.22862	3.90371	3.18087	8.10142
	12.9076	83.8686	37.5418	41.4572	54.8823								-0.132147	7.04471	3.57212	2.91664	7.82158
	12.9083	83.8259	37.4322	41.3433	54.8553								-0.133147	6.75207	3.2933	2.62236	7.58269
	12.909	84.3101	37.3866	41.2949	54.8097								-0.134146	6.51614	2.91002	2.31455	7.29106
	12.9097	84.1961	37.3895	41.2223	54.7656								-0.135146	6.1812	2.57031	2.03544	7.04029
	12.9104	83.7939	37.314	41.1781	54.6517								-0.136145	5.88483	2.35514	1.74358	6.80192
	12.9111	84.0538	37.2343	41.1012	54.6303								-0.137144	5.61494	2.03474	1.4533	6.60446
	12.9118	83.9968	37.2756	41.1454	54.5676								-0.138144	5.3929	1.71276	1.11901	6.28392
	12.9125	83.9113	37.2158	41.05	54.5705								-0.139143	5.13272	1.42653	0.879697	6.11114
	12.9132	84.0146	37.1631	41.0343	54.5178								-0.140143	4.86871	1.14706	0.56698	5.88351
	12.9139	83.9256	37.193	40.9489	54.448								-0.141142	4.67166	0.830498	0.298977	5.65845
	12.9146	83.4984	37.193	40.966	54.3896								-0.142141	4.4447	0.504106	0.0178703	5.51746
	12.9153	83.8971	37.1673	40.9133	54.3868								-0.143141	4.2672	0.233008	-0.290361	5.40849
	12.916	83.5482	37.0634	40.9111	54.3242								-0.14414	4.01156	-0.0479297	-0.538002	5.21838
	12.9167	83.6977	37.0691	40.7609	54.2586								-0.145139	3.92393	-0.368159	-0.809703	5.11087
	12.9174	83.4556	37.0264	40.7666	54.1917								-0.146139	3.78263	-0.588152	-1.03798	5.05319
	12.9181	83.356	37.0435	40.751	54.1561								-0.147138	3.70231	-0.821744	-1.29545	5.024
	12.9188	83.4129	36.9694	40.6954	54.1418								-0.148138	3.65105	-1.09307	-1.49855	5.05746
	12.9194	83.5696	36.9979	40.6441	54.0436								-0.149137	3.64379	-1.3188	-1.58349	5.16071
	12.9201	83.4984	36.9124	40.6135	53.9838								-0.150136	3.71674	-1.42525	-1.65452	5.39425
	12.9208	83.1423	36.8712	40.5743	54.0279								-0.151136	3.903	-1.61066	-1.64961	5.62922
	12.9215	83.5411	36.8754	40.5843	53.8428								-0.152135	4.10966	-1.61023	-1.6402	5.95674
	12.9222	83.3275	36.8868	40.4761	53.8414								-0.153135	4.29998	-1.56822	-1.52493	6.36757
	12.9229	83.1708	36.9196	40.5288	53.7816								-0.154134	4.56678	-1.57776	-1.27444	6.86742
	12.9236	83.3702	36.7943	40.3451	53.7887								-0.155133	4.84393	-1.44177	-1.00708	7.358
	12.9243	83.1993	36.8014	40.2625	53.7132								-0.156133	5.24775	-1.16835	-0.675495	7.8856
	12.925	83.4414	36.7843	40.1884	53.699								-0.157132	5.4699	-0.954175	-0.263946	8.4901
	12.9257	83.1566	36.7458	40.1728	53.6335								-0.158132	5.87031	-0.744058	0.171592	9.05402
	12.9264	83.1139	36.7487	40.2824	53.6562								-0.159131	6.07878	-0.546973	0.562783	9.48834
	12.9271	83.0997	36.7145	40.1414	53.5637								-0.16013	6.22916	-0.329949	0.901344	9.88425
	12.9278	82.9857	36.6689	40.1628	53.5238								-0.16113	6.5312	-0.253979	1.17696	10.1299
	12.9285	83.1423	36.706	40.0204	53.501								-0.162129	6.54647	-0.149311	1.435	10.3456
	12.9292	82.9858	36.6234	40.0176	53.4427								-0.163129	6.6002	-0.119975	1.62162	10.3563
	12.9299	82.9003	36.6148	40.0104	53.4128								-0.164128	6.54626	-0.310368	1.65409	10.2474
	12.9306	82.9288	36.5593	40.0574	53.3829								-0.165127	6.36042	-0.453486	1.6558	9.95187
	12.9313	82.9857	36.5151	39.9506	53.2647								-0.166127	6.09801	-0.638609	1.53568	9.58234
	12.9319	82.8006	36.5479	39.8808	53.1949								-0.167126	5.70327	-0.804153	1.37277	9.13661
	12.9326	82.6724	36.5593	39.8509	53.1963								-0.168126	5.1261	-1.0874	1.1796	8.55775
	12.9333	82.587	36.4624	39.7826	53.1237								-0.169125	4.75913	-1.35931	0.892443	7.93259
	12.934	82.5015	36.5265	39.7014	53.1322								-0.170124	4.25139	-1.63586	0.525897	7.35444
	12.9347	82.644	36.4938	39.7192	53.071								-0.171124	3.72122	-1.82811	0.118548	6.74636
	12.9354	82.6297	36.5066	39.7057	53.0126								-0.172123	3.22309	-1.98938	-0.285087	6.10841
	12.9361	82.3734	36.4838	39.6829	53.0681								-0.173122	2.66046	-2.06948	-0.820962	5.52099
	12.9368	82.7294	36.4041	39.6644	53.024								-0.174122	2.18358	-2.31855	-1.28313	4.97771
	12.9375	82.6867	36.4525	39.6288	52.9827								-0.175121	1.6831	-2.36447	-1.78518	4.36254
	12.9382	82.7009	36.4083	39.4978	52.9485								-0.176121	1.28035	-2.56077	-2.36276	3.84774
	12.9389	82.1883	36.4739	39.5092	52.8602								-0.17712	0.824303	-2.77958	-2.78534	3.28169
	12.9396	82.4446	36.3813	39.4935	52.8175								-0.178119	0.400401	-3.05783	-3.27193	2.76548
	12.9403	82.2737	36.35	39.4594	52.8289								-0.179119	0.0335355	-3.29372	-3.72379	2.20014
	12.941	82.3485	36.3742	39.4016	52.7748								-0.180118	-0.352559	-3.76138	-4.12996	1.65259
	12.9417	82.3877	36.4069	39.3667	52.7207								-0.181117	-0.680867	-4.08763	-4.58215	1.12855
	12.9424	82.3877	36.3798	39.3397	52.7178								-0.182117	-1.01676	-4.46631	-4.9537	0.654337
	12.9431	82.3449	36.2688	39.2557	52.6651								-0.183116	-1.3424	-4.92457	-5.35185	0.144542
	12.9437	82.231	36.2816	39.2571	52.6224								-0.184116	-1.63408	-5.30642	-5.66643	-0.372384
	12.9444	82.2025	36.2161	39.1973	52.6224								-0.185115	-1.96069	-5.79238	-6.05739	-0.78511
	12.9451	82.1598	36.2218	39.1902	52.6295								-0.186115	-2.289	-6.16206	-6.39631	-1.30805
	12.9458	82.2879	36.2731	39.1717	52.5626								-0.187114	-2.5733	-6.63783	-6.78977	-1.77122
	12.9465	82.2595	36.2588	38.8961	52.5213								-0.188113	-2.90471	-7.03342	-7.11224	-2.22734
	12.9472	82.0316	36.2289	38.8876	52.1447								-0.189113	-3.18432	-7.4187	-7.42446	-2.67327
	12.9479	81.9462	36.2332	38.9204	52.1233								-0.190112	-3.46286	-7.82016	-7.74451	-3.14761
	12.9486	81.8892	36.1705	38.8919	52.1019								-0.191111	-3.74418	-8.16379	-8.03694	-3.6387
	12.9493	81.9889	36.1335	38.9018	52.0848								-0.192111	-4.07933	-8.60887	-8.43112	-4.08628
	12.95	81.9034	36.105	38.8064	52.0094								-0.19311	-4.31814	-8.96146	-8.72055	-4.56603
	12.9507	81.9319	36.1534	38.7551	52.0094								-0.19411	-4.63054	-9.28786	-9.03812	-5.00179
	12.9514	81.6187	36.1079	38.7409	51.9652								-0.195109	-4.90929	-9.61325	-9.37161	-5.42302
	12.9521	81.9747	36.1406	38.6797	51.9553								-0.196108	-5.23195	-9.96662	-9.70542	-5.90975
	12.9528	81.7041	36.1349	38.7793	51.931								-0.197108	-5.52074	-10.3693	-10.0139	-6.33539
	12.9535	81.6186	36.1036	38.6925	51.8983								-0.198107	-5.81499	-10.6297	-10.3744	-6.81074
	12.9542	81.6898	36.0865	38.627	51.837								-0.199106	-6.1088	-11.0341	-10.6803	-7.3051
	12.9549	81.5972	35.9711	38.6583	51.8071								-0.200106	-6.43315	-11.3412	-10.9317	-7.73793
	12.9556	81.8749	35.9299	38.5287	51.8143								-0.201105	-6.71448	-11.7051	-11.3303	-8.22755
	12.9562	81.7468	36.0381	38.5515	51.8171								-0.202105	-7.018	-11.9761	-11.6293	-8.67185
	12.9569	81.405	36.0025	38.4404	51.7616								-0.203104	-7.34045	-12.2974	-11.9356	-9.07264
	12.9576	81.462	35.9996	38.4689	51.783								-0.204103	-7.64601	-12.6111	-12.1631	-9.52428
	12.9583	81.4192	35.9698	38.3707	51.7602								-0.205103	-7.97379	-12.9555	-12.4867	-9.95056
	12.959	81.3195	35.9199	38.3222	51.7089								-0.206102	-8.29248	-13.3123	-12.8646	-10.4326
	12.9597	81.4477	35.9584	38.308	51.6562								-0.207102	-8.60382	-13.6871	-13.0943	-10.8761
	12.9604	81.2769	35.9	38.2268	51.6761								-0.208101	-8.9346	-14.0239	-13.439	-11.3199
	12.9611	81.2769	35.8999	38.2197	51.6419								-0.2091	-9.23694	-14.3505	-13.7418	-11.7942
	12.9618	81.2377	35.8829	38.1713	51.6576								-0.2101	-9.51739	-14.656	-14.0024	-12.2095
	12.9625	81.3908	35.89	38.1556	51.5309								-0.211099	-9.83408	-15.0195	-14.3276	-12.6157
	12.9632	81.0348	35.8515	38.1072	51.5765								-0.212099	-10.2129	-15.3235	-14.6045	-13.0625
	12.9639	81.0063	35.7817	38.0887	51.5409								-0.213098	-10.5523	-15.6138	-14.9854	-13.5338
	12.9646	81.0775	35.7533	38.1727	51.4953								-0.214097	-10.87	-15.9732	-15.2069	-14.0083
	12.9653	81.0348	35.8202	38.0873	51.5181								-0.215097	-11.134	-16.2399	-15.5683	-14.4624
	12.966	81.0917	35.8886	37.9691	51.4326								-0.216096	-11.4916	-16.6142	-15.8232	-14.8351
	12.9667	81.3054	35.769	38.073	51.4412								-0.217096	-11.7788	-16.9503	-16.0603	-15.2534
	12.9674	81.0775	35.833	37.9733	51.3842								-0.218095	-12.0992	-17.1774	-16.3949	-15.6456
	12.9681	80.8069	35.8117	37.9449	51.3657								-0.219094	-12.4079	-17.6132	-16.657	-16.108
	12.9688	80.8497	35.7718	37.9527	51.3771								-0.220094	-12.7234	-17.8175	-16.9076	-16.4845
	12.9694	80.807	35.7632	37.9249	51.2076								-0.221093	-12.9424	-18.1031	-17.2194	-16.8767
	12.9701	80.5933	35.7462	37.8722	51.2589								-0.222092	-13.2468	-18.4391	-17.4936	-17.2479
	12.9708	80.8354	35.7675	37.8224	51.1065								-0.223092	-13.5714	-18.7232	-17.6709	-17.627
	12.9715	80.8354	35.7148	37.8238	51.1236								-0.224091	-13.7562	-18.929	-18.0297	-17.9812
	12.9722	80.75	35.7035	37.7526	51.0923								-0.225091	-14.0488	-19.248	-18.1671	-18.3262
	12.9729	80.6361	35.6806	37.6572	51.1336								-0.22609	-14.2817	-19.6239	-18.4484	-18.6535
	12.9736	80.4509	35.7177	37.6316	51.0481								-0.227089	-14.5284	-19.8461	-18.7047	-18.9863
	12.9743	80.8639	35.6578	37.5675	51.0182								-0.228089	-14.8167	-20.059	-18.9824	-19.3042
	12.975	80.5648	35.7006	37.6145	51.041								-0.229088	-15.0004	-20.3951	-19.2202	-19.5876
	12.9757	80.7073	35.6792	37.6052	51.0738								-0.230088	-15.3326	-20.6208	-19.3883	-19.92
	12.9764	80.6218	35.702	37.5433	50.9599								-0.231087	-15.4832	-20.9063	-19.6567	-20.1978
	12.9771	80.4367	35.6721	37.4977	50.8986								-0.232086	-15.732	-21.1071	-19.8767	-20.4627
	12.9778	80.4082	35.6279	37.4664	50.9285								-0.233086	-15.9211	-21.3663	-20.0561	-20.7318
	12.9785	80.2659	35.6322	37.4472	50.8943								-0.234085	-16.0834	-21.5813	-20.2185	-21.0344
	12.9792	80.5221	35.6579	37.3995	50.8388								-0.235085	-16.344	-21.8654	-20.4741	-21.273
	12.9799	80.2373	35.5838	37.3439	50.8416								-0.236084	-16.5117	-22.0904	-20.625	-21.5606
	12.9806	80.3228	35.5724	37.3938	50.7705								-0.237083	-16.6399	-22.2264	-20.8429	-21.7486
	12.9813	80.3085	35.608	37.3453	50.7704								-0.238083	-16.8108	-22.4791	-21.0594	-22.0306
	12.9819	80.1946	35.5482	37.3881	50.7619								-0.239082	-16.9603	-22.6984	-21.2196	-22.2385
	12.9826	80.2231	35.608	37.2428	50.7491								-0.240082	-17.1899	-22.959	-21.362	-22.479
	12.9833	79.9241	35.5952	37.1574	50.6979								-0.241081	-17.333	-23.1591	-21.5734	-22.692
	12.984	79.981	35.5325	37.2286	50.6893								-0.24208	-17.5178	-23.3001	-21.7109	-22.8978
	12.9847	80.0807	35.5269	37.1446	50.6878								-0.24308	-17.6556	-23.4525	-21.8996	-23.1313
	12.9854	80.0523	35.4799	37.1246	50.5925								-0.244079	-17.7762	-23.6775	-22.0476	-23.3115
	12.9861	80.0095	35.524	37.1303	50.5953								-0.245078	-17.7955	-23.9245	-22.22	-23.5408
	12.9868	79.8279	35.4913	37.042	50.6252								-0.246078	-18.0048	-24.0242	-22.3923	-23.7202
	12.9875	79.8529	35.4429	37.0577	50.5184								-0.247077	-18.1468	-24.163	-22.5354	-23.9288
	12.9882	79.625	35.4785	37.0135	50.5398								-0.248077	-18.1949	-24.4571	-22.6586	-24.1282
	12.9889	79.8529	35.4514	36.958	50.4743								-0.249076	-18.3754	-24.5276	-22.7874	-24.3126
	12.9896	79.7959	35.4001	36.921	50.4344								-0.250075	-18.4576	-24.7198	-22.9612	-24.5219
	12.9903	79.6535	35.3887	36.9224	50.4643								-0.251075	-18.4747	-24.8936	-23.0637	-24.6935
	12.991	79.6535	35.3915	36.9609	50.3674								-0.252074	-18.6232	-24.9569	-23.1691	-24.8566
	12.9917	79.5823	35.3987	36.9509	50.3988								-0.253074	-18.6531	-25.1264	-23.3692	-25.0545
	12.9924	79.682	35.4229	36.8826	50.3789								-0.254073	-18.7236	-25.2215	-23.4361	-25.2375
	12.9931	79.625	35.393	36.8213	50.3076								-0.255072	-18.6894	-25.3906	-23.5671	-25.392
	12.9938	79.4256	35.3802	36.6661	50.2948								-0.256072	-18.761	-25.5123	-23.6696	-25.5803
	12.9944	79.5395	35.3887	36.8427	50.1852								-0.257071	-18.9308	-25.6035	-23.8284	-25.735
	12.9951	79.5538	35.3916	36.6945	50.2849								-0.258071	-19.0141	-25.7195	-23.9523	-25.8811
	12.9958	79.3188	35.2976	36.6376	50.2008								-0.25907	-19.1593	-25.8655	-23.9936	-26.0599
	12.9965	79.4398	35.2592	36.6589	50.1738								-0.260069	-19.1412	-25.9673	-24.1182	-26.2188
	12.9972	79.3687	35.3389	36.6191	50.1268								-0.261069	-19.1882	-26.0136	-24.2129	-26.3304
	12.9979	79.3117	35.3546	36.6632	50.114								-0.262068	-19.2491	-26.2158	-24.3261	-26.5227
	12.9986	79.4114	35.3261	36.5422	50.0855								-0.263068	-19.2928	-26.25	-24.4315	-26.6829
	12.9993	79.0554	35.299	36.5564	50.0442								-0.264067	-19.2747	-26.4472	-24.5342	-26.8353
	13	79.2121	35.2705	36.5678	50.0385								-0.265066	-19.4477	-26.5497	-24.6038	-26.9807
	13.0007	79.0981	35.2933	36.5308	49.983								-0.266066	-19.4178	-26.6519	-24.7384	-27.1371
	13.0014	79.0269	35.3075	36.4696	49.9602								-0.267065	-19.4477	-26.7192	-24.7676	-27.3031
	13.0021	78.9984	35.2435	36.4667	49.9687								-0.268065	-19.4576	-26.7998	-24.8573	-27.4291
	13.0028	79.0839	35.2634	36.4738	49.9118								-0.269064	-19.5083	-26.8253	-24.9783	-27.5629
	13.0035	78.9557	35.2364	36.3457	49.8405								-0.270063	-19.4819	-26.8288	-25.0417	-27.6989
	13.0042	79.0981	35.2264	36.3799	49.8477								-0.271063	-19.5524	-26.957	-25.0595	-27.8271
	13.0049	78.7705	35.2506	36.3528	49.8562								-0.272062	-19.5612	-26.9805	-25.1492	-27.9908
	13.0056	78.7848	35.2435	36.2973	49.8206								-0.273061	-19.601	-27.0681	-25.2531	-28.1233
	13.0062	78.799	35.1837	36.3044	49.805								-0.274061	-19.6314	-27.1756	-25.2759	-28.2287
	13.0069	78.8703	35.1552	36.2318	49.7224								-0.27506	-19.6998	-27.2126	-25.3827	-28.3462
	13.0076	78.8702	35.1594	36.1805	49.7338								-0.27606	-19.594	-27.3429	-25.4668	-28.4686
	13.0083	78.5427	35.2406	36.1363	49.6925								-0.277059	-19.7433	-27.3792	-25.528	-28.6253
	13.009	78.4965	35.1894	36.1819	49.6754								-0.278058	-19.7233	-27.4113	-25.5775	-28.7356
	13.0097	78.5854	35.1409	36.172	49.6056								-0.279058	-19.798	-27.4625	-25.6626	-28.8474
	13.0104	78.443	35.1238	36.1377	49.6213								-0.280057	-19.7863	-27.5145	-25.7152	-28.9265
	13.0111	78.5463	35.131	36.0694	49.5927								-0.281057	-19.8162	-27.6021	-25.7532	-29.0511
	13.0118	78.7136	35.1524	36.0495	49.5671								-0.282056	-19.7457	-27.5394	-25.8156	-29.1493
	13.0125	78.5854	35.1623	35.9982	49.57								-0.283055	-19.8632	-27.6315	-25.8997	-29.2825
	13.0132	78.3255	35.1424	36.0267	49.5116								-0.284055	-19.7785	-27.7516	-25.9004	-29.4035
	13.0139	78.4003	35.1153	35.9327	49.4874								-0.285054	-19.8877	-27.7644	-26.03	-29.4726
	13.0146	78.3718	35.1253	35.9042	49.476								-0.286054	-19.8493	-27.8022	-26.0328	-29.5473
	13.0153	78.4146	35.1068	35.9626	49.4376								-0.287053	-19.9294	-27.8406	-26.0791	-29.6577
	13.016	78.2437	35.0996	35.8814	49.3507								-0.288052	-19.9096	-27.9232	-26.1444	-29.7752
	13.0167	78.2151	35.0683	35.833	49.3051								-0.289052	-19.9299	-27.9704	-26.1925	-29.8222
	13.0174	78.3576	35.1609	35.8886	49.2852								-0.290051	-19.9999	-27.9674	-26.2279	-29.8969
	13.0181	78.1582	35.1096	35.7433	49.3222								-0.291051	-19.9523	-27.9795	-26.2621	-30.0037
	13.0187	78.0301	35.0683	35.7747	49.2738								-0.29205	-19.9742	-28.1582	-26.3447	-30.0678
	13.0194	78.201	35.084	35.6821	49.1584								-0.293049	-20.0234	-28.1582	-26.3397	-30.1362
	13.0201	77.9873	35.0469	35.7305	49.1798								-0.294049	-20.033	-28.2315	-26.4166	-30.1924
[truncated: 1,123 more rows]

## Sheet: Figure 3
Source data for Figure 3; source data for calculations contained in Supplemental Info Figure S5 (methane-dependent current) and source data for Figure 5 (% Methanoperedens)
		without medium refreshment	1 medium refreshment	2 medium refreshments
	Methanoperedens [%]	56	78	82
	Methane-dependent current [%]	16	57.2	87.5
			61.8	92.2
			65.5	94
			74.3	93.1
			56.1
	Average	16	62.98	91.7

## Sheet: Figure 5
Source Data for Figure 5
Taxonomic classification based on GTDB-Tk	Relative abundance based on MAGs					Relative activity based on mRNA reads mapped to MAGs
	NO3-	0 mV	200 mV	400 mV	600 mV	NO3-	0 mV	200 mV	400 mV	600 mV
d__Archaea;p__Halobacteriota;c__Methanosarcinia;o__Methanosarcinales;f__Methanoperedenaceae;g__Methanoperedens;s__Methanoperedens sp905339155	52.5	78.7	69.4	74.6	76.3	24.7	63.4	58.5	44.9	44.8
d__Bacteria;p__Acidobacteriota;c__Holophagae;o__Holophagales;f__Holophagaceae;g__;s__	0	0	0	0	0	0	0	0.1	0	0
d__Bacteria;p__Acidobacteriota;c__Thermoanaerobaculia;o__UBA5066;f__UBA5066;g__UBA5066;s__UBA5066 sp017999215	1.1	0.1	0.2	0.2	0.2	0.4	0.6	0.8	0.6	0.9
d__Bacteria;p__Actinobacteriota;c__Thermoleophilia;o__Solirubrobacterales;f__70-9;g__67-14;s__	0	0	0.1	0.1	0	0	0	0	0	0
d__Bacteria;p__Armatimonadota;c__Fimbriimonadia;o__Fimbriimonadales;f__Fimbriimonadaceae;g__H1-ARM1;s__H1-ARM1 sp001567425	1.1	0.2	0.3	0.3	0.3	2	0.1	0.2	0.3	0.3
d__Bacteria;p__Bacteroidota;c__Bacteroidia;o__Bacteroidales;f__Prolixibacteraceae;g__UBA6024;s__	0	0	0	0	0	0	0	0	0	0.1
d__Bacteria;p__Bacteroidota;c__Bacteroidia;o__Bacteroidales;f__Tannerellaceae;g__Macellibacteroides;s__Macellibacteroides fermentans	0	0.3	0.1	0	0.3	1.2	1.6	0.3	0.4	1.1
d__Bacteria;p__Bacteroidota;c__Bacteroidia;o__Chitinophagales;f__Chitinophagaceae;g__Flavipsychrobacter;s__Flavipsychrobacter sp902168085	0	0	0.1	0	0	0.2	0	0	0	0
d__Bacteria;p__Bacteroidota;c__Bacteroidia;o__Flavobacteriales;f__Vicingaceae;g__BCD5;s__BCD5 sp013112825	0.5	0.2	0.7	0.3	0.3	0.5	0	0	0	0
d__Bacteria;p__Bacteroidota;c__Ignavibacteria;o__Ignavibacteriales;f__Ignavibacteriaceae;g__;s__	0.7	0.3	0.4	0.4	0.4	7.5	7.7	7.3	13	10.1
d__Bacteria;p__Bacteroidota;c__Ignavibacteria;o__SJA-28;f__OLB5;g__;s__	0.2	0.1	0.2	0.1	0.2	0.4	0.1	0.1	0.1	0.1
d__Bacteria;p__Bacteroidota;c__Ignavibacteria;o__SJA-28;f__OLB5;g__;s__	0.1	0.1	0.1	0.1	0.1	0.4	0.1	0.1	0.1	0.1
d__Bacteria;p__Bacteroidota;c__Ignavibacteria;o__SJA-28;f__OLB5;g__OLB5;s__	0.2	0.1	0.1	0.1	0.1	0.4	0.1	0.1	0.1	0.2
d__Bacteria;p__Bacteroidota;c__Kapabacteria;o__Kapabacteriales;f__Kapabacteriaceae;g__OLB6;s__OLB6 sp001567175	0.5	0.1	0.2	0.2	0.2	1	0	0	0	0
d__Bacteria;p__Bacteroidota;c__Kapabacteria;o__Kapabacteriales;f__UBA2268;g__;s__	0	0.1	0	0	0.1	0.3	0.8	0.8	0.8	1.7
d__Bacteria;p__Bacteroidota;c__UBA10030;o__UBA10030;f__UBA6906;g__JAGDMK01;s__	0.3	0.1	0.1	0.1	0.1	0.2	0.2	0.2	0.2	0.2
d__Bacteria;p__Bacteroidota;c__UBA10030;o__UBA10030;f__UBA6906;g__JAGDMK01;s__	0	0	0	0	0	0.1	0	0	0.1	0.1
d__Bacteria;p__Chloroflexota;c__Anaerolineae;o__Aggregatilineales;f__A4b;g__CFX2;s__	0.1	0.1	0.1	0.1	0.1	0.1	0	0.1	0.1	0.1
d__Bacteria;p__Chloroflexota;c__Anaerolineae;o__Aggregatilineales;f__A4b;g__OLB15;s__	0.5	0.8	1.9	1.3	1	0.8	0.6	0.4	0.4	0.6
d__Bacteria;p__Chloroflexota;c__Anaerolineae;o__Aggregatilineales;f__A4b;g__OLB15;s__	0.2	0.1	0.3	0.2	0.1	0.1	0.3	0.2	0.2	0.2
d__Bacteria;p__Chloroflexota;c__Anaerolineae;o__Aggregatilineales;f__UBA2796;g__UBA2796;s__UBA2796 sp014879835	1.2	0.9	1.2	1.2	0.9	2.7	2.6	2.6	3	3.4
d__Bacteria;p__Chloroflexota;c__Anaerolineae;o__Anaerolineales;f__EnvOPS12;g__OLB14;s__	0.3	0.3	0.6	0.4	0.5	0.3	0.9	0.8	0.7	1.2
d__Bacteria;p__Chloroflexota;c__Anaerolineae;o__Anaerolineales;f__EnvOPS12;g__OLB14;s__OLB14 sp014860745	0	0.1	0.2	0.1	0.1	0.2	0.1	0.1	0.1	0.1
d__Bacteria;p__Chloroflexota;c__Anaerolineae;o__Thermoflexales;f__Fen-1058;g__Fen-1058;s__	0.3	0.1	0.2	0.1	0.1	0.1	0.1	0.1	0	0.1
d__Bacteria;p__Chloroflexota;c__Anaerolineae;o__Thermoflexales;f__Fen-1058;g__JAGOBP01;s__	0.1	0.1	0.1	0.1	0.1	0	0.2	0.2	0.2	0.3
d__Bacteria;p__Desulfobacterota;c__Desulfobacteria;o__Desulfobacterales;f__UBA2174_A;g__SpSt-501;s__	0.3	0.3	0.1	0.2	0.3	0.6	0.4	0.5	0.3	0.6
d__Bacteria;p__Desulfobacterota;c__Desulfuromonadia;o__Geobacterales;f__Geobacteraceae;g__Geobacter;s__Geobacter sp905339345	3.1	1.3	3.4	1.8	1.5	13.3	12.1	16.6	23.9	21
d__Bacteria;p__Desulfobacterota;c__GWC2-55-46;o__GWC2-55-46;f__GWC2-55-46;g__GWA2-54-12;s__GWA2-54-12 sp905339405	2.8	2.4	2.9	2.4	2.8	4.2	2.3	2.3	2.9	3.6
d__Bacteria;p__Firmicutes_A;c__Clostridia;o__Lutisporales;f__;g__;s__	0	0	0.1	0.1	0	0	0.1	0.2	0.2	0.3
d__Bacteria;p__Gemmatimonadota;c__Gemmatimonadetes;o__Gemmatimonadales;f__Gemmatimonadaceae;g__JABWBJ01;s__	0.3	0.1	0.2	0.2	0.1	0.2	0.1	0.1	0.1	0.1
d__Bacteria;p__Myxococcota_A;c__UBA9160;o__UBA9160;f__UBA9160;g__MYXO;s__MYXO sp905339255	0.4	0.1	0.1	0.1	0.1	0.1	0.1	0.1	0.1	0.1
d__Bacteria;p__OLB16;c__OLB16;o__OLB16;f__OLB16;g__OLB16;s__OLB16 sp001567115	0.1	0.1	0	0	0.1	0.2	0.1	0.1	0.1	0.2
d__Bacteria;p__Patescibacteria;c__Dojkabacteria;o__J137;f__J137;g__Brojett037;s__	0.3	0	0.1	0.1	0.1	0	0	0	0	0
d__Bacteria;p__Planctomycetota;c__Brocadiae;o__Brocadiales;f__Brocadiaceae;g__Brocadia;s__	0.1	0	0	0	0	0.2	0.3	0.6	0.8	0.5
d__Bacteria;p__Planctomycetota;c__Phycisphaerae;o__Phycisphaerales;f__UBA1924;g__RI-211;s__RI-211 sp905339235	0.4	0.1	0.3	0.2	0.1	0.5	0	0	0.1	0.1
d__Bacteria;p__Planctomycetota;c__UBA1135;o__UBA2386;f__UBA2386;g__UBA2386;s__UBA2386 sp016793265	0	0.4	1.3	0.7	0.6	2.6	0	0	0	0
d__Bacteria;p__Planctomycetota;c__UBA8742;o__UBA2392;f__UBA2392;g__UBA2392;s__	3.3	0.8	2.2	1.5	1.2	1.1	0	0.1	0.1	0.1
d__Bacteria;p__Proteobacteria;c__Alphaproteobacteria;o__Rhizobiales;f__Rhizobiaceae;g__DUSC01;s__DUSC01 sp008933895	0.5	0.6	0.9	1.1	0.9	0.3	0.2	0.2	0.1	0.2
d__Bacteria;p__Proteobacteria;c__Alphaproteobacteria;o__Rhodobacterales;f__Rhodobacteraceae;g__Albidovulum;s__	0.5	0.3	0.4	0.4	0.4	2.7	0.1	0.1	0.1	0.1
d__Bacteria;p__Proteobacteria;c__Alphaproteobacteria;o__Rhodobacterales;f__Rhodobacteraceae;g__Albidovulum;s__	0.3	0.1	0.1	0.1	0.1	0.4	0	0	0	0
d__Bacteria;p__Proteobacteria;c__Gammaproteobacteria;o__Burkholderiales;f__Burkholderiaceae;g__Albitalea;s__Albitalea sp905339355	0.2	0	0	0	0	0.7	0	0	0	0
d__Bacteria;p__Proteobacteria;c__Gammaproteobacteria;o__Burkholderiales;f__Burkholderiaceae;g__JAEUPI01;s__	0.2	0	0	0	0	0.4	0	0	0	0
d__Bacteria;p__Proteobacteria;c__Gammaproteobacteria;o__Burkholderiales;f__Casimicrobiaceae;g__VBCG01;s__VBCG01 sp905339295	4.4	0.5	0.2	0.4	0.4	1.7	0.1	0.1	0.1	0.2
d__Bacteria;p__Proteobacteria;c__Gammaproteobacteria;o__Burkholderiales;f__Gallionellaceae;g__;s__	2	0.5	0.5	0.7	0.7	2.1	1.1	1.4	1.5	1.9
d__Bacteria;p__Proteobacteria;c__Gammaproteobacteria;o__Burkholderiales;f__Rhodocyclaceae;g__Desulfobacillus;s__Desulfobacillus sp008933825	1.8	0.2	0.2	0.3	0.2	2.3	0.1	0.2	0.2	0.3
d__Bacteria;p__Proteobacteria;c__Gammaproteobacteria;o__Burkholderiales;f__Rhodocyclaceae;g__Desulfobacillus;s__Desulfobacillus sp905339315	1.7	0.2	0.1	0.2	0.1	2.2	0.1	0.2	0.1	0.2
d__Bacteria;p__Proteobacteria;c__Gammaproteobacteria;o__Burkholderiales;f__Rhodocyclaceae;g__Propionivibrio;s__	0	0	0.1	0	0	0	0.1	0.1	0.1	0.2
d__Bacteria;p__Proteobacteria;c__Gammaproteobacteria;o__Competibacterales;f__Competibacteraceae;g__Contendobacter;s__Contendobacter sp008933795	0.1	0.2	0.2	0.2	0.2	1.1	0.4	0.5	0.5	0.8
d__Bacteria;p__Proteobacteria;c__Gammaproteobacteria;o__GCA-2729495;f__GCA-2729495;g__QUBU01;s__QUBU01 sp015709695	1.2	0.3	0.5	0.4	0.4	0.6	0	0.1	0.1	0.1
d__Bacteria;p__Proteobacteria;c__Gammaproteobacteria;o__Pseudomonadales;f__Pseudomonadaceae;g__Pseudomonas;s__Pseudomonas aeruginosa	0	0	0.4	0.1	0.1	0.1	0	0.4	0.3	0.3
d__Bacteria;p__Proteobacteria;c__Gammaproteobacteria;o__Xanthomonadales;f__Rhodanobacteraceae;g__Dokdonella_A;s__	0.3	0	0	0	0	0.2	0	0	0	0
d__Bacteria;p__Proteobacteria;c__Gammaproteobacteria;o__Xanthomonadales;f__Rhodanobacteraceae;g__Dokdonella_A;s__Dokdonella_A sp002632325	4.8	0.2	0.3	0.3	0.2	8.6	0	0	0	0
Unbinned	11.1	8.2	9	8.6	8.3	9.9	2.2	3	3	3.5

## Sheet: Figure 6
Source Data for Figure 6
			Normalized values from counts data						log2 fold change
			Nitrate.AVG	0_mV.AVG	200_mV.AVG	400_mV.AVG	600_mV.AVG		0 vs NO3	200 vs NO3	400 vs NO3	600 vs NO3		0 vs 200	0 vs 400	0 vs 600	200 vs 400	200 vs 600	400 vs 600
Mer		Methanoperedens_01688_F420-dependent_glucose-6-phosphate_dehydrogenase	38.9441	1284.21	735.883	598.414	472.772		5.04333	4.24	3.94167	3.60167		0.803333	1.10167	1.44167	0.298333	0.638333	0.34
		Unbinned_88363_F420-dependent_glucose-6-phosphate_dehydrogenase	0	0	0	0	0		NA	NA	NA	NA		NA	NA	NA	NA	NA	NA
		Unbinned_92167_Phthiodiolone/phenolphthiodiolone_dimycocerosates_ketoreductase	0	0	0	0	0		NA	NA	NA	NA		NA	NA	NA	NA	NA	NA
		Unbinned_100427_Putative_coenzyme_F420-dependent_oxidoreductase	0	0	0	0	0		NA	NA	NA	NA		NA	NA	NA	NA	NA	NA
Mhc		Methanoperedens_03429_Methenyltetrahydromethanopterin_cyclohydrolase	5.65685	142.353	82.1393	62.3579	43.865		4.65333	3.86	3.4625	2.955		0.793333	1.19083	1.69833	0.3975	0.905	0.5075
		Methanoperedens_01814_Methenyltetrahydromethanopterin_cyclohydrolase	6.46806	103.968	75.0614	60.4429	41.7152		4.00667	3.53667	3.22417	2.68917		0.47	0.7825	1.3175	0.3125	0.8475	0.535
		Unbinned_52934_Methenyltetrahydromethanopterin_cyclohydrolase	0	0	0	0	0		NA	NA	NA	NA		NA	NA	NA	NA	NA	NA
		Unbinned_97706_Methenyltetrahydromethanopterin_cyclohydrolase	0	0	0	0	0		NA	NA	NA	NA		NA	NA	NA	NA	NA	NA
		Unbinned_56723_Methenyltetrahydromethanopterin_cyclohydrolase	0	0	0	0	0		NA	NA	NA	NA		NA	NA	NA	NA	NA	NA
Mtd		Methanoperedens_03542_hypothetical_protein	15.455	849.223	576.03	458.253	360.161		5.78	5.22	4.89	4.5425		0.56	0.89	1.2375	0.33	0.6775	0.3475
		Unbinned_62864_hypothetical_protein	0	0	0	0	0		NA	NA	NA	NA		NA	NA	NA	NA	NA	NA
		Unbinned_31800_hypothetical_protein	0	0	0	0	0		NA	NA	NA	NA		NA	NA	NA	NA	NA	NA
McrA		Methanoperedens_00936_hypothetical_protein	18907.4	118402	78659.5	50360.3	42864.6		2.64667	2.05667	1.41333	1.18083		0.59	1.23333	1.46583	0.643333	0.875833	0.2325
		Unbinned_01060_hypothetical_protein	0	0	0	0	0		NA	NA	NA	NA		NA	NA	NA	NA	NA	NA
		Unbinned_81231_hypothetical_protein	0	0	0	0	0		NA	NA	NA	NA		NA	NA	NA	NA	NA	NA
McrB		Methanoperedens_00939_hypothetical_protein	13277.2	85482	54602	35920	31108		2.68667	2.04	1.43583	1.22833		0.646667	1.25083	1.45833	0.604167	0.811667	0.2075
		Unbinned_40461_hypothetical_protein	0	0	0	0	0		NA	NA	NA	NA		NA	NA	NA	NA	NA	NA
McrD		Methanoperedens_00938_hypothetical_protein	2876.3	23493.9	15181.2	9946.68	8704.22		3.03	2.4	1.79	1.5975		0.63	1.24	1.4325	0.61	0.8025	0.1925
		Methanoperedens_03005_hypothetical_protein	243.875	97.9065	115.094	74.9315	60.3382		-1.31667	-1.08333	-1.7025	-2.015		-0.233333	0.385833	0.698333	0.619167	0.931667	0.3125
		Unbinned_57149_hypothetical_protein	0	0	0	0	0		NA	NA	NA	NA		NA	NA	NA	NA	NA	NA
NarG		Methanoperedens_03040_Periplasmic_nitrate_reductase	331.608	224.411	178.527	106.521	105.055		-0.563333	-0.893333	-1.63833	-1.65833		0.33	1.075	1.095	0.745	0.765	0.02
NarH		Methanoperedens_02989_Respiratory_nitrate_reductase_1_beta_chain	45.3595	130.388	81.7606	45.8071	40.0159		1.52333	0.85	0.0141667	-0.180833		0.673333	1.50917	1.70417	0.835833	1.03083	0.195
NarI		Methanoperedens_02991_Respiratory_nitrate_reductase_2_gamma_chain	13.147	31.8525	22.4193	12.3163	9.00047		1.27667	0.77	-0.0941667	-0.546667		0.506667	1.37083	1.82333	0.864167	1.31667	0.4525
Gene cluster 1		Methanoperedens_01713_putative_Ni/Fe-hydrogenase_2_b-type_cytochrome_subunit	220.301	594.967	1385.96	432.783	642.477		1.43333	2.65333	0.974167	1.54417		-1.22	0.459167	-0.110833	1.67917	1.10917	-0.57
		Methanoperedens_01714_NAD(P)H-quinone_oxidoreductase_subunit_I,_chloroplastic	157.586	394.35	849.223	309.758	491.143		1.32333	2.43	0.975	1.64		-1.10667	0.348333	-0.316667	1.455	0.79	-0.665
		MHC_Methanoperedens_01715_hypothetical_protein	178.527	429.545	953.221	493.703	773.362		1.26667	2.41667	1.4675	2.115		-1.15	-0.200833	-0.848333	0.949167	0.301667	-0.6475
		Methanoperedens_01716_hypothetical_protein	408.257	887.334	1987.4	1120.56	1573.76		1.12	2.28333	1.45667	1.94667		-1.16333	-0.336667	-0.826667	0.826667	0.336667	-0.49
		Methanoperedens_01717_hypothetical_protein	81.7606	400.78	724.077	786.88	1122.5		2.29333	3.14667	3.26667	3.77917		-0.853333	-0.973333	-1.48583	-0.12	-0.6325	-0.5125
		Methanoperedens_01718_hypothetical_protein	137.822	869.073	1043.1	1103.22	772.023		2.65667	2.92	3.00083	2.48583		-0.263333	-0.344167	0.170833	-0.0808333	0.434167	0.515
		Methanoperedens_01719_hypothetical_protein	85.4298	223.893	416.835	232.325	222.475		1.39	2.28667	1.44333	1.38083		-0.896667	-0.0533333	0.00916667	0.843333	0.905833	0.0625
		MHC_Methanoperedens_01720_hypothetical_protein	183.546	680.287	1428.22	1058.28	963.74		1.89	2.96	2.5275	2.3925		-1.07	-0.6375	-0.5025	0.4325	0.5675	0.135
		Methanoperedens_01721_hypothetical_protein	194.012	1850.03	3213.66	3191.46	2871.32		3.25333	4.05	4.04	3.8875		-0.796667	-0.786667	-0.634167	0.01	0.1625	0.1525
		Methanoperedens_01722_hypothetical_protein	371.358	7264.6	16844.6	17529.5	12098.2		4.29	5.50333	5.56083	5.02583		-1.21333	-1.27083	-0.735833	-0.0575	0.4775	0.535
Gene cluster 2		Methanoperedens_02467_hypothetical_protein	2293.5	19039	25180.2	15798.5	15608		3.05333	3.45667	2.78417	2.76667		-0.403333	0.269167	0.286667	0.6725	0.69	0.0175
		MHC_Methanoperedens_02468_hypothetical_protein (omcZ like protein)	18.5927	901.802	792.353	504.077	451.944		5.6	5.41333	4.76083	4.60333		0.186667	0.839167	0.996667	0.6525	0.81	0.1575
		Methanoperedens_02469_hypothetical_protein (ocpA like protein)	11.6587	642.106	526.394	334.88	346.089		5.78333	5.49667	4.84417	4.89167		0.286667	0.939167	0.891667	0.6525	0.605	-0.0475
		MHC_Methanoperedens_02470_hypothetical_protein (38 heme binding sites)	402.636	6856.86	6984.79	4277.35	4435.87		4.09	4.11667	3.40917	3.46167		-0.0266667	0.680833	0.628333	0.7075	0.655	-0.0525
		Methanoperedens_02471_hypothetical_protein	1.54043	31.197	44.426	31.2872	24.847		4.34	4.85	4.34417	4.01167		-0.51	-0.00416667	0.328333	0.505833	0.838333	0.3325
		MHC_Methanoperedens_02472_hypothetical_protein (16 heme binding sites)	14.8254	237.207	222.861	139.827	128.89		4	3.91	3.2375	3.12		0.09	0.7625	0.88	0.6725	0.79	0.1175
MHC fused with S-layer domain		MHC_Methanoperedens_00017_hypothetical_protein	25.6342	118.603	178.94	98.1897	82.1393		2.21	2.80333	1.9375	1.68		-0.593333	0.2725	0.53	0.865833	1.12333	0.2575
Archaellum Methanoperedens	FlaB	Methanoperedens_01962_hypothetical_protein	13.2691	49.4078	97.0059	72.8825	55.2346		1.89667	2.87	2.4575	2.0575		-0.973333	-0.560833	-0.160833	0.4125	0.8125	0.4
		Methanoperedens_01963_hypothetical_protein	9.44794	41.3553	79.5248	45.1765	37.2715		2.13	3.07333	2.2575	1.98		-0.943333	-0.1275	0.15	0.815833	1.09333	0.2775
		Methanoperedens_01964_hypothetical_protein	9.29636	39.1245	60.6877	35.5062	29.5482		2.07333	2.70667	1.93333	1.66833		-0.633333	0.14	0.405	0.773333	1.03833	0.265
	FlaD	Methanoperedens_00361_hypothetical_protein	7.01285	50.9143	82.1393	36.1895	26.6304		2.86	3.55	2.3675	1.925		-0.69	0.4925	0.935	1.1825	1.625	0.4425
	FlaI	Methanoperedens_00953_hypothetical_protein	9.78112	36.2523	54.4427	26.4464	17.9387		1.89	2.47667	1.435	0.875		-0.586667	0.455	1.015	1.04167	1.60167	0.56
		Methanoperedens_02273_hypothetical_protein	1.51572	6.63456	5.19335	4.41526	4.27967		2.13	1.77667	1.5425	1.4975		0.353333	0.5875	0.6325	0.234167	0.279167	0.045
		Methanoperedens_01302_hypothetical_protein	38.408	23.3174	55.7152	50.3877	27.4265		-0.72	0.536667	0.391667	-0.485833		-1.25667	-1.11167	-0.234167	0.145	1.0225	0.8775
		Methanoperedens_02474_hypothetical_protein	3.36359	6.07689	4.68051	4.16264	3.07375		0.853333	0.476667	0.3075	-0.13		0.376667	0.545833	0.983333	0.169167	0.606667	0.4375
		Methanoperedens_01968_hypothetical_protein	2.59068	8.9797	9.4917	5.82598	4.69948		1.79333	1.87333	1.16917	0.859167		-0.08	0.624167	0.934167	0.704167	1.01417	0.31
		Methanoperedens_02499_hypothetical_protein	4.76783	16.7567	9.25351	6.11563	2.71791		1.81333	0.956667	0.359167	-0.810833		0.856667	1.45417	2.62417	0.5975	1.7675	1.17
	FlaJ (Archaellar assembly protein)	Methanoperedens_01969_hypothetical_protein	2.06575	7.22668	7.42985	4.14106	2.47512		1.80667	1.84667	1.00333	0.260833		-0.04	0.803333	1.54583	0.843333	1.58583	0.7425
		Methanoperedens_00954_hypothetical_protein	4.83439	34.3761	29.2426	21.0756	14.0744		2.83	2.59667	2.12417	1.54167		0.233333	0.705833	1.28833	0.4725	1.055	0.5825
		Methanoperedens_01301_hypothetical_protein	6.45313	9.14722	10.1261	6.73884	4.4769		0.503333	0.65	0.0625	-0.5275		-0.146667	0.440833	1.03083	0.5875	1.1775	0.59
		Methanoperedens_02475_hypothetical_protein	1.87905	7.01285	6.36429	3.45815	3.17664		1.9	1.76	0.88	0.7575		0.14	1.02	1.1425	0.88	1.0025	0.1225
	FlaK (Preflagellin peptidase)	Methanoperedens_02712_hypothetical_protein	3.81937	18.0009	11.9312	8.21067	7.08614		2.23667	1.64333	1.10417	0.891667		0.593333	1.1325	1.345	0.539167	0.751667	0.2125
Ppc cytochrome family		MHC_Geobacter_03577_Cytochrome_c7	244.439	76.6386	151.517	126.896	202.953		-1.67333	-0.69	-0.945833	-0.268333		-0.983333	-0.7275	-1.405	0.255833	-0.421667	-0.6775
		MHC_Geobacter_01659_Cytochrome_c7	15.6707	12.4666	18.3792	15.4282	26.4006		-0.33	0.23	-0.0225	0.7525		-0.56	-0.3075	-1.0825	0.2525	-0.5225	-0.775
		MHC_Geobacter_00506_Cytochrome_c7	11.1838	4.42804	9.55772	3.79737	10.7406		-1.33667	-0.226667	-1.55833	-0.0583333		-1.11	0.221667	-1.27833	1.33167	-0.168333	-1.5
		MHC_Geobacter_01946_Cytochrome_c7	4.1315	1.85746	4.3269	2.95878	4.14106		-1.15333	0.0666667	-0.481667	0.00333333		-1.22	-0.671667	-1.15667	0.548333	0.0633333	-0.485
		MHC_Geobacter_03347_Cytochrome_c7	41.7393	1.86607	3.89962	2.3579	4.52369		-4.48333	-3.42	-4.14583	-3.20583		-1.06333	-0.3375	-1.2775	0.725833	-0.214167	-0.94
		MHC_Geobacter_03576_Cytochrome_c7	1.30737	1.29235	1.03049	0.746131	1.28565		-0.0166667	-0.343333	-0.809167	-0.0241667		0.326667	0.7925	0.0075	0.465833	-0.319167	-0.785
Pil-AN Pil-AC		Geobacter_00234_hypothetical_protein	161.643	151.167	190.019	166.283	221.705		-0.0966667	0.233333	0.0408333	0.455833		-0.33	-0.1375	-0.5525	0.1925	-0.2225	-0.415
		Geobacter_00235_Type_II_secretion_system_protein_G	41.5468	34.5353	46.4197	38.253	56.9846		-0.266667	0.16	-0.119167	0.455833		-0.426667	-0.1475	-0.7225	0.279167	-0.295833	-0.575
Nano-wire		MHC_Geobacter_03111_hypothetical_protein (OmcZ)	87.0235	190.019	223.376	172.446	262.287		1.12667	1.36	0.986667	1.59167		-0.233333	0.14	-0.465	0.373333	-0.231667	-0.605
		Geobacter_03112_hypothetical_protein (OcpA (Geobacter))	16.1113	31.4139	28.1163	24.6327	29.1414		0.963333	0.803333	0.6125	0.855		0.16	0.350833	0.108333	0.190833	-0.0516667	-0.2425
		Geobacter_03113_Chaperone_SurA (Peptidylprolyl_isomerase (Geobacter))	5.22948	11.3924	10.315	7.45134	13.6185		1.12333	0.98	0.510833	1.38083		0.143333	0.6125	-0.2575	0.469167	-0.400833	-0.87

## Sheet: SI Figure S1
Source Data for Supplementary Information Figure S1
	Panel A
		Current [mA m-2]						Current [mA m-2]						Current [mA m-2]						Current [mA m-2]
	Time [days]	0 V vs SHE Replicate 1	0 V vs SHE Replicate 2	0 V vs SHE Replicate 3	Average 0 V vs SHE		Time [days]	200 mV vs SHE Replicate 1	200 mV vs SHE Replicate 2	200 mV vs SHE Replicate 2	Average 200 mV vs SHE		Time [days]	400 mV vs SHE Replicate 1	400 mV vs SHE Replicate 2	400 mV vs SHE Replicate 2	Average 400 mV vs SHE		Time [days]	600 mV vs SHE Replicate 1	600 mV vs SHE Replicate 2	600 mV vs SHE Replicate 2	Average 600 mV vs SHE
	0	-4.46444	-0.0213485	-4.63523	-3.04034		0	-3.7808	4.33619	1.08942	0.54827		0	-6.98487	5.31871	0.576735	-0.363142		0	-9.42006	5.14792	2.2002	-0.690648
	0.000694444	-5.01966	-0.106742	-0.790383	-1.97226		0.000694444	-1.21752	3.90889	1.00387	1.23175		0.000694444	-1.21752	4.89157	0.491341	1.38847		0.000694444	-3.69541	4.50714	1.64481	0.818848
	0.00138889	-3.95175	-0.192299	0.192299	-1.31725		0.00138889	-0.363087	3.95175	1.00387	1.53084		0.00138889	0.448481	4.80618	0.448481	1.90105		0.00138889	-1.43116	4.54983	1.38847	1.50238
	0.00208333	-3.65907	-0.192299	0.576735	-1.09154		0.00208333	0.106742	4.07984	0.961171	1.71592		0.00208333	1.08942	4.93427	0.491341	2.17168		0.00208333	-0.234996	4.63523	1.34577	1.91533
	0.00277778	-2.73629	0.00851902	0.790383	-0.645796		0.00277778	0.32039	4.2081	0.54039	1.68963		0.00277778	1.43116	4.97697	0.284086	2.23074		0.00277778	0.405784	4.72062	1.26021	2.12887
	0.00347222	-2.01003	0.22002	1.06162	-0.242797		0.00347222	0.228559	4.51775	0.104673	1.61699		0.00347222	0.869372	4.25288	0.104673	1.74231		0.00347222	1.29232	4.4494	0.339636	2.02712
	0.00416667	-1.40339	0.198655	1.16841	-0.0121083		0.00416667	0.343906	4.60319	0.0918474	1.67965		0.00416667	1.04453	4.2358	0.0918474	1.79073		0.00416667	1.58709	4.48784	0.497697	2.19088
	0.00486111	-1.0488	0.190116	1.18978	0.110366		0.00486111	0.429349	4.72282	0.113212	1.75513		0.00486111	1.12997	4.29988	0.100387	1.84341		0.00486111	1.80496	4.51348	0.467793	2.26208
	0.00555556	-0.836266	0.18156	1.27949	0.208262		0.00555556	0.493427	4.8168	0.100387	1.80354		0.00555556	1.18124	4.34259	0.0790383	1.86762		0.00555556	1.97157	4.53911	0.484888	2.33186
	0.00625	-0.626932	0.160195	1.31795	0.283738		0.00625	0.531871	4.85952	0.113212	1.83487		0.00625	1.28376	4.38532	0.0790383	1.91604		0.00625	2.10402	4.55621	0.399445	2.35322
	0.00694444	-0.488088	0.188613	1.3784	0.35964		0.00694444	0.55986	4.80398	0.0587409	1.80753		0.00694444	1.28099	4.49213	0.0707026	1.94794		0.00694444	2.2388	4.56048	0.405636	2.40164
	0.00763889	-0.394957	0.170244	1.43393	0.403074		0.00763889	0.614116	4.91079	0.0476332	1.85751		0.00763889	1.3754	4.46649	0.0630139	1.9683		0.00763889	2.32168	4.65019	0.41888	2.46358
	0.00833333	-0.335147	0.183486	1.44205	0.43013		0.00833333	0.659399	4.91506	0.0442158	1.87289		0.00833333	1.41086	4.54765	0.0531871	2.0039		0.00833333	2.40413	4.69292	0.424861	2.5073
	0.00902778	-0.288154	0.17537	1.49374	0.46032		0.00902778	0.691869	4.97487	0.0689947	1.91191		0.00902778	1.43949	4.54338	0.0560716	2.01298		0.00902778	2.49982	4.68009	0.324039	2.50132
	0.00972222	-0.194167	0.176011	1.53048	0.504109		0.00972222	0.713655	4.98342	0.037381	1.91149		0.00972222	1.47794	4.62455	0.0510522	2.05118		0.00972222	2.57416	4.68436	0.391967	2.55016
	0.0104167	-0.181778	0.171098	1.55355	0.51429		0.0104167	0.75894	5.12439	0.0506236	1.97798		0.0104167	1.51596	4.65019	0.057033	2.07439		0.0104167	2.6109	4.7399	0.305243	2.55201
	0.0111111	-0.115134	0.174088	1.59115	0.550034		0.0111111	0.779019	5.14148	0.0553235	1.99194		0.0111111	1.56722	4.663	0.0519062	2.09404		0.0111111	2.68694	4.77835	0.397947	2.62108
	0.0118056	-0.0993259	0.178788	1.64369	0.574385		0.0118056	0.813196	5.11585	0.0510522	1.99337		0.0118056	1.59456	4.68009	0.0681408	2.11427		0.0118056	2.74462	4.80398	0.227917	2.59217
	0.0125	-0.0501966	0.180924	1.63686	0.589195		0.0125	0.83242	5.22692	0.0429349	2.03409		0.0125	1.63045	4.74844	0.0625869	2.14716		0.0125	2.81126	4.85098	0.327457	2.66323
	0.0131944	-0.0147386	0.165544	1.68855	0.613119		0.0131944	0.850791	5.2611	0.0258463	2.04591		0.0131944	1.67659	4.77408	0.0262733	2.15898		0.0131944	2.85569	4.88088	0.286871	2.67448
	0.0138889	0.00448481	0.188186	1.71546	0.636045		0.0138889	0.874287	5.23546	0.0399445	2.0499		0.0138889	1.68898	4.90225	0.0437888	2.21167		0.0138889	2.9108	4.91079	0.283027	2.70154
	0.0145833	0.0429349	0.154436	1.70948	0.635618		0.0145833	0.901201	5.338	0.0497697	2.09632		0.0145833	1.72871	4.89798	0.0604504	2.22905		0.0145833	2.95865	4.92361	0.39282	2.75836
	0.0152778	0.0702756	0.16768	1.76331	0.66709		0.0152778	0.923417	5.35937	0.0497697	2.11085		0.0152778	1.77827	4.88515	0.0604504	2.24129		0.0152778	3.0018	4.97487	0.38983	2.78883
	0.0159722	0.0942006	0.171524	1.7945	0.686742		0.0159722	0.944349	5.38498	0.0527605	2.12736		0.0159722	1.81671	4.97487	0.0527601	2.28145		0.0159722	3.05819	5.01333	0.380431	2.81731
	0.0166667	0.105307	0.16939	1.81073	0.695143		0.0166667	0.962719	5.47471	0.0536157	2.16368		0.0166667	1.85773	4.98769	0.0339636	2.29313		0.0166667	3.09108	5.0304	0.476554	2.86601
	0.0173611	0.154865	0.189469	1.85815	0.734162		0.0173611	0.987071	5.44908	0.057887	2.16468		0.0173611	1.90515	5.0475	0.0749756	2.34254		0.0173611	3.14748	5.03896	0.396664	2.86103
	0.0180556	0.136066	0.178361	1.88934	0.734589		0.0180556	1.00544	5.5516	0.0467584	2.20127		0.0180556	1.94488	5.09877	0.0544696	2.36604		0.0180556	3.17866	5.04323	0.462691	2.89486
	0.01875	0.183059	0.18605	1.89917	0.756092		0.01875	1.02253	5.47898	0.0343691	2.17863		0.01875	1.96581	5.12012	0.0437888	2.37657		0.01875	3.25086	5.06886	0.44808	2.9226
	0.0194444	0.19075	0.192459	1.94488	0.776029		0.0194444	1.05414	5.6285	0.0411618	2.24127		0.0194444	1.96752	5.12439	0.0548966	2.38227		0.0194444	3.27009	5.08594	0.355418	2.90382
	0.0201389	0.253977	0.185623	1.98333	0.807642		0.0201389	1.07038	5.63704	0.0284202	2.24528		0.0201389	2.041	5.25683	0.0514792	2.44977		0.0201389	3.31836	5.10304	0.427916	2.94977
	0.0208333	0.292425	0.19075	1.98803	0.823734		0.0208333	1.09729	5.72676	0.0203994	2.28148		0.0208333	2.04954	5.27392	0.0805294	2.468		0.0208333	3.3692	5.14575	0.331751	2.9489
	0.0215278	0.306524	0.200725	2.04869	0.85198		0.0215278	1.10754	5.73531	0.0177505	2.28687		0.0215278	2.10038	5.32091	0.0895007	2.5036		0.0215278	3.41961	5.16285	0.480206	3.02089
	0.0222222	0.355653	0.200896	2.02177	0.859441		0.0222222	1.13403	5.75239	0.0315922	2.306		0.0222222	2.16361	5.35081	0.0604504	2.52496		0.0222222	3.45934	5.23546	0.42061	3.03847
	0.0229167	0.393247	0.198333	2.08928	0.893618		0.0229167	1.14514	5.82075	0.0274483	2.33111		0.0229167	2.20548	5.40635	0.05746	2.55643		0.0229167	3.49693	5.23119	0.459956	3.06269
	0.0236111	0.424861	0.212217	2.11106	0.916047		0.0236111	1.18401	5.82929	0.0553025	2.3562		0.0236111	2.24264	5.38071	0.0625869	2.56198		0.0236111	3.55076	5.2611	0.528695	3.11352
	0.0243056	0.458184	0.231869	2.1337	0.941252		0.0243056	1.18316	5.87629	0.0171098	2.35885		0.0243056	2.26785	5.49179	0.0672852	2.60898		0.0243056	3.59348	5.29956	0.530148	3.14106
	0.025	0.446649	0.234261	2.15891	0.946607		0.025	1.22161	5.9361	0.0541917	2.40397		0.025	2.29604	5.50889	0.0698487	2.62493		0.025	3.63492	5.33373	0.39109	3.11992
	0.0256944	0.542344	0.23048	2.20163	0.991485		0.0256944	1.23485	6.00872	0.053081	2.43222		0.0256944	2.34603	5.54733	0.0852277	2.65953		0.0256944	3.67124	5.338	0.451541	3.15359
	0.0263889	0.560714	0.225717	2.20975	0.998727		0.0263889	1.26348	6.04289	0.0527819	2.45305		0.0263889	2.37166	5.61996	0.0749756	2.68887		0.0263889	3.7178	5.338	0.491997	3.1826
	0.0270833	0.556016	0.230074	2.2875	1.02453		0.0270833	1.2874	6.09416	0.0390684	2.47354		0.0270833	2.41267	5.65414	0.0809564	2.71592		0.0270833	3.75967	5.37644	0.490545	3.20889
	0.0277778	0.615824	0.229156	2.2969	1.04729		0.0277778	1.29509	6.13689	0.0333437	2.48844		0.0277778	2.41951	5.70968	0.0796755	2.73629		0.0277778	3.80837	5.43198	0.507463	3.24927
	0.0284722	0.664526	0.226956	2.3063	1.06593		0.0284722	1.33525	6.19241	0.039282	2.52231		0.0284722	2.49683	5.74385	0.0872579	2.77598		0.0284722	3.84896	5.44908	0.436631	3.24489
	0.0291667	0.714509	0.233877	2.3204	1.08959		0.0291667	1.34422	6.15824	0.044494	2.51565		0.0291667	2.49043	5.79512	0.0929181	2.79282		0.0291667	3.88997	5.46616	0.52925	3.29513
	0.0298611	0.737152	0.23063	2.37081	1.11286		0.0298611	1.36045	6.23514	0.0517032	2.5491		0.0298611	2.54981	5.81647	0.0954815	2.82059		0.0298611	3.94123	5.47471	0.591623	3.33586
	0.0305556	0.84011	0.252033	2.35628	1.14947		0.0305556	1.38352	6.27359	0.0606853	2.5726		0.0305556	2.61816	5.8891	0.090782	2.86602		0.0305556	3.9878	5.53452	0.468543	3.33029
	0.03125	0.802943	0.25874	2.42934	1.16367		0.03125	1.3989	6.30349	0.0623514	2.58825		0.03125	2.6203	5.89764	0.0852277	2.86772		0.03125	4.0318	5.54733	0.539503	3.37288
	0.0319444	0.919999	0.253101	2.44941	1.2075		0.0319444	1.42539	6.30349	0.0517459	2.59354		0.0319444	2.669	5.98308	0.0895007	2.91386		0.0319444	4.07538	5.56016	0.559283	3.39827
	0.0326389	0.917436	0.259723	2.46607	1.21441		0.0326389	1.44931	6.33766	0.0382995	2.60843		0.0326389	2.72454	5.94891	0.0860833	2.91984		0.0326389	4.12023	5.56443	0.571031	3.41856
	0.0333333	1.00758	0.245198	2.49043	1.24773		0.0333333	1.46085	6.4573	0.0456475	2.6546		0.0333333	2.74632	5.98735	0.0745486	2.93608		0.0333333	4.15441	5.6285	0.649382	3.47743
	0.0340278	1.05756	0.250751	2.534	1.28077		0.0340278	1.49374	6.47865	0.036676	2.66969		0.0340278	2.77281	6.03008	0.0544696	2.95246		0.0340278	4.18987	5.6285	0.587137	3.4685
	0.0347222	1.09387	0.251307	2.56861	1.3046		0.0347222	1.50186	6.50001	0.0605572	2.68748		0.0347222	2.81596	6.09843	0.0762565	2.99688		0.0347222	4.23345	5.6755	0.583463	3.49747
	0.0354167	1.16735	0.256903	2.58228	1.33551		0.0354167	1.52749	6.56409	0.0581647	2.71658		0.0354167	2.86509	6.1326	0.0595965	3.0191		0.0354167	4.28129	5.73103	0.567913	3.52674
	0.0361111	1.23827	0.269164	2.61987	1.37577		0.0361111	1.54543	6.57264	0.061326	2.72647		0.0361111	2.90568	6.23941	0.0514792	3.06552		0.0361111	4.33	5.77375	0.514469	3.53941
	0.0368056	1.27074	0.270275	2.62756	1.38952		0.0368056	1.56722	6.60682	0.0588483	2.7443		0.0368056	2.95096	6.22233	0.0830929	3.08546		0.0368056	4.37272	5.76949	0.66442	3.60221
	0.0375	1.29295	0.285868	2.67028	1.41637		0.0375	1.60183	6.72644	0.054149	2.79414		0.0375	2.96207	6.25224	0.0873642	3.10056		0.0375	4.41629	5.74812	0.657328	3.60725
	0.0381944	1.38438	0.298855	2.70232	1.46185		0.0381944	1.60824	6.73497	0.0691869	2.80413		0.0381944	3.02017	6.31632	0.098045	3.14484		0.0381944	4.46158	5.8592	0.679073	3.66662
	0.0388889	1.47879	0.296463	2.73693	1.50406		0.0388889	1.63558	6.79051	0.0757231	2.83394		0.0388889	3.05947	6.34622	0.0848007	3.1635		0.0388889	4.50344	5.81647	0.576927	3.63228
	0.0395833	1.48349	0.296292	2.76256	1.51411		0.0395833	1.65437	6.7777	0.0703403	2.83414		0.0395833	3.07827	6.41457	0.0613044	3.18471		0.0395833	4.5342	5.82075	0.635668	3.66354
	0.0402778	1.59841	0.296677	2.78136	1.55881		0.0402778	1.67317	6.86315	0.079269	2.87186		0.0402778	3.13893	6.48293	0.093772	3.23855		0.0402778	4.59102	5.86347	0.6035	3.686
	0.0409722	1.64284	0.300607	2.79588	1.57978		0.0409722	1.69923	6.90159	0.0742706	2.8917		0.0409722	3.20472	6.49574	0.107016	3.26916		0.0409722	4.62263	5.95318	0.712269	3.76269
	0.0416667	1.69197	0.317268	2.84031	1.61652		0.0416667	1.71034	6.87169	0.0758513	2.88596		0.0416667	3.19789	6.57264	0.104026	3.29152		0.0416667	4.66493	5.94891	0.642034	3.75196
	0.0423611	1.80133	0.322352	2.85057	1.65808		0.0423611	1.75221	7.02121	0.0905045	2.95464		0.0423611	3.28077	6.56836	0.0993259	3.31615		0.0423611	4.70551	6.07707	0.722604	3.83506
	0.0430556	1.88549	0.326325	2.8809	1.69757		0.0430556	1.76673	7.05111	0.0873433	2.9684		0.0430556	3.31281	6.6538	0.100181	3.3556		0.0430556	4.74909	5.98735	0.738838	3.82509
	0.04375	1.96367	0.331024	2.93387	1.74286		0.04375	1.78467	6.97422	0.0996042	2.95283		0.04375	3.33929	6.68799	0.112997	3.38009		0.04375	4.80036	6.00018	0.682789	3.82777
	0.0444444	2.01409	0.331238	2.95438	1.76657		0.0444444	1.81031	7.05967	0.0858908	2.98529		0.0444444	3.35297	6.67944	0.112143	3.38151		0.0444444	4.83154	6.06426	0.683089	3.85963
	0.0451389	2.08287	0.345421	2.9783	1.8022		0.0451389	1.82568	6.99984	0.0750396	2.96686		0.0451389	3.44097	6.7777	0.114279	3.44432		0.0451389	4.88452	6.09843	0.659592	3.88085
	0.0458333	2.09995	0.354948	2.99325	1.81605		0.0458333	1.83936	7.21773	0.0881976	3.04843		0.0458333	3.4414	6.7478	0.115134	3.43478		0.0458333	4.92083	6.12407	0.749351	3.93142
	0.0465278	2.19394	0.358067	3.05776	1.86992		0.0465278	1.85687	7.13655	0.107508	3.03364		0.0465278	3.51616	6.88878	0.116841	3.50726		0.0465278	4.9644	6.18387	0.761271	3.96985
	0.0472222	2.21359	0.352727	3.05605	1.87412		0.0472222	1.88336	7.24763	0.102039	3.07768		0.0472222	3.52727	6.94859	0.145038	3.5403		0.0472222	4.98918	6.13689	0.827826	3.98463
	0.0479167	2.29903	0.370499	3.07656	1.91536		0.0479167	1.90985	7.32027	0.0996469	3.10992		0.0479167	3.58409	6.9144	0.111716	3.53673		0.0479167	5.04856	6.1967	0.804716	4.01666
	0.0486111	2.43275	0.366654	3.09023	1.96321		0.0486111	1.93505	7.2519	0.100758	3.0959		0.0486111	3.63834	7.0084	0.138203	3.59498		0.0486111	5.08274	6.24368	0.849528	4.05865
	0.0493056	2.42207	0.372763	3.12142	1.97208		0.0493056	1.94787	7.38861	0.100395	3.14563		0.0493056	3.66953	7.03403	0.147601	3.61705		0.0493056	5.12504	6.2266	0.840861	4.06417
	0.05	2.4665	0.385504	3.15517	2.00239		0.05	1.98034	7.42279	0.0955457	3.16622		0.05	3.72848	7.07248	0.147601	3.64952		0.05	5.16306	6.24368	0.676595	4.02778
	0.0506944	2.51136	0.403565	3.18422	2.03305		0.0506944	2.00341	7.44415	0.105628	3.18439		0.0506944	3.77249	7.11092	0.145572	3.67633		0.0506944	5.21389	6.29068	0.778783	4.09445
	0.0513889	2.53699	0.399036	3.23335	2.05646		0.0513889	2.02348	7.49542	0.138566	3.21916		0.0513889	3.78701	7.17928	0.14333	3.70321		0.0513889	5.25448	6.32059	0.785195	4.12009
	0.0520833	2.60919	0.395191	3.24232	2.08223		0.0520833	2.05211	7.52959	0.13361	3.23844		0.0520833	3.85152	7.19636	0.143757	3.73055		0.0520833	5.29891	6.39749	0.870766	4.18906
	0.0527778	2.65191	0.407068	3.26453	2.10784		0.0527778	2.06364	7.62785	0.141129	3.27754		0.0527778	3.8763	7.23909	0.151767	3.75572		0.0527778	5.33309	6.34195	0.781005	4.15201
	0.0534722	2.74675	0.422576	3.30982	2.15972		0.0534722	2.09269	7.63639	0.147836	3.2923		0.0534722	3.91176	7.30317	0.158282	3.79107		0.0534722	5.36513	6.42739	0.871299	4.22127
	0.0541667	2.72582	0.435691	3.3017	2.1544		0.0541667	2.1038	7.61077	0.136088	3.28355		0.0541667	3.96003	7.30744	0.161699	3.80972		0.0541667	5.39973	6.42311	0.888811	4.23722
	0.0548611	2.79417	0.420141	3.35126	2.18852		0.0548611	2.13541	7.65775	0.134037	3.30907		0.0548611	4.00233	7.40998	0.17238	3.86156		0.0548611	5.45783	6.47438	0.890096	4.2741
	0.0555556	2.85526	0.435777	3.40509	2.23204		0.0555556	2.16361	7.82437	0.153988	3.38065		0.0555556	4.05573	7.46552	0.18605	3.90243		0.0555556	5.4903	6.49574	0.892228	4.29276
	0.05625	2.84971	0.435221	3.40722	2.23072		0.05625	2.19522	7.81156	0.144376	3.38372		0.05625	4.08905	7.49542	0.160418	3.91496		0.05625	5.54071	6.49574	0.913589	4.31668
	0.0569444	2.8809	0.444705	3.41662	2.24741		0.0569444	2.20633	7.86708	0.167445	3.41362		0.0569444	4.14629	7.56804	0.165971	3.9601		0.0569444	5.56891	6.53418	0.931107	4.34473
	0.0576389	2.89841	0.451775	3.45763	2.26927		0.0576389	2.22769	7.897	0.167531	3.43074		0.0576389	4.19713	7.61077	0.177934	3.99528		0.0576389	5.61035	6.55982	0.973828	4.38133
	0.0583333	2.90909	0.456048	3.48027	2.2818		0.0583333	2.25546	7.96108	0.168812	3.46178		0.0583333	4.21764	7.58086	0.19673	3.99841		0.0583333	5.65136	6.61963	0.925126	4.3987
	0.0590278	2.9484	0.479117	3.52086	2.31612		0.0590278	2.28067	8.00379	0.141343	3.47527		0.0590278	4.24285	7.69621	0.187332	4.04213		0.0590278	5.69536	6.62818	1.00544	4.443
	0.0597222	3.02017	0.461602	3.58409	2.35528		0.0597222	2.30117	8.00806	0.154074	3.48777		0.0597222	4.29539	7.73465	0.218519	4.08285		0.0597222	5.74107	6.64099	0.975106	4.45239
	0.0604167	3.03939	0.488942	3.56785	2.3654		0.0604167	2.3268	8.11487	0.18872	3.54346		0.0604167	4.35777	7.73465	0.218946	4.10379		0.0604167	5.78337	6.68371	0.987498	4.48486
	0.0611111	3.05733	0.496633	3.60203	2.38533		0.0611111	2.35073	8.14904	0.184662	3.56148		0.0611111	4.40604	7.73038	0.213713	4.11671		0.0611111	5.80174	6.68371	0.927259	4.4709
	0.0618056	3.10219	0.492361	3.64176	2.4121		0.0618056	2.37081	8.16614	0.208671	3.58187		0.0618056	4.4133	7.79446	0.209975	4.13925		0.0618056	5.85984	6.73497	1.04389	4.54623
	0.0625	3.13381	0.505604	3.62382	2.42108		0.0625	2.40498	8.23022	0.203545	3.61291		0.0625	4.47055	7.87991	0.225862	4.19211		0.0625	5.90171	6.75207	1.06312	4.5723
	0.0631944	3.08339	0.509448	3.63834	2.41039		0.0631944	2.42805	8.17468	0.216532	3.60642		0.0631944	4.53378	7.94398	0.244152	4.24064		0.0631944	5.93631	6.75207	1.00715	4.56518
	0.0638889	3.1479	0.518527	3.66397	2.44347		0.0638889	2.44087	8.21741	0.213926	3.62407		0.0638889	4.56325	7.99098	0.235607	4.26328		0.0638889	5.98544	6.79051	0.996042	4.59066
	0.0645833	3.16115	0.529956	3.6926	2.46123		0.0645833	2.45668	8.3242	0.220879	3.66725		0.0645833	4.66108	8.05506	0.244579	4.32024		0.0645833	6.02303	6.7777	1.03748	4.61274
	0.0652778	3.18593	0.5291	3.70584	2.47362		0.0652778	2.47804	8.39683	0.225717	3.70019		0.0652778	4.69996	8.08923	0.240306	4.34317		0.0652778	6.06874	6.85888	1.04474	4.65745
	0.0659722	3.21839	0.545335	3.7319	2.49854		0.0659722	2.49726	8.4011	0.22734	3.70857		0.0659722	4.73542	8.16614	0.248423	4.38333		0.0659722	6.09822	6.88878	1.1037	4.6969
	0.0666667	3.23634	0.550462	3.78616	2.52432		0.0666667	2.53187	8.34129	0.236098	3.70309		0.0666667	4.76661	8.19604	0.255792	4.40615		0.0666667	6.15461	6.92722	1.16308	4.74831
	0.0673611	3.27094	0.559219	3.82204	2.55073		0.0673611	2.56134	8.46091	0.24712	3.75646		0.0673611	4.8136	8.25585	0.266793	4.44541		0.0673611	6.19392	6.86742	1.12634	4.72923
	0.0680556	3.24958	0.571822	3.834	2.5518		0.0680556	2.5827	8.47374	0.244215	3.76688		0.0680556	4.83838	8.29002	0.267648	4.46535		0.0680556	6.23109	6.95286	1.15198	4.77864
	0.06875	3.31665	0.569258	3.86989	2.58527		0.06875	2.60364	8.58053	0.263055	3.81574		0.06875	4.89434	8.31566	0.276299	4.49543		0.06875	6.27637	6.98703	1.11011	4.79117
	0.0694444	3.30939	0.589337	3.92158	2.60677		0.0694444	2.62756	8.61899	0.271386	3.83931		0.0694444	4.95073	8.34983	0.287727	4.52943		0.0694444	6.30585	6.99557	1.13958	4.81367
	0.0701389	3.27308	0.594891	3.93739	2.60179		0.0701389	2.66515	8.6617	0.257886	3.86158		0.0701389	4.98448	8.38401	0.283027	4.55051		0.0701389	6.35455	7.04684	1.20366	4.86835
	0.0708333	3.32605	0.604716	3.96943	2.6334		0.0708333	2.67712	8.7386	0.264679	3.89347		0.0708333	5.00798	8.4481	0.291571	4.58255		0.0708333	6.40069	7.07248	1.14343	4.8722
	0.0715278	3.31751	0.619241	4.0019	2.64621		0.0715278	2.69591	8.70441	0.274504	3.89161		0.0715278	5.06138	8.50364	0.287299	4.61744		0.0715278	6.44255	7.09384	1.15027	4.89555
	0.0722222	3.33032	0.625651	4.04889	2.66829		0.0722222	2.70959	8.82405	0.278093	3.93724		0.0722222	5.12204	8.52072	0.284737	4.6425		0.0722222	6.4857	7.15792	1.20538	4.94967
	0.0729167	3.36877	0.634195	4.06641	2.68979		0.0729167	2.75615	8.85395	0.29736	3.96915		0.0729167	5.1622	8.6318	0.289862	4.69462		0.0729167	6.51176	7.15365	1.1383	4.93457
	0.0736111	3.3833	0.659828	4.10229	2.71514		0.0736111	2.7805	8.83686	0.284159	3.96717		0.0736111	5.20834	8.67879	0.30097	4.72937		0.0736111	6.57243	7.19209	1.10541	4.95664
	0.0743056	3.37304	0.651284	4.1087	2.71101		0.0743056	2.79973	8.94793	0.296292	4.01465		0.0743056	5.26302	8.72151	0.264658	4.74973		0.0743056	6.60703	7.20492	1.22161	5.01118
	0.075	3.3833	0.672644	4.15185	2.73593		0.075	2.82664	8.96074	0.315474	4.03429		0.075	5.30831	8.75568	0.292425	4.78547		0.075	6.64292	7.23482	1.28057	5.05277
	0.0756944	3.43969	0.676915	4.19372	2.77011		0.0756944	2.84971	8.98638	0.323548	4.05321		0.0756944	5.31899	8.79841	0.308233	4.80854		0.0756944	6.69632	7.25617	1.26519	5.07256
	0.0763889	3.45165	0.67777	4.20055	2.77666		0.0763889	2.87705	8.96503	0.311843	4.05131		0.0763889	5.36086	8.84112	0.324039	4.84201		0.0763889	6.72622	7.24763	1.23015	5.068
	0.0770833	3.45379	0.685888	4.23088	2.79019		0.0770833	2.90269	9.04618	0.324104	4.09099		0.0770833	5.42793	8.85395	0.300116	4.86066		0.0770833	6.7651	7.33307	1.2763	5.12482
	0.0777778	3.44652	0.697422	4.29069	2.81155		0.0777778	2.92789	9.12309	0.326966	4.12598		0.0777778	5.45698	8.89239	0.323185	4.89085		0.0777778	6.79842	7.35017	1.2968	5.14846
	0.0784722	3.46062	0.712801	4.31846	2.83063		0.0784722	2.95395	9.08037	0.327948	4.12076		0.0784722	5.54285	8.94793	0.326176	4.93899		0.0784722	6.85695	7.32453	1.25536	5.14561
	0.0791667	3.4807	0.721773	4.3505	2.85099		0.0791667	2.97787	9.2128	0.339483	4.17672		0.0791667	5.57873	8.99493	0.325322	4.96633		0.0791667	6.89882	7.41425	1.27928	5.19745
	0.0798611	3.36407	0.715792	4.37443	2.8181		0.0798611	3.01504	9.2598	0.327393	4.20074		0.0798611	5.60009	9.10172	0.351381	5.01773		0.0798611	6.93128	7.40571	1.32841	5.2218
	0.0805556	3.41705	0.710238	4.39963	2.84231		0.0805556	3.06075	9.32388	0.363749	4.24946		0.0805556	5.65563	9.14872	0.37146	5.0586		0.0805556	6.97956	7.46123	1.2874	5.24273
	0.08125	3.41363	0.755096	4.4415	2.87007		0.08125	3.05434	9.2897	0.322779	4.22228		0.08125	5.73381	9.19999	0.36548	5.09976		0.08125	7.01374	7.52532	1.3989	5.31265
	0.0819444	3.51744	0.744415	4.4808	2.91422		0.0819444	3.0804	9.35805	0.365586	4.26801		0.0819444	5.7556	9.09745	0.379576	5.07754		0.0819444	7.05945	7.47406	1.38651	5.30667
	0.0826389	3.55717	0.763212	4.50344	2.94128		0.0826389	3.12056	9.37088	0.378915	4.29012		0.0826389	5.82822	9.2598	0.356507	5.14818		0.0826389	7.10473	7.53813	1.41642	5.35309
	0.0833333	3.58878	0.763212	4.55129	2.96776		0.0833333	3.12911	9.46913	0.376651	4.32496		0.0833333	5.85343	9.29824	0.378295	5.17666		0.0833333	7.14275	7.61504	1.39591	5.38457
	0.0840278	3.62766	0.794825	4.58675	3.00308		0.0840278	3.14534	9.49049	0.388826	4.34155		0.0840278	5.89872	9.37515	0.374878	5.21625		0.0840278	7.17052	7.61931	1.45529	5.41504
	0.0847222	3.67209	0.794825	4.60555	3.02415		0.0847222	3.17567	9.55457	0.404077	4.37811		0.0847222	5.95083	9.42213	0.371887	5.24828		0.0847222	7.21282	7.62358	1.38352	5.40664
	0.0854167	3.73062	0.824304	4.64869	3.06787		0.0854167	3.21583	9.60584	0.375753	4.39914		0.0854167	6.00765	9.5033	0.381713	5.29756		0.0854167	7.25255	7.66202	1.47964	5.46474
	0.0861111	3.78573	0.825585	4.6645	3.09194		0.0861111	3.23206	9.61011	0.393312	4.41183		0.0861111	6.03756	9.54603	0.383422	5.32234		0.0861111	7.29356	7.66631	1.44889	5.46958
	0.0868056	3.80111	0.831566	4.69313	3.1086		0.0868056	3.27051	9.68701	0.396729	4.45142		0.0868056	6.02431	9.58875	0.388976	5.33401		0.0868056	7.34055	7.67058	1.47751	5.49621
	0.0875	3.85579	0.838401	4.73456	3.14292		0.0875	3.27607	9.59728	0.427275	4.43354		0.0875	6.14137	9.51184	0.394101	5.3491		0.0875	7.38327	7.73038	1.4899	5.53452
	0.0881944	3.85579	0.84481	4.75678	3.15246		0.0881944	3.32263	9.65282	0.429368	4.46827		0.0881944	6.18495	9.68273	0.404355	5.42401		0.0881944	7.43197	7.76029	1.53476	5.57567
	0.0888889	3.9109	0.871724	4.80036	3.19433		0.0888889	3.34399	9.81944	0.431547	4.53166		0.0888889	6.21613	9.66992	0.409055	5.4317		0.0888889	7.46658	7.79873	1.40617	5.55716
	0.0895833	3.92286	0.89223	4.823	3.2127		0.0895833	3.34357	9.70836	0.440155	4.49736		0.0895833	6.28662	9.70409	0.434688	5.47513		0.0895833	7.51485	7.84146	1.52963	5.62865
	0.0902778	3.94679	0.878132	4.84948	3.2248		0.0902778	3.40722	9.781	0.459316	4.54918		0.0902778	6.3114	9.77244	0.440669	5.50817		0.0902778	7.55587	7.83291	1.50784	5.6322
	0.0909722	3.92329	0.904191	4.90502	3.24417		0.0909722	3.42474	9.92625	0.44039	4.59712		0.0909722	6.36053	9.85788	0.445794	5.55474		0.0909722	7.59688	7.90127	1.57107	5.68974
	0.0916667	3.99122	0.930678	4.93834	3.28675		0.0916667	3.44909	9.93906	0.471577	4.61991		0.0916667	6.40368	9.85788	0.450494	5.57069		0.0916667	7.63362	7.92262	1.53134	5.69586
	0.0923611	3.99763	0.938796	4.95202	3.29615		0.0923611	3.45763	10.016	0.472858	4.64882		0.0923611	6.47801	9.92198	0.445367	5.61512		0.0923611	7.67591	7.91835	1.55312	5.71579
	0.0930556	4.03394	0.946913	5.01353	3.33146		0.0930556	3.47386	10.0672	0.479971	4.67369		0.0930556	6.53227	9.96896	0.44964	5.65029		0.0930556	7.70667	8.02089	1.58004	5.7692
	0.09375	4.04376	0.963574	5.04942	3.35225		0.09375	3.50633	10.0544	0.494496	4.68508		0.09375	6.58225	10.0459	0.459892	5.696		0.09375	7.76135	7.96535	1.58602	5.77091
	0.0944444	4.05701	0.964001	5.07975	3.36692		0.0944444	3.54222	10.1655	0.505604	4.73777		0.0944444	6.63437	10.0373	0.471	5.71423		0.0944444	7.80835	7.98243	1.636	5.80893
	0.0951389	4.07922	0.986217	5.07505	3.38016		0.0951389	3.56144	10.1868	0.517139	4.75514		0.0951389	6.65531	10.1484	0.462028	5.75525		0.0951389	7.8374	8.02943	1.66334	5.84339
	0.0958333	4.09973	0.996896	5.11179	3.40281		0.0958333	3.58793	10.2637	0.469292	4.77366		0.0958333	6.69503	10.1527	0.486379	5.77803		0.0958333	7.88482	8.05079	1.57705	5.83755
	0.0965278	4.11425	0.997323	5.16049	3.42402		0.0965278	3.61356	10.268	0.491933	4.79117		0.0965278	6.74331	10.1954	0.479971	5.80622		0.0965278	7.93267	8.08069	1.69325	5.9022
	0.0972222	4.10827	1.01826	5.19894	3.44182		0.0972222	3.64988	10.3364	0.536791	4.84101		0.0972222	6.82448	10.2766	0.491933	5.86432		0.0972222	7.97966	8.0935	1.64284	5.90533
	0.0979167	4.14117	1.01441	5.225	3.46019		0.0979167	3.67124	10.3577	0.523546	4.85084		0.0979167	6.8625	10.2937	0.518848	5.89167		0.0979167	8.01384	8.10206	1.66121	5.9257
	0.0986111	4.16894	1.04346	5.24038	3.48426		0.0986111	3.67252	10.4218	0.544908	4.87974		0.0986111	6.93897	10.3876	0.516712	5.94777		0.0986111	8.05442	8.17895	1.68513	5.97283
	0.0993056	4.19329	1.06269	5.28866	3.51488		0.0993056	3.72336	10.4218	0.553025	4.8994		0.0993056	6.97101	10.4474	0.523546	5.98067		0.0993056	8.09586	8.1875	1.6548	5.97939
	0.1	4.21721	1.06952	5.33351	3.54008		0.1	3.74813	10.4859	0.523119	4.91905		0.1	7.01929	10.4731	0.517139	6.00317		0.1	8.12705	8.22168	1.77399	6.04091
	0.100694	4.25224	1.08875	5.35317	3.56472		0.100694	3.78744	10.4688	0.547471	4.93457		0.100694	7.06885	10.4944	0.537644	6.03364		0.100694	8.17105	8.27722	1.67659	6.04162
	0.101389	4.25652	1.10242	5.3647	3.57455		0.101389	3.78744	10.5671	0.58122	4.97857		0.101389	7.1137	10.5756	0.548752	6.07935		0.101389	8.23	8.26012	1.77955	6.08989
	0.102083	4.28087	1.10883	5.40101	3.5969		0.102083	3.81734	10.6055	0.579939	5.00093		0.102083	7.17266	10.597	0.56285	6.11082		0.102083	8.26632	8.27295	1.82483	6.12137
	0.102778	4.29966	1.12164	5.41853	3.61328		0.102778	3.82973	10.6055	0.589551	5.00826		0.102778	7.24358	10.6696	0.555587	6.15625		0.102778	8.31502	8.30712	1.79664	6.13959
	0.103472	4.3411	1.12335	5.46552	3.64333		0.103472	3.87373	10.5799	0.599591	5.01773		0.103472	7.31193	10.7209	0.568404	6.20039		0.103472	8.35603	8.35839	1.79621	6.17021
	0.104167	4.35178	1.15582	5.4997	3.6691		0.104167	3.89381	10.7422	0.597454	5.07783		0.104167	7.32175	10.7764	0.554733	6.21763		0.104167	8.39405	8.39256	1.82483	6.20382
	0.104861	4.37699	1.16009	5.53388	3.69032		0.104861	3.8857	10.7636	0.621378	5.09022		0.104861	7.35209	10.7636	0.578656	6.23144		0.104861	8.43421	8.4481	1.84705	6.24312
	0.105556	4.41202	1.19598	5.54199	3.71666		0.105556	3.9438	10.8063	0.630349	5.12681		0.105556	7.42044	10.8234	0.590191	6.27801		0.105556	8.4795	8.45237	1.89404	6.2753
	0.10625	4.40476	1.19811	5.59881	3.73389		0.10625	4.04035	10.8747	0.624795	5.17993		0.10625	7.48879	10.9345	0.596601	6.33995		0.10625	8.50769	8.46091	1.87439	6.281
	0.106944	4.44321	1.21776	5.63726	3.76608		0.106944	4.01429	10.9046	0.629922	5.18292		0.106944	7.50631	10.9644	0.609416	6.36003		0.106944	8.56494	8.52926	1.8855	6.32656
	0.107639	4.48208	1.23186	5.63982	3.78459		0.107639	4.03949	10.9515	0.64872	5.21325		0.107639	7.54519	10.9302	0.589764	6.35505		0.107639	8.59313	8.55489	1.99871	6.38224
	0.108333	4.49234	1.24938	5.68212	3.80794		0.108333	4.05914	11.0156	0.673924	5.24957		0.108333	7.60841	11.0156	0.604289	6.40945		0.108333	8.66106	8.57199	1.93249	6.38851
	0.109028	4.51156	1.25365	5.70391	3.82304		0.109028	4.07794	11.0712	0.685032	5.27805		0.109028	7.69129	11.0284	0.594037	6.43793		0.109028	8.70933	8.60616	1.95172	6.4224
	0.109722	4.53933	1.26817	5.77824	3.86192		0.109722	4.10699	11.0584	0.674353	5.2799		0.109722	7.74555	11.1737	0.620097	6.51311		0.109722	8.73838	8.64889	1.91625	6.43451
	0.110417	4.56582	1.29338	5.77867	3.87929		0.110417	4.13092	11.1652	0.682042	5.32604		0.110417	7.78143	11.1353	0.646157	6.52095		0.110417	8.79819	8.68306	1.98973	6.49033
	0.111111	4.57052	1.30876	5.81541	3.89823		0.111111	3.96858	11.1609	0.683751	5.27107		0.111111	7.8045	11.2634	0.638039	6.56865		0.111111	8.82767	8.71297	1.98375	6.50813
	0.111806	4.61495	1.32243	5.85557	3.93098		0.111806	4.18816	11.1951	0.704684	5.36264		0.111806	7.88653	11.2762	0.647011	6.60326		0.111806	8.87509	8.76424	2.07432	6.57122
	0.1125	4.63203	1.34934	5.90982	3.96373		0.1125	4.16723	11.2591	0.703403	5.37659		0.1125	7.93865	11.3574	0.654701	6.65025		0.1125	8.91867	8.76851	2.05125	6.57948
	0.113194	4.65638	1.35575	5.90299	3.97171		0.113194	4.25011	11.2634	0.732027	5.41518		0.113194	7.98991	11.336	0.663672	6.66321		0.113194	8.97122	8.78986	2.05381	6.60496
	0.113889	4.66536	1.36601	5.95895	3.99677		0.113889	4.28215	11.4001	0.727006	5.46976		0.113889	8.05741	11.4001	0.67777	6.71177		0.113889	9.0212	8.84539	2.07646	6.64768
	0.114583	4.71192	1.37754	5.99398	4.02782		0.114583	4.2924	11.4386	0.733734	5.48823		0.114583	8.10996	11.4514	0.685888	6.74908		0.114583	9.05452	8.85822	2.05979	6.65751
	0.115278	4.71235	1.40403	6.00424	4.0402		0.115278	4.3112	11.4642	0.738861	5.50475		0.115278	8.1373	11.5283	0.687596	6.78439		0.115278	9.09767	8.84539	2.14908	6.69738
	0.115972	4.7367	1.42624	6.04738	4.07011		0.115972	4.34965	11.4898	0.734588	5.52469		0.115972	8.19839	11.5753	0.693149	6.82227		0.115972	9.14381	8.9052	2.17087	6.73996
	0.116667	4.76361	1.44419	6.08284	4.09688		0.116667	4.37571	11.4129	0.760648	5.51643		0.116667	8.23598	11.6351	0.719209	6.86343		0.116667	9.19037	8.93084	2.16959	6.7636
	0.117361	4.78412	1.43692	6.09822	4.10642		0.117361	4.39365	11.5368	0.724336	5.55161		0.117361	8.23898	11.6906	0.750396	6.89333		0.117361	9.23694	8.9992	2.14481	6.79365
	0.118056	4.80078	1.46683	6.14094	4.13618		0.118056	4.42655	11.6095	0.771329	5.60244		0.118056	8.28939	11.7248	0.713655	6.90928		0.118056	9.28522	9.02055	2.1901	6.83195
	0.11875	4.85547	1.48605	6.16999	4.1705		0.11875	4.45901	11.6735	0.785427	5.63932		0.11875	8.39021	11.7803	0.743026	6.97119		0.11875	9.32025	9.02911	2.21701	6.85546
	0.119444	4.86999	1.50101	6.20887	4.19329		0.119444	4.50045	11.7077	0.796962	5.66838		0.119444	8.44575	11.806	0.756804	7.00284		0.119444	9.36211	9.06755	2.20718	6.87895
	0.120139	4.88622	1.50741	6.23536	4.20966		0.120139	4.5043	11.7077	0.810633	5.67422		0.120139	8.49488	11.8701	0.75125	7.03873		0.120139	9.39928	9.11455	2.2969	6.93691
	0.120833	4.92168	1.53646	6.26227	4.24014		0.120833	4.54232	11.759	0.811914	5.7044		0.120833	8.54101	11.9128	0.779446	7.07775		0.120833	9.44798	9.19144	2.16746	6.93563
	0.121528	4.95244	1.56295	6.29688	4.27076		0.121528	4.5718	11.6906	0.831138	5.69785		0.121528	8.58544	11.947	0.77731	7.10324		0.121528	9.49028	9.14445	2.20462	6.94645
	0.122222	4.95928	1.57705	6.34301	4.29311		0.122222	4.58803	11.8359	0.841391	5.7551		0.122222	8.66234	12.0239	0.7897	7.15863		0.122222	9.53684	9.1658	2.29861	7.00042
	0.122917	4.98875	1.60183	6.37847	4.32302		0.122917	4.61409	11.8444	0.860616	5.77304		0.122917	8.74223	12.0794	0.796108	7.20591		0.122917	9.58042	9.2299	2.25161	7.02064
	0.123611	5.01695	1.61806	6.3883	4.3411		0.123611	4.63673	11.9427	0.855062	5.81149		0.123611	8.69225	12.1306	0.812341	7.21175		0.123611	9.60648	9.25124	2.27597	7.04456
	0.124306	5.03148	1.62746	6.44042	4.36645		0.124306	4.68971	11.964	0.836693	5.83014		0.124306	8.79841	12.1905	0.820031	7.26963		0.124306	9.66586	9.2897	2.33236	7.09597
	0.125	5.08146	1.65096	6.46007	4.3975		0.125	4.71192	12.0239	0.852499	5.86276		0.125	8.88385	12.2545	0.819604	7.31933		0.125	9.71114	9.29397	2.25759	7.08757
	0.125694	5.09086	1.66975	6.49296	4.41786		0.125694	4.73456	11.9982	0.878132	5.87031		0.125694	8.94366	12.2204	0.829002	7.33101		0.125694	9.75899	9.33242	2.42463	7.17201
	0.126389	5.10795	1.68172	6.51988	4.43651		0.126389	4.77771	12.1178	0.889666	5.92841		0.126389	8.97784	12.3314	0.840964	7.38341		0.126389	9.80855	9.41359	2.38662	7.20292
	0.127083	5.13742	1.70778	6.55406	4.46642		0.127083	4.78113	12.1349	0.914872	5.94364		0.127083	9.05045	12.34	0.846945	7.41246		0.127083	9.83674	9.40932	2.36824	7.20477
	0.127778	5.16519	1.71546	6.59763	4.49276		0.127778	4.81317	12.2332	0.917863	5.98807		0.127778	9.09318	12.3827	0.843955	7.43995		0.127778	9.89015	9.40078	2.34389	7.21161
	0.128472	5.19083	1.74195	6.62583	4.51953		0.128472	4.85162	12.2631	0.926834	6.01385		0.128472	9.1359	12.4852	0.869587	7.4969		0.128472	9.93757	9.45203	2.44685	7.27882
	0.129167	5.22201	1.76032	6.65573	4.54602		0.129167	4.85376	12.2076	0.923843	5.99505		0.129167	9.19572	12.5194	0.884539	7.53323		0.129167	9.98242	9.5204	2.48487	7.32923
	0.129861	5.25747	1.75733	6.6788	4.56453		0.129861	4.89861	12.3314	0.939223	6.05643		0.129861	9.25553	12.5365	0.898638	7.56356		0.129861	10.0222	9.49903	2.39003	7.30374
	0.130556	5.2579	1.79706	6.75057	4.60185		0.130556	4.90673	12.2033	0.942642	6.01755		0.130556	9.29824	12.6561	0.89693	7.6171		0.130556	10.064	9.59302	2.53699	7.39801
	0.13125	5.29293	1.8197	6.7651	4.62591		0.13125	4.87597	12.4126	0.964001	6.08419		0.13125	9.35805	12.686	0.902055	7.64871		0.13125	10.1016	9.59728	2.47419	7.39103
	0.131944	5.33138	1.83124	6.7698	4.64414		0.131944	4.97081	12.434	0.9781	6.12763		0.131944	9.40932	12.6988	0.92128	7.67648		0.131944	10.1567	9.64001	2.50282	7.43319
	0.132639	5.34462	1.85815	6.81252	4.67177		0.132639	4.99986	12.5109	0.95204	6.15426		0.132639	9.44776	12.7117	0.909318	7.68958		0.132639	10.1875	9.67846	2.51606	7.46067
	0.133333	5.37196	1.87439	6.85481	4.70039		0.133333	5.01823	12.4767	0.992198	6.16237		0.133333	9.51184	12.6946	0.937088	7.7145		0.133333	10.2332	9.70836	2.45112	7.46423
	0.134028	5.39503	1.88678	6.87959	4.72047		0.134028	5.05882	12.592	0.958021	6.20296		0.134028	9.58448	12.8569	0.922563	7.78798		0.134028	10.2819	9.74254	2.5669	7.53044
	0.134722	5.42964	1.91455	6.92915	4.75778		0.134722	5.0883	12.6305	0.996469	6.23842		0.134722	9.64428	12.8484	0.972119	7.82159		0.134722	10.3233	9.76817	2.63867	7.57673
	0.135417	5.43476	1.93078	6.94752	4.77102		0.135417	5.11692	12.6647	0.974254	6.25195		0.135417	9.68701	12.9423	0.977244	7.86887		0.135417	10.3686	9.77244	2.53956	7.56021
	0.136111	5.495	1.94573	7.01032	4.81702		0.136111	5.12076	12.6689	1.00544	6.26505		0.136111	9.734	13.0064	0.984934	7.90846		0.136111	10.4135	9.8408	2.60022	7.61817
	0.136806	5.50098	1.96966	7.00135	4.82399		0.136806	5.15067	12.6817	1.03748	6.28997		0.136806	9.76817	13.015	0.996042	7.9264		0.136806	10.4566	9.87925	2.66986	7.66858
	0.1375	5.52619	1.99742	7.06415	4.86259		0.1375	5.17673	12.7715	1.07337	6.34052		0.1375	9.87925	13.1047	0.994333	7.99276		0.1375	10.4946	9.91342	2.69891	7.70233
	0.138194	5.55823	2.00725	7.11199	4.89249		0.138194	5.24765	12.874	1.08148	6.40104		0.138194	9.90488	13.1431	1.01313	8.02038		0.138194	10.5243	9.94333	2.71044	7.72604
	0.138889	5.5672	2.0363	7.12481	4.90944		0.138889	5.19894	12.7928	1.09387	6.36188		0.138889	9.96042	13.1944	1.01228	8.0557		0.138889	10.5713	9.95188	2.70147	7.74156
	0.139583	5.60266	2.05339	7.16924	4.94176		0.139583	5.27712	12.9594	1.10584	6.44747		0.139583	10.0288	13.2286	1.03492	8.09742		0.139583	10.6269	10.0202	2.73094	7.79268
	0.140278	5.63982	2.08543	7.20598	4.97708		0.140278	5.29122	12.9423	1.09515	6.44291		0.140278	10.0587	13.173	1.03876	8.09016		0.140278	10.661	10.0373	2.71087	7.80308
	0.140972	5.65905	2.09654	7.22307	4.99288		0.140972	5.32283	12.9423	1.09772	6.4543		0.140972	10.0971	13.3781	1.04303	8.17276		0.140972	10.6952	10.0459	2.76384	7.83497
	0.141667	5.69921	2.12003	7.25126	5.0235		0.141667	5.31643	13.0705	1.13403	6.50699		0.141667	10.1527	13.3439	1.06012	8.18557		0.141667	10.7379	10.0843	2.81254	7.87827
	0.142361	5.7321	2.14182	7.29612	5.05668		0.142361	5.38862	13.0278	1.07422	6.49688		0.142361	10.1997	13.3867	1.07508	8.22046		0.142361	10.7935	10.1612	2.80229	7.919
	0.143056	5.72783	2.15891	7.32816	5.07163		0.143056	5.4181	13.173	1.16137	6.58417		0.143056	10.2467	13.5063	1.07123	8.27472		0.143056	10.8319	10.1826	2.85997	7.95816
	0.14375	5.76585	2.16404	7.3491	5.093		0.14375	5.43647	13.1602	1.17419	6.5903		0.14375	10.3278	13.549	1.09302	8.32328		0.14375	10.8875	10.1826	2.85185	7.97396
	0.144444	5.79191	2.18753	7.38925	5.1229		0.144444	5.45228	13.1474	1.17163	6.59044		0.144444	10.3834	13.5618	1.09302	8.34607		0.144444	10.9259	10.2338	2.90738	8.02237
	0.145139	5.84916	2.21786	7.43497	5.16733		0.145139	5.49543	13.2585	1.18102	6.64498		0.145139	10.409	13.643	1.11993	8.39064		0.145139	10.9644	10.2637	2.89115	8.03976
	0.145833	5.86027	2.25247	7.46743	5.19339		0.145833	5.51252	13.2585	1.18829	6.6531		0.145833	10.4645	13.6772	1.1383	8.42666		0.145833	11.0114	10.2851	2.83561	8.04402
	0.146528	5.90085	2.25076	7.48196	5.21119		0.146528	5.54712	13.2072	1.20794	6.65409		0.146528	10.5115	13.7199	1.10797	8.44646		0.146528	11.0669	10.3193	2.88902	8.09173
	0.147222	5.92221	2.26101	7.53707	5.2401		0.147222	5.51892	13.3738	1.22161	6.70479		0.147222	10.5799	13.7626	1.14044	8.4943		0.147222	11.0883	10.3535	2.80913	8.08361
	0.147917	5.93716	2.30502	7.55587	5.26602		0.147917	5.50184	13.3397	1.23613	6.69254		0.147917	10.597	13.8267	1.1571	8.52692		0.147917	11.1523	10.4133	2.98086	8.18216
	0.148611	5.98373	2.32424	7.61525	5.30774		0.148611	5.60351	13.4849	1.2199	6.76944		0.148611	10.6909	13.8993	1.16949	8.58658		0.148611	11.1993	10.409	2.93857	8.1823
	0.149306	6.00509	2.34218	7.61824	5.32184		0.149306	5.61718	13.4294	1.23015	6.7589		0.149306	10.7251	13.9378	1.19042	8.61777		0.149306	11.2506	10.4688	2.93985	8.21975
	0.15	6.04909	2.3785	7.66395	5.36385		0.15	5.7133	13.5362	1.24938	6.83295		0.15	10.7679	13.9847	1.18359	8.64539		0.15	11.2762	10.5115	3.01461	8.26746
	0.150694	6.06191	2.39601	7.68488	5.38093		0.150694	5.68212	13.5575	1.26988	6.83652		0.150694	10.7978	14.0104	1.18273	8.66362		0.150694	11.3275	10.55	3.09109	8.32285
	0.151389	6.09139	2.40541	7.71863	5.40514		0.151389	5.70775	13.6045	1.28911	6.86713		0.151389	10.8704	14.0787	1.2058	8.71831		0.151389	11.3702	10.6055	2.99154	8.32242
	0.152083	6.11873	2.43873	7.76178	5.43975		0.152083	5.72057	13.6643	1.29819	6.89436		0.152083	10.943	14.1257	1.23656	8.76843		0.152083	11.4087	10.597	3.11971	8.37511
	0.152778	6.14479	2.46437	7.79767	5.46894		0.152778	5.74705	13.7327	1.31303	6.93093		0.152778	10.9601	14.177	1.24553	8.79421		0.152778	11.4727	10.6354	3.08809	8.39875
	0.153472	6.17128	2.46778	7.83014	5.48973		0.153472	5.77995	13.7412	1.32072	6.9473		0.153472	11.0242	14.2411	1.25536	8.8402		0.153472	11.5112	10.6781	3.11416	8.4345
	0.154167	6.21442	2.5152	7.86517	5.5316		0.154167	5.85557	13.7754	1.34465	6.99187		0.154167	11.084	14.2283	1.26561	8.85929		0.154167	11.5667	10.7337	3.07913	8.45985
	0.154861	6.23835	2.53528	7.91472	5.56278		0.154861	5.73467	13.831	1.36088	6.9755		0.154861	11.131	14.3052	1.26049	8.89888		0.154861	11.6009	10.7422	3.09578	8.47964
	0.155556	6.26654	2.55792	7.93523	5.58657		0.155556	5.87735	13.9079	1.36003	7.04841		0.155556	11.1652	14.3735	1.28996	8.94288		0.155556	11.6394	10.7465	3.20729	8.53104
	0.15625	6.29688	2.5874	7.98649	5.62359		0.15625	5.92819	13.8993	1.37071	7.06607		0.15625	11.2378	14.4205	1.27715	8.97848		0.15625	11.6949	10.8277	3.20472	8.57576
	0.156944	6.33746	2.60791	8.00486	5.65008		0.156944	5.96835	13.9463	1.38993	7.10153		0.156944	11.3019	14.4889	1.28996	9.02689		0.156944	11.7333	10.8319	3.22779	8.59769
	0.157639	6.35156	2.63867	8.0305	5.67357		0.157639	5.97946	13.9847	1.39378	7.11932		0.157639	11.3232	14.5017	1.30492	9.04327		0.157639	11.7761	10.8875	3.14919	8.60424
	0.158333	6.37548	2.66088	8.07151	5.70262		0.158333	6.00979	14.1129	1.40018	7.1743		0.158333	11.4087	14.5914	1.32414	9.10806		0.158333	11.8231	10.9259	3.29102	8.68
	0.159028	6.41393	2.68267	8.10099	5.73253		0.159028	6.0115	14.1086	1.42923	7.18313		0.159028	11.4642	14.5316	1.32542	9.10706		0.159028	11.8658	11.0114	3.2812	8.71944
	0.159722	6.43187	2.7019	8.12747	5.75375		0.159722	6.05465	14.1086	1.42283	7.19537		0.159722	11.4428	14.6939	1.34635	9.16104		0.159722	11.9256	10.9943	3.28718	8.73568
	0.160417	6.46306	2.73351	8.16635	5.78764		0.160417	6.08968	14.1685	1.4412	7.23311		0.160417	11.5625	14.6683	1.34849	9.19308		0.160417	11.9598	10.9985	3.2876	8.74864
	0.161111	6.5045	2.7506	8.19369	5.81626		0.161111	6.10677	14.1727	1.44461	7.24137		0.161111	11.6052	14.7666	1.37968	9.25047		0.161111	12.0068	11.1011	3.27692	8.79492
	0.161806	6.54124	2.77922	8.23556	5.85201		0.161806	6.13154	14.2667	1.46256	7.28693		0.161806	11.665	14.7708	1.39079	9.27553		0.161806	12.0409	11.1224	3.32904	8.8308
	0.1625	6.57328	2.804	8.2817	5.88632		0.1625	6.15376	14.3265	1.48349	7.32125		0.1625	11.7248	14.8862	1.40488	9.33862		0.1625	12.105	11.1438	3.38458	8.8778
	0.163194	6.58054	2.83262	8.29579	5.90299		0.163194	6.13453	14.3222	1.46811	7.3083		0.163194	11.7632	14.9374	1.40317	9.36795		0.163194	12.1477	11.2079	3.39056	8.91539
	0.163889	6.6348	2.8527	8.33852	5.94201		0.163889	6.21827	14.3906	1.48264	7.36383		0.163889	11.8188	14.9802	1.41129	9.40341		0.163889	12.1819	11.1951	3.45934	8.94544
	0.164583	6.66086	2.86765	8.39149	5.97333		0.164583	6.21485	14.4034	1.50613	7.3748		0.164583	11.8273	14.9802	1.44034	9.41594		0.164583	12.2332	11.2292	3.476	8.97948
	0.165278	6.68393	2.90525	8.39235	5.99384		0.165278	6.25757	14.4974	1.53476	7.42991		0.165278	11.9085	15.0827	1.45957	9.48358		0.165278	12.2845	11.2762	3.34997	8.97022
	0.165972	6.72067	2.92362	8.44233	6.02887		0.165972	6.28577	14.5615	1.55184	7.46636		0.165972	11.9982	15.1169	1.45188	9.52232		0.165972	12.3229	11.3403	3.46618	9.04313
	0.166667	6.73391	2.94284	8.47522	6.05066		0.166667	6.34601	14.5871	1.56381	7.49897		0.166667	12.0409	15.1767	1.47623	9.56461		0.166667	12.3613	11.3745	3.52214	9.08599
	0.167361	6.76723	2.97403	8.50641	6.08256		0.167361	6.32251	14.6085	1.57748	7.50282		0.167361	12.1007	15.2066	1.47922	9.59551		0.167361	12.4169	11.383	3.50932	9.10308
	0.168056	6.81295	3.00607	8.54272	6.12058		0.168056	6.34729	14.6811	1.58303	7.53714		0.168056	12.1435	15.2365	1.50058	9.62684		0.168056	12.4468	11.4001	3.54393	9.13028
	0.16875	6.83901	3.02316	8.5863	6.14949		0.16875	6.40282	14.7324	1.60012	7.57843		0.16875	12.1905	15.2877	1.52194	9.66671		0.16875	12.5066	11.4642	3.54606	9.17229
	0.169444	6.86976	3.03811	8.62176	6.17654		0.169444	6.41137	14.7324	1.58987	7.57786		0.169444	12.2503	15.3646	1.52749	9.71413		0.169444	12.5322	11.4984	3.55675	9.19578
	0.170139	6.90352	3.0787	8.63671	6.20631		0.170139	6.46349	14.7238	1.56423	7.58385		0.170139	12.2503	15.4287	1.53219	9.73706		0.170139	12.5963	11.5155	3.59818	9.23665
	0.170833	6.92957	3.09749	8.69524	6.24077		0.170833	6.44982	14.7366	1.60183	7.59609		0.170833	12.3571	15.4672	1.53476	9.78633		0.170833	12.6262	11.5924	3.61656	9.27838
	0.171528	6.96888	3.12355	8.72941	6.27395		0.171528	6.51817	14.9246	1.66335	7.70204		0.171528	12.4041	15.5569	1.55526	9.83874		0.171528	12.6775	11.6308	3.63962	9.31597
	0.172222	6.99067	3.15089	8.74864	6.29673		0.172222	6.50535	14.9332	1.65651	7.69834		0.172222	12.4468	15.5654	1.56466	9.85896		0.172222	12.7245	11.6351	3.62937	9.32965
	0.172917	7.02527	3.17396	8.79563	6.33162		0.172917	6.57883	14.9972	1.6642	7.74676		0.172917	12.528	15.6722	1.57918	9.92646		0.172917	12.7757	11.6949	3.72677	9.39914
	0.173611	7.06927	3.19618	8.79734	6.35426		0.173611	6.61301	14.9844	1.69539	7.76427		0.173611	12.5579	15.7064	1.59798	9.95408		0.173611	12.8142	11.7419	3.56913	9.37507
	0.174306	7.08593	3.22736	8.8375	6.3836		0.174306	6.6536	15.0827	1.68086	7.80571		0.174306	12.6049	15.7278	1.63344	9.98869		0.174306	12.8569	11.712	3.75326	9.44072
	0.175	7.12054	3.25727	8.89859	6.42547		0.175	6.64676	15.0827	1.73213	7.82052		0.175	12.6903	15.7662	1.6202	10.0256		0.175	12.9082	11.7675	3.70499	9.46023
	0.175694	7.1607	3.27991	8.93277	6.45779		0.175694	6.68137	15.1895	1.6941	7.85498		0.175694	12.7458	15.826	1.65138	10.0744		0.175694	12.9466	11.8231	3.76224	9.51064
	0.176389	7.19487	3.31665	8.93576	6.48243		0.176389	6.71939	15.151	1.75306	7.87449		0.176389	12.7544	15.8346	1.66975	10.0862		0.176389	12.9893	11.8786	3.83101	9.56632
	0.177083	7.20513	3.35168	9.00198	6.51959		0.177083	6.74288	15.2279	1.77271	7.91451		0.177083	12.8484	15.8303	1.66164	10.1134		0.177083	13.0492	11.9128	3.79598	9.58597
	0.177778	7.24657	3.36706	9.0212	6.54494		0.177778	6.77877	15.2792	1.771	7.94299		0.177778	12.874	15.9627	1.68983	10.1755		0.177778	13.0876	11.9299	3.77804	9.5985
	0.178472	7.27177	3.39355	9.04769	6.571		0.178472	6.77663	15.2877	1.78083	7.9484		0.178472	12.9381	16.014	1.67531	10.2091		0.178472	13.1261	11.947	3.84768	9.64023
	0.179167	7.31577	3.41875	9.09724	6.61059		0.179167	6.83174	15.3689	1.81244	8.00436		0.179167	12.9765	16.0653	1.71974	10.2538		0.179167	13.1859	12.0153	3.8763	9.69249
	0.179861	7.35593	3.44268	9.14723	6.64861		0.179861	6.84969	15.3945	1.80133	8.01519		0.179861	13.0663	16.1208	1.71333	10.3001		0.179861	13.22	12.0538	3.98524	9.75301
	0.180556	7.37473	3.46319	9.17243	6.67012		0.180556	6.88215	15.4672	1.8385	8.06261		0.180556	13.1004	16.1593	1.73939	10.333		0.180556	13.2713	12.0623	3.92286	9.75216
	0.18125	7.40549	3.50633	9.18055	6.69746		0.18125	6.92018	15.4458	1.84961	8.07186		0.18125	13.156	16.2062	1.74964	10.3706		0.18125	13.3098	12.1093	3.94081	9.78661
	0.181944	7.44607	3.52257	9.21601	6.72822		0.181944	6.86976	15.4757	1.87524	8.07357		0.181944	13.22	16.2917	1.74665	10.4195		0.181944	13.3781	12.1776	4.01001	9.85525
	0.182639	7.47811	3.55931	9.24378	6.7604		0.182639	6.93598	15.6167	1.87866	8.14378		0.182639	13.267	16.3429	1.77869	10.4629		0.182639	13.3995	12.2204	3.94721	9.85568
	0.183333	7.50118	3.58921	9.29974	6.79671		0.183333	6.97614	15.5526	1.87781	8.13552		0.183333	13.3397	16.3643	1.79749	10.5005		0.183333	13.4593	12.2503	4.02924	9.91293
	0.184028	7.5234	3.59562	9.32281	6.81394		0.184028	7.01502	15.668	1.91113	8.19804		0.184028	13.3738	16.3857	1.83038	10.53		0.184028	13.5234	12.2759	3.95021	9.91649
	0.184722	7.57466	3.62852	9.36767	6.85695		0.184722	7.03467	15.7363	1.8761	8.21569		0.184722	13.4208	16.501	1.81415	10.5787		0.184722	13.5447	12.3528	4.09461	9.99738
	0.185417	7.59901	3.65885	9.38518	6.88101		0.185417	7.06158	15.6722	1.9547	8.22951		0.185417	13.502	16.4967	1.82611	10.6083		0.185417	13.5917	12.3784	4.16295	10.0444
	0.186111	7.64643	3.69516	9.44286	6.92815		0.186111	7.08892	15.8132	1.94573	8.28262		0.186111	13.549	16.5608	1.84149	10.6504		0.186111	13.643	12.3443	4.09076	10.026
	0.186806	7.64643	3.71908	9.46336	6.94296		0.186806	7.14617	15.7449	1.96282	8.28461		0.186806	13.5618	16.6078	1.85986	10.6765		0.186806	13.6814	12.4382	4.15527	10.0916
	0.1875	7.69813	3.7554	9.48173	6.97842		0.1875	7.16796	15.8517	1.97436	8.33132		0.1875	13.6344	16.6463	1.87823	10.7196		0.1875	13.7241	12.434	4.06513	10.0744
	0.188194	7.71821	3.78188	9.5377	7.0126		0.188194	7.20171	15.9072	2.00084	8.36992		0.188194	13.69	16.6975	1.89746	10.7617		0.188194	13.7797	12.4938	4.20269	10.1587
	0.188889	7.74726	3.79043	9.55863	7.03211		0.188889	7.23588	15.9499	1.98162	8.38914		0.188889	13.737	16.7616	1.90429	10.801		0.188889	13.8224	12.5579	4.23601	10.2054
	0.189583	7.79126	3.83785	9.59751	7.07554		0.189583	7.23418	15.9926	2.03374	8.42018		0.189583	13.801	16.8172	1.89959	10.8393		0.189583	13.8694	12.575	4.27531	10.2399
	0.190278	7.81262	3.86305	9.63126	7.10231		0.190278	7.2927	16.0653	2.02519	8.46106		0.190278	13.8395	16.8641	1.91455	10.8727		0.190278	13.9249	12.6006	4.26762	10.2644
	0.190972	7.85491	3.87288	9.6633	7.13036		0.190972	7.28758	16.0824	2.04057	8.47017		0.190972	13.8694	16.9197	1.93249	10.9072		0.190972	13.9591	12.6476	4.3582	10.3216
	0.191667	7.88396	3.92244	9.70815	7.17152		0.191667	7.34781	16.0653	2.03929	8.48413		0.191667	13.9292	16.924	1.94915	10.9341		0.191667	14.0189	12.6903	4.22533	10.3115
	0.192361	7.90362	3.93013	9.75258	7.19544		0.192361	7.32175	16.1934	2.07133	8.52884		0.192361	13.9976	17.0308	1.96111	10.9965		0.192361	14.0446	12.7373	4.32444	10.3688
	0.193056	7.94078	3.95533	9.76882	7.22164		0.193056	7.38114	16.2404	2.06535	8.5623		0.193056	14.0275	17.0692	1.97991	11.0255		0.193056	14.0958	12.7843	4.41373	10.4313
	0.19375	7.97411	3.99335	9.79061	7.25269		0.19375	7.43667	16.3558	2.10124	8.63123		0.19375	14.1257	17.0948	1.97649	11.0657		0.19375	14.1385	12.8313	4.39621	10.4553
	0.194444	7.99632	4.03266	9.82991	7.2863		0.194444	7.44137	16.3558	2.12516	8.64077		0.194444	14.1685	17.1504	2.01665	11.1118		0.194444	14.1855	12.827	4.43637	10.483
	0.195139	8.03263	4.07153	9.88032	7.32816		0.195139	7.43497	16.4199	2.10038	8.65173		0.195139	14.2325	17.2273	2.02605	11.162		0.195139	14.2325	12.8612	4.30394	10.4659
	0.195833	8.06083	4.08392	9.92091	7.35522		0.195833	7.49435	16.4156	2.16745	8.69246		0.195833	14.2453	17.3213	2.04698	11.2045		0.195833	14.2881	12.9338	4.38383	10.5352
	0.196528	8.10697	4.11596	9.95679	7.39324		0.196528	7.5234	16.4498	2.17771	8.71695		0.196528	14.3436	17.3341	2.07219	11.25		0.196528	14.3308	12.9765	4.5043	10.6039
	0.197222	8.14542	4.1322	10.0098	7.42913		0.197222	7.56569	16.4882	2.18967	8.74785		0.197222	14.3607	17.3469	2.05253	11.2534		0.197222	14.3692	13.0321	4.4996	10.6336
	0.197917	8.16464	4.18304	10.02	7.4559		0.197917	7.60713	16.5608	2.2106	8.79286		0.197917	14.476	17.3725	2.08372	11.3108		0.197917	14.4205	13.0363	4.52224	10.6597
	0.198611	8.20864	4.17193	10.0331	7.47121		0.198611	7.60414	16.5865	2.19864	8.79642		0.198611	14.5359	17.4879	2.08372	11.3692		0.198611	14.4632	13.0748	4.52395	10.6873
	0.199306	8.22317	4.22832	10.0758	7.50909		0.199306	7.65925	16.5736	2.24392	8.82561		0.199306	14.5957	17.5434	2.09141	11.4102		0.199306	14.5102	13.0833	4.48977	10.6944
	0.2	8.27529	4.2672	10.1185	7.55366		0.2	7.6742	16.689	2.23068	8.86463		0.2	14.6341	17.5349	2.13157	11.4335		0.2	14.5529	13.0919	4.61409	10.753
	0.200694	8.29964	4.30308	10.1698	7.59082		0.200694	7.70667	16.6634	2.2781	8.88271		0.200694	14.6512	17.5947	2.13798	11.4613		0.200694	14.5957	13.1645	4.6645	10.8082
	0.201389	8.3304	4.3112	10.2039	7.61517		0.201389	7.76392	16.7659	2.29391	8.94124		0.201389	14.7025	17.6331	2.132	11.4892		0.201389	14.6512	13.2585	4.62392	10.8445
	0.202083	8.37355	4.34965	10.2338	7.65234		0.202083	7.7652	16.6975	2.27682	8.91318		0.202083	14.7879	17.7015	2.1431	11.5442		0.202083	14.6896	13.2414	4.6991	10.8767
	0.202778	8.39875	4.39536	10.2766	7.69022		0.202778	7.8045	16.8471	2.30117	8.98425		0.202778	14.8221	17.7741	2.1965	11.5976		0.202778	14.7366	13.3012	4.69312	10.9103
	0.203472	8.44959	4.42484	10.315	7.72981		0.203472	7.83398	16.9069	2.34048	9.02711		0.203472	14.8862	17.804	2.20078	11.6303		0.203472	14.7965	13.3824	4.66878	10.9492
	0.204167	8.46625	4.44107	10.3406	7.74932		0.204167	7.85833	16.9752	2.33663	9.05673		0.204167	14.9161	17.8809	2.21103	11.6693		0.204167	14.8349	13.3952	4.70167	10.9773
	0.204861	8.50086	4.47482	10.3834	7.78635		0.204861	7.88653	16.8812	2.3785	9.04875		0.204861	14.9844	17.945	2.22598	11.7185		0.204861	14.8776	13.4251	4.7572	11.02
	0.205556	8.54315	4.49405	10.4303	7.82251		0.205556	7.92113	17.0479	2.40456	9.12451		0.205556	15.0143	18.0091	2.24991	11.7578		0.205556	14.9118	13.4336	4.67689	11.0074
	0.20625	8.5628	4.52865	10.4346	7.84202		0.20625	7.93865	17.0649	2.42934	9.14431		0.20625	15.0613	18.039	2.28109	11.7938		0.20625	14.9673	13.4849	4.65083	11.0344
	0.206944	8.59997	4.55941	10.4816	7.88033		0.206944	7.96257	17.1333	2.41438	9.17008		0.206944	15.1553	18.0689	2.26742	11.8305		0.206944	15.0186	13.5575	4.79651	11.1242
	0.207639	8.62432	4.597	10.4944	7.90526		0.207639	8.02452	17.1632	2.44856	9.21209		0.207639	15.2322	18.1543	2.27468	11.8871		0.207639	15.0656	13.5874	4.75037	11.1345
	0.208333	8.66661	4.62135	10.5628	7.95025		0.208333	8.06083	17.2316	2.44813	9.24684		0.208333	15.2536	18.1885	2.28622	11.9094		0.208333	15.1254	13.6344	4.83496	11.1983
	0.209028	8.70293	4.65553	10.5842	7.98087		0.209028	8.08176	17.2572	2.46009	9.26635		0.209028	15.3091	18.1629	2.34261	11.9382		0.209028	15.1553	13.6686	4.8905	11.2381
	0.209722	8.71318	4.68843	10.6354	8.01234		0.209722	8.10398	17.2828	2.50623	9.29768		0.209722	15.3604	18.2654	2.34432	11.99		0.209722	15.198	13.7156	4.91699	11.2769
	0.210417	8.76274	4.72303	10.6482	8.04467		0.210417	8.14627	17.3255	2.4853	9.31903		0.210417	15.4159	18.3423	2.33108	12.0298		0.210417	15.2621	13.7626	4.8764	11.3004
	0.211111	8.79691	4.75507	10.6824	8.07813		0.211111	8.16379	17.3939	2.51563	9.35777		0.211111	15.4629	18.3893	2.35585	12.0693		0.211111	15.3006	13.7669	4.97636	11.3479
	0.211806	8.81614	4.77942	10.7251	8.1069		0.211806	8.186	17.4323	2.52204	9.38013		0.211806	15.5398	18.4576	2.38448	12.1273		0.211806	15.3476	13.8181	4.93023	11.3653
	0.2125	8.84903	4.81787	10.7721	8.14634		0.2125	8.21847	17.4323	2.55152	9.40078		0.2125	15.5612	18.5174	2.37679	12.1518		0.2125	15.3988	13.8566	5.0037	11.4197
	0.213194	8.89859	4.84436	10.8148	8.18593		0.213194	8.18643	17.4708	2.55878	9.40533		0.213194	15.6167	18.5388	2.41182	12.1891		0.213194	15.4373	13.9207	5.06095	11.473
	0.213889	8.94217	4.89648	10.8405	8.22638		0.213889	8.27059	17.5605	2.57929	9.47012		0.213889	15.668	18.5431	2.40456	12.2052		0.213889	15.4928	13.9164	5.01183	11.4737
	0.214583	8.98147	4.91314	10.8875	8.26069		0.214583	8.32228	17.5263	2.61389	9.4875		0.214583	15.6979	18.6584	2.42036	12.2589		0.214583	15.5483	13.9976	5.06565	11.5372
	0.215278	8.98788	4.93236	10.9003	8.27351		0.215278	8.38038	17.4964	2.63055	9.50245		0.215278	15.8132	18.6841	2.44899	12.3154		0.215278	15.5825	14.0317	5.00883	11.541
	0.215972	9.06328	4.97423	10.9601	8.33254		0.215972	8.3979	17.6716	2.64209	9.57052		0.215972	15.8346	18.7311	2.45753	12.3411		0.215972	15.6423	14.0873	5.16818	11.6326
	0.216667	9.09318	4.99944	10.9814	8.35802		0.216667	8.40217	17.6972	2.65747	9.58562		0.216667	15.9072	18.7994	2.46864	12.3917		0.216667	15.685	14.1129	5.19211	11.6634
	0.217361	9.1359	5.02934	11.0199	8.39505		0.217361	8.41841	17.8254	2.67028	9.63802		0.217361	15.9499	18.8635	2.48188	12.4318		0.217361	15.7278	14.1599	5.13913	11.6756
	0.218056	9.15299	5.06565	11.0584	8.42567		0.218056	8.44147	17.8211	2.67669	9.64642		0.218056	16.0012	18.8934	2.50538	12.4667		0.218056	15.7705	14.1642	5.20962	11.7148
	0.21875	9.19999	5.09513	11.1096	8.46825		0.21875	8.45899	17.7784	2.69933	9.64557		0.21875	16.0738	18.9575	2.52845	12.5199		0.21875	15.8346	14.2026	5.28439	11.7739
	0.219444	9.2427	5.13828	11.1523	8.51111		0.219444	8.5329	17.9279	2.72667	9.72916		0.219444	16.0824	18.9575	2.5528	12.5309		0.219444	15.873	14.2325	5.19296	11.7662
	0.220139	9.26834	5.16135	11.1737	8.53446		0.220139	8.54016	17.9493	2.73949	9.74297		0.220139	16.1678	19.0686	2.52887	12.5884		0.220139	15.9157	14.3094	5.22884	11.818
	0.220833	9.2897	5.18185	11.2079	8.55981		0.220833	8.59741	17.8809	2.75444	9.74425		0.220833	16.2148	19.0942	2.54596	12.6183		0.220833	15.967	14.3094	5.36342	11.88
	0.221528	9.34524	5.23739	11.2634	8.61535		0.221528	8.60937	17.9663	2.78178	9.78583		0.221528	16.2746	19.1113	2.56433	12.6501		0.221528	16.0225	14.3607	5.38136	11.9215
	0.222222	9.36659	5.25277	11.3019	8.64041		0.222222	8.63329	18.0603	2.80314	9.83226		0.222222	16.3344	19.1796	2.60962	12.7079		0.222222	16.0695	14.4077	5.31344	11.9302
	0.222917	9.40078	5.28652	11.3104	8.6659		0.222917	8.68797	18.1073	2.80742	9.86757		0.222917	16.3558	19.1583	2.59979	12.7046		0.222917	16.1165	14.4889	5.43604	12.0138
	0.223611	9.42642	5.32412	11.3659	8.70549		0.223611	8.69267	18.1031	2.82151	9.87242		0.223611	16.4113	19.2694	2.64038	12.7737		0.223611	16.1593	14.4974	5.42964	12.0288
	0.224306	9.46913	5.35658	11.4044	8.74337		0.224306	8.75377	18.0817	2.82664	9.88737		0.224306	16.4882	19.342	2.65106	12.8271		0.224306	16.2148	14.5273	5.44758	12.0632
	0.225	9.50757	5.37325	11.4428	8.77455		0.225	8.7747	18.1842	2.85484	9.93792		0.225	16.5437	19.3249	2.669	12.8459		0.225	16.249	14.5828	5.45911	12.097
	0.225694	9.54176	5.42921	11.477	8.816		0.225694	8.8046	18.2355	2.88859	9.97623		0.225694	16.6164	19.4189	2.67626	12.9038		0.225694	16.3045	14.6298	5.48133	12.1386
	0.226389	9.57167	5.44886	11.5325	8.85103		0.226389	8.82554	18.3167	2.90311	10.0151		0.226389	16.6548	19.4958	2.70275	12.9511		0.226389	16.3387	14.6512	5.52619	12.172
	0.227083	9.62292	5.46424	11.5496	8.87893		0.227083	8.84861	18.3295	2.86723	10.0151		0.227083	16.7403	19.4872	2.6989	12.9755		0.227083	16.407	14.6982	5.53302	12.2127
	0.227778	9.66138	5.52063	11.571	8.91767		0.227778	8.8956	18.4107	2.93003	10.0788		0.227778	16.7958	19.6068	2.7365	13.0464		0.227778	16.4498	14.758	5.50867	12.2388
	0.228472	9.69128	5.55267	11.6265	8.95684		0.228472	8.90713	18.432	2.95651	10.0986		0.228472	16.8043	19.6282	2.72625	13.0529		0.228472	16.4967	14.7537	5.57147	12.274
	0.229167	9.71692	5.57489	11.6479	8.9799		0.229167	8.96503	18.4705	2.94626	10.1273		0.229167	16.8556	19.735	2.75102	13.1139		0.229167	16.5608	14.8007	5.65905	12.3402
	0.229861	9.734	5.63256	11.6735	9.01336		0.229861	8.98638	18.5345	2.99838	10.1731		0.229861	16.9069	19.7265	2.77367	13.1357		0.229861	16.5865	14.8349	5.68212	12.3678
	0.230556	9.7639	5.65051	11.7205	9.04498		0.230556	9.02055	18.6157	3.01675	10.2177		0.230556	16.9581	19.6837	2.79246	13.1448		0.230556	16.6335	14.9246	5.57361	12.3772
	0.23125	9.79807	5.68724	11.7632	9.08285		0.23125	9.05474	18.7012	3.0112	10.2557		0.23125	16.9966	19.8589	2.82151	13.2257		0.23125	16.6975	14.9203	5.67016	12.4293
	0.231944	9.8408	5.72356	11.8102	9.12487		0.231944	9.08891	18.7353	3.04623	10.2902		0.231944	17.0649	19.9059	2.80742	13.2594		0.231944	16.7445	14.9716	5.75859	12.4916
	0.232639	9.87925	5.76542	11.8273	9.15734		0.232639	9.11455	18.6456	3.06588	10.2753		0.232639	17.1162	19.9657	2.83604	13.306		0.232639	16.783	14.9972	5.7163	12.4988
	0.233333	9.92198	5.78679	11.8701	9.19294		0.233333	9.15726	18.8464	3.08767	10.3638		0.233333	17.1589	19.9871	2.86936	13.3384		0.233333	16.8385	15.0528	5.68639	12.5259
	0.234028	9.92198	5.81455	11.8829	9.20647		0.234028	9.19144	18.8122	3.0945	10.3661		0.234028	17.2273	19.9913	2.86552	13.3614		0.234028	16.8898	15.0912	5.83249	12.6045
	0.234722	9.98606	5.85642	11.9341	9.25887		0.234722	9.22563	18.872	3.09408	10.3972		0.234722	17.2486	20.064	2.88303	13.3985		0.234722	16.9368	15.1382	5.75005	12.6083
	0.235417	10.016	5.89572	11.9982	9.3033		0.235417	9.24697	18.8849	3.1432	10.425		0.235417	17.3469	20.1451	2.8967	13.4629		0.235417	16.988	15.1809	5.92733	12.6988
	0.236111	10.0459	5.92093	12.0239	9.33022		0.236111	9.24697	18.9746	3.14235	10.4546		0.236111	17.3768	20.2135	2.90738	13.4992		0.236111	17.0393	15.2407	5.82481	12.7016
	0.236806	10.08	5.96237	12.0623	9.36824		0.236806	9.30678	18.9447	3.15559	10.469		0.236806	17.4494	20.2434	2.94626	13.5464		0.236806	17.082	15.2023	5.92776	12.7374
	0.2375	10.1142	5.98202	12.0922	9.39615		0.2375	9.36232	19.0686	3.17866	10.5365		0.2375	17.4708	20.3032	2.95181	13.5753		0.2375	17.1333	15.339	5.94656	12.8063
	0.238194	10.1569	6.00723	12.1136	9.42591		0.238194	9.39223	19.1326	3.19789	10.5743		0.238194	17.5263	20.363	2.98129	13.6235		0.238194	17.176	15.3604	5.95254	12.8296
	0.238889	10.174	6.06618	12.1905	9.47689		0.238889	9.41786	19.201	3.23676	10.6185		0.238889	17.6075	20.4015	2.99154	13.6668		0.238889	17.2358	15.3988	5.97647	12.8704
	0.239583	10.2253	6.09865	12.2118	9.51192		0.239583	9.42642	19.154	3.26026	10.6136		0.239583	17.6673	20.4442	3.0112	13.7076		0.239583	17.2786	15.3988	6.02859	12.902
	0.240278	10.2338	6.13624	12.2161	9.52872		0.240278	9.48622	19.2309	3.28803	10.6684		0.240278	17.7015	20.5083	3.01547	13.7417		0.240278	17.3255	15.4629	6.01107	12.9332
	0.240972	10.2937	6.17256	12.2759	9.5807		0.240972	9.51184	19.3078	3.30042	10.7067		0.240972	17.7741	20.5382	3.05776	13.79		0.240972	17.3725	15.5227	6.03884	12.978
	0.241667	10.3236	6.20075	12.3272	9.61716		0.241667	9.52894	19.2053	3.3017	10.6786		0.241667	17.8126	20.6151	3.04366	13.8238		0.241667	17.4238	15.5825	6.10933	13.0386
	0.242361	10.3406	6.23237	12.3485	9.64051		0.242361	9.56738	19.3633	3.3017	10.7441		0.242361	17.851	20.6151	3.07229	13.8461		0.242361	17.4836	15.5996	6.11573	13.0663
	0.243056	10.3791	6.27039	12.4212	9.69021		0.243056	9.59302	19.4103	3.36108	10.7881		0.243056	17.9236	20.7304	3.09066	13.9149		0.243056	17.5263	15.6167	6.04354	13.0622
	0.24375	10.4175	6.30884	12.3998	9.70873		0.24375	9.62292	19.4659	3.36749	10.8188		0.24375	17.9877	20.7304	3.11373	13.9439		0.24375	17.5819	15.6466	6.15718	13.1285
	0.244444	10.4474	6.3443	12.4468	9.74618		0.244444	9.67846	19.4872	3.39782	10.8545		0.244444	18.039	20.8158	3.1086	13.9878		0.244444	17.6289	15.7406	6.20631	13.1919
	0.245139	10.4731	6.36907	12.5152	9.78577		0.245139	9.68273	19.5727	3.40978	10.8884		0.245139	18.086	20.8458	3.14961	14.0271		0.245139	17.6758	15.7021	6.06105	13.1463
	0.245833	10.5158	6.40197	12.5152	9.81097		0.245833	9.72973	19.5898	3.42901	10.9162		0.245833	18.1501	20.9056	3.15816	14.0713		0.245833	17.7271	15.8218	6.29602	13.2816
	0.246528	10.5671	6.42461	12.5963	9.86266		0.246528	9.734	19.6282	3.44524	10.9358		0.246528	18.2355	20.9995	3.16072	14.1319		0.246528	17.7869	15.8517	6.28321	13.3073
	0.247222	10.597	6.481	12.6177	9.89855		0.247222	9.77673	19.7307	3.47002	10.9925		0.247222	18.2483	21.0209	3.19105	14.1534		0.247222	17.8425	15.9029	6.3161	13.3538
	0.247917	10.6183	6.50963	12.6476	9.92518		0.247917	9.83226	19.7265	3.47258	11.0104		0.247917	18.2996	21.0935	3.21839	14.2038		0.247917	17.8766	15.9072	6.30584	13.3632
	0.248611	10.6653	6.55021	12.6988	9.97146		0.248611	9.86217	19.7564	3.50121	11.0399		0.248611	18.3637	21.1534	3.23292	14.25		0.248611	17.9279	15.9585	6.31951	13.402
	0.249306	10.7123	6.58439	12.7544	10.017		0.249306	9.88352	19.8205	3.53111	11.0784		0.249306	18.4064	21.1747	3.25513	14.2787		0.249306	17.9877	16.0225	6.3853	13.4652
	0.25	10.708	6.61387	12.78	10.034		0.25	9.89634	19.8162	3.54606	11.0862		0.25	18.4705	21.1576	3.25342	14.2938		0.25	18.039	16.0866	6.42974	13.5184
	0.250694	10.7721	6.6442	12.8185	10.0783		0.250694	9.94333	19.9315	3.54606	11.1403		0.250694	18.526	21.2473	3.28803	14.3538		0.250694	18.086	16.1037	6.47374	13.5545
	0.251389	10.7892	6.69375	12.8356	10.1062		0.251389	9.98179	19.8717	3.57682	11.1434		0.251389	18.5687	21.273	3.29016	14.3773		0.251389	18.1372	16.1593	6.46776	13.5881
	0.252083	10.8277	6.73178	12.8868	10.1487		0.252083	10.0245	19.9913	3.57042	11.1954		0.252083	18.5858	21.3584	3.30522	14.4165		0.252083	18.1885	16.2447	6.4951	13.6428
	0.252778	10.8576	6.73562	12.9167	10.17		0.252778	10.0587	20.1024	3.62852	11.2632		0.252778	18.6414	21.3926	3.32007	14.4513		0.252778	18.2355	16.2233	6.49339	13.6507
	0.253472	10.896	6.80013	12.9637	10.2199		0.253472	10.0886	20.0811	3.64261	11.2707		0.253472	18.7225	21.4652	3.32263	14.5035		0.253472	18.2782	16.2618	6.55705	13.699
	0.254167	10.9259	6.84841	13.0107	10.2617		0.254167	10.1228	20.1537	3.63877	11.3051		0.254167	18.7994	21.4567	3.34656	14.5342		0.254167	18.3466	16.3045	6.60618	13.7524
	0.254861	10.9686	6.87404	13.0449	10.2959		0.254861	10.1569	20.175	3.67893	11.337		0.254861	18.7866	21.6062	3.37646	14.5897		0.254861	18.385	16.3686	6.62327	13.7923
	0.255556	10.9985	6.90736	13.0791	10.3283		0.255556	10.1997	20.1793	3.69174	11.3569		0.255556	18.872	21.5763	3.41534	14.6212		0.255556	18.4406	16.4113	6.68948	13.8471
	0.25625	11.037	6.94453	13.1004	10.3606		0.25625	10.2082	20.269	3.70242	11.3932		0.25625	18.9319	21.7045	3.39868	14.6783		0.25625	18.5004	16.4199	6.68991	13.87
	0.256944	11.0669	6.98212	13.1517	10.4002		0.256944	10.2595	20.3331	3.72891	11.4405		0.256944	18.9917	21.76	3.41833	14.7233		0.256944	18.5388	16.548	6.73647	13.9411
	0.257639	11.1096	7.0163	13.1773	10.4344		0.257639	10.2894	20.3417	3.77163	11.4676		0.257639	19.0472	21.8113	3.4572	14.7719		0.257639	18.5986	16.5779	6.65872	13.9451
	0.258333	11.1395	7.05902	13.2072	10.4686		0.258333	10.3193	20.41	3.77804	11.5024		0.258333	19.0771	21.7856	3.47173	14.7782		0.258333	18.6584	16.6164	6.77321	14.016
	0.259028	11.178	7.09533	13.2542	10.5092		0.259028	10.3278	20.457	3.77633	11.5204		0.259028	19.1369	21.9351	3.49266	14.8549		0.259028	18.7012	16.6335	6.78817	14.0409
	0.259722	11.2121	7.11926	13.3055	10.5456		0.259722	10.3663	20.5253	3.83529	11.5756		0.259722	19.2095	21.9907	3.51274	14.9043		0.259722	18.7524	16.6634	6.74459	14.0535
	0.260417	11.2506	7.16625	13.3268	10.5812		0.260417	10.4133	20.5296	3.82973	11.5909		0.260417	19.2437	21.9821	3.54136	14.9224		0.260417	18.825	16.7061	6.70999	14.0804
	0.261111	11.289	7.20384	13.4037	10.6322		0.261111	10.4432	20.5424	3.86562	11.6171		0.261111	19.3078	21.9992	3.52855	14.9452		0.261111	18.8763	16.7573	6.83516	14.1563
	0.261806	11.3104	7.23888	13.4208	10.6567		0.261806	10.4688	20.6236	3.86049	11.651		0.261806	19.3462	22.1231	3.55632	15.0086		0.261806	18.9105	16.8001	6.85181	14.1875
	0.2625	11.3574	7.26964	13.4764	10.7011		0.2625	10.5073	20.6236	3.8968	11.6759		0.2625	19.3804	22.1445	3.58537	15.0368		0.2625	18.9575	16.8641	6.95988	14.2605
	0.263194	11.383	7.31193	13.4849	10.7266		0.263194	10.55	20.7219	3.90706	11.7263		0.263194	19.4573	22.2385	3.60886	15.1015		0.263194	19.0216	16.8812	6.98428	14.2957
	0.263889	11.4087	7.3555	13.5618	10.7753		0.263889	10.597	20.803	3.93782	11.7793		0.263889	19.5599	22.2043	3.60801	15.124		0.263889	19.0814	16.9154	7.04751	14.3481
	0.264583	11.4557	7.39694	13.5362	10.7963		0.264583	10.6354	20.8628	3.98524	11.8278		0.264583	19.5855	22.341	3.65116	15.1925		0.264583	19.1326	16.9581	7.03165	14.3741
	0.265278	11.4898	7.43454	13.6259	10.8501		0.265278	10.6183	20.897	3.97327	11.8295		0.265278	19.6496	22.4307	3.65372	15.2447		0.265278	19.1839	16.988	7.03677	14.4029
	0.265972	11.5368	7.47726	13.6558	10.89		0.265972	10.6781	20.8415	4.016	11.8452		0.265972	19.7136	22.4649	3.66654	15.2817		0.265972	19.2309	17.1034	7.07949	14.4713
	0.266667	11.5667	7.49691	13.6772	10.9136		0.266667	10.708	20.9397	4.02027	11.8893		0.266667	19.7564	22.4222	3.6785	15.2857		0.266667	19.2907	17.0991	7.1432	14.511
	0.267361	11.5966	7.55501	13.7412	10.9643		0.267361	10.7337	20.9782	4.04547	11.9191		0.267361	19.8162	22.5418	3.70285	15.3536		0.267361	19.3462	17.1675	7.03937	14.5177
	0.268056	11.6308	7.57851	13.7797	10.9963		0.268056	10.7721	21.0722	4.03607	11.9601		0.268056	19.8632	22.5973	3.73874	15.3997		0.268056	19.389	17.2358	7.20684	14.6105
	0.26875	11.665	7.60371	13.848	11.0389		0.26875	10.7764	21.0465	4.08478	11.9692		0.26875	19.9102	22.64	3.75241	15.4342		0.26875	19.4445	17.2016	7.19105	14.6124
	0.269444	11.7077	7.59602	13.8523	11.052		0.269444	10.8448	21.132	4.09845	12.0251		0.269444	19.9785	22.7041	3.76565	15.4828		0.269444	19.5043	17.27	7.24525	14.6732
	0.270139	11.7376	7.67933	13.9164	11.1111		0.270139	10.8405	21.1619	4.09973	12.034		0.270139	20.0212	22.7639	3.80495	15.53		0.270139	19.5556	17.3341	7.25769	14.7158
	0.270833	11.7718	7.73828	13.9463	11.1521		0.270833	10.8618	21.2132	4.15698	12.0773		0.270833	20.0597	22.875	3.8041	15.5796		0.270833	19.6197	17.364	7.1782	14.7206
	0.271528	11.8102	7.78143	13.9463	11.1793		0.271528	10.9558	21.2943	4.17235	12.1408		0.271528	20.1195	22.8494	3.80581	15.5916		0.271528	19.6752	17.3811	7.19911	14.7518
	0.272222	11.8487	7.81134	14.0104	11.2235		0.272222	10.9857	21.2943	4.20653	12.1622		0.272222	20.2135	22.922	3.83998	15.6585		0.272222	19.7136	17.4452	7.32905	14.8293
	0.272917	11.8871	7.83483	14.0574	11.2598		0.272917	10.9985	21.4225	4.18902	12.2033		0.272917	20.2562	22.9946	3.8528	15.7012		0.272917	19.782	17.4922	7.36705	14.8804
	0.273611	11.9256	7.88994	14.0873	11.3009		0.273611	11.0498	21.3413	4.23003	12.2071		0.273611	20.2733	23.0416	3.88356	15.7328		0.273611	19.8247	17.505	7.36104	14.8969
	0.274306	11.9512	7.92498	14.1172	11.3311		0.274306	11.0925	21.5037	4.24071	12.279		0.274306	20.3545	23.1185	3.92286	15.7986		0.274306	19.8845	17.6032	7.43452	14.9741
	0.275	12.011	7.96428	14.1727	11.3827		0.275	11.1139	21.4908	4.26506	12.2899		0.275	20.3758	23.1399	3.91517	15.8103		0.275	19.9315	17.6118	7.44477	14.996
	0.275694	12.0239	8.00444	14.2069	11.4117		0.275694	11.1481	21.5848	4.31462	12.3492		0.275694	20.4442	23.0715	3.91304	15.8096		0.275694	19.9913	17.7399	7.44135	15.0575
	0.276389	12.0751	8.03861	14.2283	11.4473		0.276389	11.178	21.5677	4.32658	12.3574		0.276389	20.4912	23.221	3.94978	15.8873		0.276389	20.0511	17.7057	7.40547	15.0541
	0.277083	12.105	8.07407	14.2795	11.4862		0.277083	11.2079	21.6318	4.34068	12.3935		0.277083	20.5681	23.3022	3.97199	15.9474		0.277083	20.0981	17.7784	7.57122	15.1492
	0.277778	12.1264	8.11637	14.318	11.5202		0.277778	11.2463	21.6959	4.36844	12.4369		0.277778	20.6492	23.3877	4.00318	16.0134		0.277778	20.1579	17.8083	7.54607	15.1708
	0.278472	12.1776	8.1608	14.3692	11.5692		0.278472	11.2976	21.7685	4.35477	12.4736		0.278472	20.6877	23.3407	4.01514	16.0145		0.278472	20.2049	17.8254	7.53582	15.1887
	0.279167	12.2161	8.16678	14.4205	11.6011		0.279167	11.3147	21.807	4.41501	12.5122		0.279167	20.756	23.4603	4.01642	16.0776		0.279167	20.2519	17.9407	7.6255	15.2727
	0.279861	12.2375	8.23898	14.476	11.6508		0.279861	11.3617	21.8113	4.3834	12.5188		0.279861	20.8158	23.5457	4.04163	16.1344		0.279861	20.3288	17.9792	7.64129	15.3164
	0.280556	12.2716	8.26461	14.4974	11.6779		0.280556	11.3061	21.8497	4.43167	12.5292		0.280556	20.8372	23.5329	4.08008	16.1501		0.280556	20.3716	18.0133	7.73404	15.373
	0.28125	12.3272	8.321	14.5273	11.7252		0.28125	11.3959	21.9223	4.47482	12.5977		0.28125	20.897	23.6055	4.09247	16.1983		0.28125	20.4314	18.0304	7.71989	15.3939
	0.281944	12.3571	8.33723	14.5786	11.7576		0.281944	11.4343	21.9736	4.48764	12.6318		0.281944	20.9397	23.7038	4.10742	16.2503		0.281944	20.4783	18.0903	7.79809	15.4556
	0.282639	12.3912	8.39833	14.6341	11.8079		0.282639	11.4471	21.9693	4.52395	12.6468		0.282639	21.0337	23.6995	4.13647	16.2899		0.282639	20.5382	18.1543	7.73103	15.4745
	0.283333	12.4254	8.42738	14.6469	11.8332		0.283333	11.5325	22.0505	4.53079	12.7046		0.283333	21.0508	23.7764	4.14544	16.3242		0.283333	20.5937	18.1842	7.79467	15.5242
	0.284028	12.4682	8.45344	14.6982	11.8733		0.284028	11.5582	22.1317	4.5671	12.7523		0.284028	21.0722	23.8576	4.16381	16.3645		0.284028	20.6535	18.2568	7.71224	15.5409
	0.284722	12.4981	8.49744	14.7409	11.9121		0.284722	11.5539	22.1701	4.5436	12.7559		0.284722	21.1448	23.9217	4.15997	16.4088		0.284722	20.7005	18.2697	7.91258	15.6276
	0.285417	12.5493	8.55426	14.7836	11.9624		0.285417	11.6052	22.247	4.59529	12.8158		0.285417	21.2687	23.9601	4.20183	16.4769		0.285417	20.7475	18.3679	7.91688	15.6774
	0.286111	12.575	8.58929	14.8221	11.9954		0.286111	11.6522	22.294	4.62477	12.857		0.286111	21.273	23.9943	4.21849	16.4953		0.286111	20.7945	18.3893	7.94334	15.709
	0.286806	12.6091	8.62218	14.8776	12.0363		0.286806	11.6864	22.3367	4.61324	12.8788		0.286806	21.3285	24.0926	4.25054	16.5572		0.286806	20.8671	18.4363	8.00574	15.7697
	0.2875	12.639	8.64184	14.9161	12.0656		0.2875	11.7163	22.4264	4.64271	12.9285		0.2875	21.3926	24.1096	4.26207	16.5881		0.2875	20.9227	18.4662	7.99289	15.7939
	0.288194	12.6775	8.69695	14.9332	12.1025		0.288194	11.7632	22.4264	4.68885	12.9595		0.288194	21.4695	24.1524	4.28642	16.6361		0.288194	20.9654	18.5345	7.92755	15.8092
	0.288889	12.7074	8.74138	14.993	12.1472		0.288889	11.806	22.4862	4.72089	13.0044		0.288889	21.5208	24.2293	4.29625	16.6821		0.288889	21.038	18.5431	8.06555	15.8822
	0.289583	12.7544	8.7794	15.0186	12.1841		0.289583	11.8273	22.5332	4.73499	13.0319		0.289583	21.5806	24.2848	4.33042	16.7319		0.289583	21.0935	18.5858	8.10014	15.9265
	0.290278	12.7843	8.8187	15.0656	12.2229		0.290278	11.8743	22.4948	4.776	13.0484		0.290278	21.5934	24.3702	4.34238	16.7687		0.290278	21.1491	18.667	8.12488	15.9803
	0.290972	12.827	8.84818	15.1297	12.2683		0.290972	11.9042	22.6571	4.75123	13.1042		0.290972	21.6404	24.3831	4.34238	16.7886		0.290972	21.2046	18.6883	8.06767	15.9869
	0.291667	12.8825	8.89816	15.1339	12.3049		0.291667	11.9555	22.6998	4.81232	13.1559		0.291667	21.6831	24.4471	4.37443	16.8349		0.291667	21.2601	18.7182	8.19453	16.0576
	0.292361	12.9082	8.93576	15.1809	12.3416		0.292361	11.9726	22.7169	4.81616	13.1686		0.292361	21.7728	24.507	4.40134	16.8937		0.292361	21.3114	18.8208	8.17662	16.1029
	0.293056	12.9423	8.9836	15.2151	12.3804		0.293056	11.9939	22.781	4.8089	13.1946		0.293056	21.807	24.6095	4.43894	16.9518		0.293056	21.3584	18.8037	8.23937	16.1338
	0.29375	12.9765	9.01949	15.2578	12.418		0.29375	12.058	22.8366	4.85077	13.2485		0.29375	21.8711	24.6052	4.43851	16.9716		0.29375	21.4139	18.872	8.14757	16.1445
	0.294444	13.0064	9.0558	15.3177	12.46		0.294444	12.0623	22.8921	4.86785	13.2741		0.294444	21.9351	24.665	4.45303	17.0177		0.294444	21.4866	18.8977	8.31969	16.2346
	0.295139	13.0449	9.09084	15.3433	12.493		0.295139	12.0965	22.8366	4.90502	13.2794		0.295139	21.9693	24.7334	4.5043	17.069		0.295139	21.5336	18.9361	8.24067	16.2368
	0.295833	13.0663	9.13996	15.3988	12.535		0.295833	12.1734	22.9305	4.93792	13.3473		0.295833	22.0377	24.8188	4.49789	17.1181		0.295833	21.5934	19.0429	8.36931	16.3352
	0.296528	13.109	9.19037	15.433	12.5774		0.296528	12.199	23.016	4.96141	13.3921		0.296528	22.106	24.9	4.53976	17.1819		0.296528	21.6532	19.0515	8.45044	16.385
	0.297222	13.1602	9.22882	15.4629	12.6173		0.297222	12.2289	23.1014	4.94561	13.4253		0.297222	22.1103	24.8701	4.54574	17.1754		0.297222	21.7045	19.107	8.35222	16.3879
	0.297917	13.1901	9.2536	15.5184	12.6541		0.297917	12.2759	23.0544	5.00926	13.4465		0.297917	22.1744	24.9641	4.55727	17.2319		0.297917	21.7515	19.1412	8.32481	16.4058
	0.298611	13.2329	9.29931	15.5483	12.6935		0.298611	12.2887	23.1741	5.002	13.4883		0.298611	22.2385	25.0196	4.59743	17.2852		0.298611	21.8198	19.2138	8.40301	16.4789
	0.299306	13.2713	9.33349	15.5953	12.7334		0.299306	12.3144	23.1954	5.05668	13.5222		0.299306	22.294	25.0751	4.63075	17.3333		0.299306	21.8582	19.2095	8.48503	16.5176
	0.3	13.3055	9.38134	15.6295	12.7721		0.3	12.3742	23.2595	5.05711	13.5636		0.3	22.4008	25.1264	4.62306	17.3834		0.3	21.9309	19.2779	8.54785	16.5855
	0.300694	13.3525	9.40825	15.6765	12.8124		0.300694	12.3955	23.315	5.09299	13.6012		0.300694	22.4307	25.1734	4.65938	17.4212		0.300694	21.9907	19.3292	8.54443	16.6214
	0.301389	13.3824	9.46037	15.7278	12.8568		0.301389	12.434	23.3022	5.10709	13.6144		0.301389	22.4862	25.2631	4.67006	17.4731		0.301389	22.059	19.3676	8.55598	16.6609
	0.302083	13.4251	9.50737	15.779	12.9038		0.302083	12.4724	23.4304	5.13144	13.6781		0.302083	22.5589	25.3058	4.69526	17.52		0.302083	22.1103	19.4018	8.6542	16.7221
	0.302778	13.4507	9.5488	15.7918	12.9305		0.302778	12.4895	23.4432	5.16562	13.6994		0.302778	22.6315	25.3528	4.70509	17.5631		0.302778	22.1616	19.5086	8.63459	16.7682
	0.303472	13.4892	9.58042	15.8132	12.9609		0.303472	12.5322	23.5372	5.16135	13.7436		0.303472	22.6742	25.3998	4.74055	17.6049		0.303472	22.2086	19.5257	8.67813	16.8041
	0.304167	13.5319	9.64236	15.8773	13.0172		0.304167	12.5878	23.5286	5.21518	13.7772		0.304167	22.7639	25.4511	4.76917	17.6614		0.304167	22.2684	19.5898	8.7149	16.8577
	0.304861	13.5447	9.67868	15.9072	13.0435		0.304861	12.6219	23.5329	5.21432	13.7897		0.304861	22.8323	25.4981	4.79266	17.7077		0.304861	22.3282	19.6154	8.76487	16.9028
	0.305556	13.6302	9.70815	15.9456	13.0947		0.305556	12.6305	23.4945	5.25576	13.7936		0.305556	22.8665	25.5792	4.80548	17.7504		0.305556	22.3923	19.7094	8.80458	16.9687
	0.30625	13.6344	9.76284	16.0225	13.1399		0.30625	12.6817	23.6867	5.25106	13.8732		0.30625	22.9092	25.6348	4.83197	17.792		0.30625	22.4563	19.7008	8.81483	16.9907
	0.306944	13.6686	9.80214	16.0311	13.1673		0.306944	12.7031	23.7807	5.32155	13.9351		0.306944	22.9562	25.6647	4.84735	17.8227		0.306944	22.5033	19.7948	8.8324	17.0435
	0.307639	13.7156	9.84529	16.0567	13.2059		0.307639	12.7715	23.8448	5.32283	13.9797		0.307639	23.0459	25.7074	4.85333	17.8689		0.307639	22.5674	19.8119	8.90246	17.0939
	0.308333	13.754	9.88459	16.1379	13.2588		0.308333	12.7587	23.849	5.35872	13.9888		0.308333	23.1057	25.8014	4.88751	17.9315		0.308333	22.623	19.8247	8.91053	17.1194
	0.309028	13.7968	9.93201	16.1934	13.3074		0.309028	12.8569	23.9003	5.38179	14.0463		0.309028	23.1698	25.8655	4.89904	17.9781		0.309028	22.6742	19.9059	8.97375	17.1846
	0.309722	13.848	9.96448	16.2233	13.3453		0.309722	12.8398	23.9986	5.40144	14.0799		0.309722	23.1741	25.8911	4.92083	17.9953		0.309722	22.7383	19.9102	9.03062	17.2264
	0.310417	13.8865	9.95615	16.2618	13.3681		0.310417	12.8954	24.0029	5.41468	14.1043		0.310417	23.3022	25.9766	4.93279	18.0705		0.310417	22.7896	20.0084	8.99686	17.2649
	0.311111	13.9292	10.0202	16.3344	13.428		0.311111	12.9295	24.0712	5.44587	14.1489		0.311111	23.3364	26.0364	4.94774	18.1068		0.311111	22.8537	20.0341	9.05666	17.3148
	0.311806	13.9506	10.08	16.3472	13.4593		0.311806	12.968	24.1182	5.44502	14.1771		0.311806	23.4133	26.1004	4.98747	18.1671		0.311806	22.9263	20.0597	9.11265	17.3662
	0.3125	13.9805	10.1057	16.3729	13.4863		0.3125	13.0193	24.1908	5.49756	14.2359		0.3125	23.4475	26.1346	5.00157	18.1946		0.3125	22.9647	20.1665	9.15366	17.4283
	0.313194	14.0275	10.1527	16.4199	13.5333		0.313194	13.0278	24.2122	5.49885	14.2463		0.313194	23.4945	26.2243	5.0319	18.2502		0.313194	23.0288	20.2177	9.12372	17.4568
	0.313889	14.0702	10.1997	16.4668	13.5789		0.313889	13.1047	24.2549	5.54285	14.3008		0.313889	23.597	26.2457	5.06693	18.3032		0.313889	23.0886	20.2861	9.18735	17.5207
	0.314583	14.1044	10.2467	16.5096	13.6202		0.314583	13.1132	24.3318	5.52704	14.324		0.314583	23.6354	26.2457	5.06523	18.3155		0.314583	23.1356	20.3203	9.1784	17.5448
	0.315278	14.1343	10.268	16.5694	13.6572		0.315278	13.1517	24.3959	5.58899	14.3789		0.315278	23.6696	26.3141	5.09769	18.3605		0.315278	23.2082	20.3545	9.20574	17.5895
	0.315972	14.1898	10.3107	16.5993	13.6999		0.315972	13.1944	24.46	5.5971	14.4172		0.315972	23.7294	26.4465	5.12162	18.4325		0.315972	23.2638	20.3758	9.30062	17.6467
	0.316667	14.2069	10.3705	16.642	13.7398		0.316667	13.2371	24.4172	5.61206	14.4221		0.316667	23.8191	26.4721	5.12076	18.4707		0.316667	23.3022	20.4399	9.33349	17.6919
	0.317361	14.2453	10.4175	16.689	13.784		0.317361	13.2414	24.4984	5.64495	14.4616		0.317361	23.8405	26.549	5.14554	18.5117		0.317361	23.3834	20.5211	9.30615	17.7369
	0.318056	14.2966	10.456	16.7061	13.8196		0.318056	13.3226	24.4941	5.68212	14.4996		0.318056	23.9217	26.6088	5.19254	18.5743		0.318056	23.4261	20.598	9.35913	17.7944
	0.31875	14.3265	10.503	16.7616	13.8637		0.31875	13.3354	24.6138	5.71629	14.5551		0.31875	23.9559	26.7028	5.2092	18.6226		0.31875	23.4987	20.6151	9.42317	17.8457
	0.319444	14.365	10.5286	16.7958	13.8965		0.319444	13.3525	24.665	5.72142	14.5796		0.319444	24.0627	26.7498	5.22842	18.6803		0.319444	23.5372	20.6535	9.42488	17.8719
	0.320139	14.4162	10.5713	16.8385	13.942		0.320139	13.3781	24.6223	5.7509	14.5838		0.320139	24.1011	26.8011	5.25021	18.7175		0.320139	23.5927	20.6791	9.47362	17.9152
	0.320833	14.459	10.6183	16.8983	13.9919		0.320833	13.4251	24.7889	5.75218	14.6554		0.320833	24.1652	26.878	5.27029	18.7711		0.320833	23.6739	20.7219	9.55865	17.9848
	0.321528	14.4974	10.6696	16.9197	14.0289		0.321528	13.4806	24.8146	5.79106	14.6954		0.321528	24.1908	26.925	5.28866	18.8015		0.321528	23.7209	20.8201	9.52317	18.0214
	0.322222	14.5487	10.7123	16.9539	14.0716		0.322222	13.5276	24.8445	5.82993	14.734		0.322222	24.2934	26.9976	5.31984	18.8703		0.322222	23.7807	20.8458	9.58599	18.0708
	0.322917	14.5786	10.755	17.0521	14.1286		0.322917	13.5618	24.9171	5.8483	14.7757		0.322917	24.319	27.0489	5.33266	18.9002		0.322917	23.832	20.8628	9.63595	18.1103
	0.323611	14.5999	10.7679	17.0778	14.1485		0.323611	13.5447	24.9555	5.87351	14.7913		0.323611	24.3574	27.1044	5.3647	18.9422		0.323611	23.896	20.9568	9.63807	18.1636
	0.324306	14.6597	10.8362	17.0948	14.1969		0.324306	13.6302	25.0367	5.89658	14.8545		0.324306	24.4386	27.1685	5.38777	18.9983		0.324306	23.9687	20.991	9.65858	18.2061
	0.325	14.6939	10.8789	17.1333	14.2354		0.325	13.6643	24.9726	5.92221	14.8531		0.325	24.4899	27.2197	5.41041	19.04		0.325	24.0328	21.0252	9.6488	18.2356
	0.325694	14.7281	10.9345	17.1803	14.2809		0.325694	13.7113	25.0922	5.94314	14.9156		0.325694	24.5668	27.2753	5.43476	19.0923		0.325694	24.0797	21.0893	9.70178	18.2903
	0.326389	14.7537	10.9814	17.2444	14.3265		0.326389	13.7711	25.1862	5.96536	14.9742		0.326389	24.6607	27.3778	5.45655	19.165		0.326389	24.1524	21.1448	9.77738	18.3582
	0.327083	14.8007	11.0114	17.2529	14.355		0.327083	13.7968	25.2546	5.96664	15.006		0.327083	24.7291	27.4205	5.47919	19.2096		0.327083	24.2165	21.179	9.79617	18.3972
	0.327778	14.8563	11.0626	17.317	14.412		0.327778	13.8267	25.3229	5.99484	15.0481		0.327778	24.7804	27.4718	5.49457	19.2489		0.327778	24.2634	21.2473	9.90684	18.4725
	0.328472	14.8819	11.1096	17.3298	14.4404		0.328472	13.8438	25.3187	6.04226	15.0682		0.328472	24.8146	27.4889	5.54157	19.2817		0.328472	24.3233	21.2943	9.80772	18.4751
	0.329167	14.9332	11.131	17.4024	14.4889		0.329167	13.9121	25.3827	6.07814	15.1243		0.329167	24.8829	27.6	5.52747	19.3368		0.329167	24.3831	21.3242	9.91709	18.5415
	0.329861	14.9588	11.1993	17.4409	14.533		0.329861	13.9207	25.4126	6.08327	15.1389		0.329861	24.9641	27.6299	5.56506	19.3863		0.329861	24.4429	21.3926	9.95639	18.5973
	0.330556	15.0143	11.1951	17.4836	14.5643		0.330556	13.942	25.5451	6.11061	15.1992		0.330556	25.0239	27.6811	5.586	19.4303		0.330556	24.5112	21.431	9.94053	18.6276
	0.33125	15.04	11.2848	17.5391	14.6213		0.33125	13.9762	25.5835	6.12685	15.2289		0.33125	25.0623	27.7708	5.63085	19.488		0.33125	24.5497	21.5208	10.0021	18.6908
	0.331944	15.0912	11.319	17.5434	14.6512		0.331944	14.0403	25.6049	6.14522	15.2635		0.331944	25.0837	27.7879	5.6488	19.5068		0.331944	24.6351	21.5165	10.0768	18.7428
	0.332639	15.1211	11.3659	17.6203	14.7025		0.332639	14.0915	25.6818	6.18964	15.321		0.332639	25.1819	27.8905	5.67827	19.5836		0.332639	24.6864	21.6233	10.1187	18.8095
	0.333333	15.1425	11.43	17.6502	14.7409		0.333333	14.13	25.6989	6.20545	15.3448		0.333333	25.2759	27.805	5.67657	19.5858		0.333333	24.7547	21.6361	10.1871	18.8593
	0.334028	15.1681	11.4514	17.6972	14.7722		0.334028	14.1685	25.6861	6.23707	15.3639		0.334028	25.3058	27.9375	5.69963	19.6476		0.334028	24.8103	21.6831	10.082	18.8584
	0.334722	15.2322	11.4898	17.7485	14.8235		0.334722	14.2112	25.8142	6.25971	15.4284		0.334722	25.3357	28.087	5.74449	19.7224		0.334722	24.8701	21.7643	10.2638	18.966
	0.335417	15.2792	11.5368	17.7698	14.862		0.335417	14.2026	25.7886	6.25843	15.4165		0.335417	25.4212	28.134	5.75474	19.77		0.335417	24.9427	21.8027	10.268	19.0045
	0.336111	15.3134	11.6052	17.8083	14.9089		0.336111	14.2881	25.9808	6.28833	15.5191		0.336111	25.481	28.181	5.79106	19.8177		0.336111	25.0111	21.8924	10.3535	19.0856
	0.336806	15.3518	11.6607	17.8638	14.9588		0.336806	14.3564	25.9723	6.30713	15.5453		0.336806	25.5963	28.2579	5.78422	19.8795		0.336806	25.0581	21.8412	10.315	19.0714
	0.3375	15.3903	11.6778	17.9236	14.9972		0.3375	14.3863	26.0364	6.36523	15.596		0.3375	25.6305	28.3433	5.82652	19.9334		0.3375	25.1221	21.9522	10.2211	19.0985
	0.338194	15.4287	11.7462	17.9706	15.0485		0.338194	14.3564	26.1175	6.37719	15.617		0.338194	25.7117	28.433	5.853	19.9992		0.338194	25.1819	21.9864	10.4176	19.1953
	0.338889	15.4629	11.7932	17.9834	15.0798		0.338889	14.4504	26.1218	6.38317	15.6518		0.338889	25.7202	28.4501	5.87009	20.0135		0.338889	25.2375	22.0548	10.4047	19.2323
	0.339583	15.5184	11.8188	18.0176	15.1183		0.339583	14.4504	26.1816	6.43828	15.6901		0.339583	25.7886	28.5441	5.87821	20.0703		0.339583	25.3101	22.0676	10.4816	19.2864
	0.340278	15.5526	11.8829	18.0646	15.1667		0.340278	14.5316	26.3226	6.43615	15.7634		0.340278	25.8398	28.6082	5.92093	20.123		0.340278	25.3657	22.2043	10.55	19.3733
	0.340972	15.5825	11.9341	18.1458	15.2208		0.340972	14.5572	26.2543	6.48698	15.7661		0.340972	25.9253	28.6466	5.95041	20.1741		0.340972	25.4255	22.1957	10.5714	19.3975
	0.341667	15.6252	11.9726	18.18	15.2593		0.341667	14.5957	26.3354	6.49339	15.8082		0.341667	25.9595	28.7363	5.97219	20.2227		0.341667	25.4853	22.1957	10.6312	19.4374
	0.342361	15.6594	12.0239	18.2013	15.2949		0.342361	14.6256	26.3568	6.49254	15.825		0.342361	26.0577	28.7321	5.9645	20.2514		0.342361	25.5493	22.2812	10.6055	19.4787
	0.343056	15.7235	12.0623	18.2697	15.3518		0.343056	14.6597	26.3226	6.55576	15.846		0.343056	26.0748	28.8303	6.02389	20.3097		0.343056	25.6092	22.3154	10.6952	19.5399
	0.34375	15.7491	12.0965	18.3423	15.396		0.34375	14.6982	26.4935	6.57456	15.9221		0.34375	26.1773	28.8218	6.02816	20.3424		0.34375	25.6775	22.3666	10.7081	19.5841
	0.344444	15.7961	12.1648	18.3637	15.4415		0.344444	14.7281	26.5747	6.57627	15.9597		0.344444	26.2671	28.9371	6.03799	20.4141		0.344444	25.733	22.4692	10.7508	19.651
	0.345139	15.8218	12.2033	18.3893	15.4714		0.345139	14.7751	26.6302	6.62284	16.0094		0.345139	26.2884	28.9628	6.07003	20.4404		0.345139	25.78	22.5076	10.785	19.6909
	0.345833	15.873	12.2375	18.4363	15.5156		0.345833	14.8178	26.6772	6.64292	16.046		0.345833	26.3183	29.0824	6.10677	20.5025		0.345833	25.8655	22.5204	10.7166	19.7008
	0.346528	15.9072	12.3144	18.5132	15.5782		0.346528	14.8648	26.7712	6.66	16.0987		0.346528	26.4209	29.1721	6.11018	20.5677		0.346528	25.9168	22.6443	10.7764	19.7792
	0.347222	15.967	12.3699	18.5174	15.6181		0.347222	14.9075	26.7968	6.70614	16.1368		0.347222	26.4465	29.202	6.17128	20.6066		0.347222	25.9723	22.687	10.896	19.8518
	0.347917	15.9926	12.3613	18.5858	15.6466		0.347917	14.946	26.8566	6.707	16.1699		0.347917	26.549	29.2404	6.17427	20.6546		0.347917	26.0449	22.7639	10.8661	19.8916
	0.348611	16.0225	12.4382	18.6114	15.6907		0.348611	14.9631	26.8652	6.72836	16.1855		0.348611	26.5875	29.3473	6.19947	20.7114		0.348611	26.1133	22.7725	10.8704	19.9187
	0.349306	16.0653	12.4852	18.667	15.7392		0.349306	15.0357	26.9506	6.76809	16.2515		0.349306	26.6772	29.3729	6.2345	20.7615		0.349306	26.1603	22.8537	10.9601	19.9913
	0.35	16.1336	12.5194	18.714	15.789		0.35	15.0699	26.9591	6.77364	16.2676		0.35	26.7071	29.4754	6.26996	20.8175		0.35	26.2329	22.8921	11.037	20.054
	0.350694	16.1635	12.5621	18.7524	15.826		0.350694	15.1169	27.083	6.82833	16.3427		0.350694	26.7883	29.4754	6.28876	20.8508		0.350694	26.3055	22.9135	11.037	20.0853
	0.351389	16.2062	12.5878	18.7994	15.8645		0.351389	15.1468	27.1685	6.8232	16.3795		0.351389	26.8566	29.5523	6.31354	20.9075		0.351389	26.3653	22.9775	11.0071	20.1167
	0.352083	16.2361	12.6348	18.8464	15.9058		0.352083	15.1681	27.2197	6.85866	16.4155		0.352083	26.9079	29.6335	6.31909	20.9535		0.352083	26.4209	23.0587	11.0327	20.1708
	0.352778	16.2831	12.7031	18.8678	15.9513		0.352778	15.2151	27.2454	6.86763	16.4427		0.352778	27.0019	29.6677	6.36822	21.0126		0.352778	26.4892	23.0502	11.1524	20.2306
	0.353472	16.3301	12.7544	18.9489	16.0112		0.353472	15.2407	27.2026	6.91419	16.4525		0.353472	27.0061	29.7317	6.36736	21.0351		0.353472	26.549	23.1655	11.1524	20.289
	0.354167	16.3429	12.7971	18.9618	16.0339		0.354167	15.3006	27.3693	6.95136	16.5404		0.354167	27.0275	29.7616	6.41564	21.0683		0.354167	26.6046	23.2296	11.1694	20.3345
	0.354861	16.3985	12.8356	19.0173	16.0838		0.354861	15.339	27.4034	6.9629	16.5684		0.354861	27.1343	29.8556	6.42205	21.1373		0.354861	26.6815	23.2125	11.2591	20.3844
	0.355556	16.4199	12.8911	19.0728	16.1279		0.355556	15.3561	27.4974	6.99024	16.6146		0.355556	27.2069	29.9197	6.43486	21.1872		0.355556	26.7327	23.3236	11.2848	20.447
	0.35625	16.4583	12.921	19.1284	16.1692		0.35625	15.4287	27.506	7.01886	16.6512		0.35625	27.2753	30.0351	6.49339	21.2679		0.35625	26.7925	23.3407	11.336	20.4897
	0.356944	16.5096	12.9808	19.1839	16.2248		0.356944	15.4501	27.4803	7.04749	16.6593		0.356944	27.3436	30.0692	6.5139	21.3089		0.356944	26.8523	23.3962	11.383	20.5439
	0.357639	16.5651	13.0022	19.2181	16.2618		0.357639	15.4928	27.6854	7.06927	16.7492		0.357639	27.4205	30.0821	6.54039	21.3477		0.357639	26.9378	23.4731	11.3062	20.5723
	0.358333	16.6121	13.0663	19.2437	16.3074		0.358333	15.527	27.711	7.08465	16.7742		0.358333	27.4761	30.1931	6.56986	21.413		0.358333	26.9848	23.5073	11.4386	20.6435
	0.359028	16.6377	13.0833	19.2993	16.3401		0.359028	15.5654	27.8136	7.11157	16.8302		0.359028	27.5359	30.3042	6.57627	21.4721		0.359028	27.0446	23.5884	11.4727	20.7019
	0.359722	16.6805	13.156	19.3206	16.3857		0.359722	15.6167	27.8307	7.13763	16.8617		0.359722	27.5829	30.3683	6.59251	21.5146		0.359722	27.1129	23.6867	11.3958	20.7318
	0.360417	16.7232	13.2029	19.3975	16.4412		0.360417	15.6551	27.9076	7.16753	16.9101		0.360417	27.6897	30.4366	6.62369	21.5833		0.360417	27.177	23.7252	11.4727	20.7916
	0.361111	16.7445	13.267	19.4018	16.4711		0.361111	15.7192	27.9844	7.20427	16.9693		0.361111	27.6897	30.4665	6.66086	21.6057		0.361111	27.2411	23.6995	11.5967	20.8458
	0.361806	16.8129	13.3183	19.483	16.538		0.361806	15.7577	28.0443	7.24358	17.0152		0.361806	27.7666	30.5306	6.68863	21.6619		0.361806	27.3095	23.7935	11.6522	20.9184
	0.3625	16.8428	13.361	19.5257	16.5765		0.3625	15.7918	28.0144	7.26024	17.0221		0.3625	27.8563	30.6502	6.69503	21.7339		0.3625	27.3522	23.849	11.6094	20.9369
	0.363194	16.8855	13.4294	19.5641	16.6263		0.363194	15.8474	28.1425	7.28416	17.0914		0.363194	27.8648	30.6972	6.74416	21.7687		0.363194	27.4419	23.9345	11.6607	21.0124
	0.363889	16.924	13.4721	19.6111	16.6691		0.363889	15.8388	28.087	7.30125	17.0757		0.363889	27.993	30.7058	6.75015	21.8163		0.363889	27.5102	23.9516	11.7718	21.0779
	0.364583	16.9752	13.5148	19.6325	16.7075		0.364583	15.8816	28.228	7.30467	17.1381		0.364583	28.0314	30.8596	6.76723	21.8861		0.364583	27.5743	23.9986	11.7974	21.1234
	0.365278	17.018	13.5575	19.7179	16.7645		0.365278	15.9243	28.3177	7.32432	17.1888		0.365278	28.0699	30.8809	6.81722	21.9227		0.365278	27.6555	24.0968	11.8059	21.1861
	0.365972	17.0521	13.6088	19.7436	16.8015		0.365972	15.9585	28.4031	7.40592	17.2558		0.365972	28.1724	30.9493	6.82405	21.9819		0.365972	27.6939	24.1139	11.823	21.2103
	0.366667	17.0778	13.6558	19.8205	16.8513		0.366667	16.0268	28.3689	7.41574	17.2705		0.366667	28.2322	31.0048	6.87318	22.0367		0.366667	27.7666	24.1737	11.9427	21.2943
	0.367361	17.1418	13.7156	19.8546	16.904		0.367361	16.0482	28.4373	7.45675	17.3141		0.367361	28.2579	31.1031	6.87446	22.0785		0.367361	27.8349	24.225	11.9427	21.3342
	0.368056	17.1675	13.7669	19.8973	16.9439		0.368056	16.0866	28.5484	7.46103	17.3653		0.368056	28.3177	31.2013	6.9112	22.1434		0.368056	27.899	24.2464	11.9042	21.3499
	0.36875	17.2187	13.8096	19.9486	16.9923		0.36875	16.1464	28.527	7.46273	17.3787		0.36875	28.386	31.2868	6.91975	22.1975		0.36875	27.9588	24.3959	11.9982	21.451
	0.369444	17.2572	13.8694	19.9657	17.0308		0.369444	16.1806	28.6765	7.50844	17.4552		0.369444	28.4373	31.2526	6.96033	22.2167		0.369444	28.0229	24.4343	12.0239	21.4937
	0.370139	17.3255	13.8822	19.9999	17.0692		0.370139	16.1977	28.7107	7.558	17.4888		0.370139	28.48	31.385	6.98468	22.2832		0.370139	28.0827	24.4258	12.058	21.5222
	0.370833	17.3341	13.9677	20.1024	17.1347		0.370833	16.2532	28.809	7.55886	17.5404		0.370833	28.5526	31.4363	7.00434	22.3311		0.370833	28.1553	24.5027	11.9939	21.5506
	0.371528	17.364	14.0018	20.1238	17.1632		0.371528	16.3002	28.8389	7.61354	17.5842		0.371528	28.5868	31.4491	7.04492	22.3603		0.371528	28.2109	24.554	12.1563	21.6404
	0.372222	17.4238	14.0616	20.1793	17.2216		0.372222	16.3301	28.8517	7.63789	17.6066		0.372222	28.7278	31.5944	7.05902	22.4604		0.372222	28.2878	24.6351	12.1776	21.7002
	0.372917	17.4494	14.1129	20.2135	17.2586		0.372917	16.3985	28.9542	7.64088	17.6645		0.372917	28.762	31.62	7.08465	22.4889		0.372917	28.3476	24.7163	12.2118	21.7586
	0.373611	17.505	14.1599	20.269	17.3113		0.373611	16.4113	29.014	7.69044	17.7053		0.373611	28.8303	31.7396	7.09918	22.5564		0.373611	28.433	24.7462	12.1819	21.787
	0.374306	17.5562	14.2197	20.316	17.364		0.374306	16.4498	29.108	7.70368	17.7538		0.374306	28.873	31.7482	7.13634	22.5859		0.374306	28.4757	24.8188	12.293	21.8625
	0.375	17.5819	14.271	20.3758	17.4096		0.375	16.5267	29.1123	7.72547	17.7881		0.375	28.9628	31.8721	7.17308	22.6693		0.375	28.5484	24.8872	12.3187	21.9181
	0.375694	17.6374	14.3094	20.3929	17.4466		0.375694	16.5437	29.1849	7.77332	17.834		0.375694	29.0354	31.8977	7.18975	22.7076		0.375694	28.6167	24.8487	12.3656	21.9437
	0.376389	17.6929	14.3521	20.457	17.5007		0.376389	16.5779	29.2362	7.78528	17.8665		0.376389	29.0781	31.9831	7.18206	22.7478		0.376389	28.6808	24.994	12.4511	22.0419
	0.377083	17.7228	14.3949	20.4912	17.5363		0.377083	16.6505	29.3259	7.82287	17.9331		0.377083	29.1593	32.0857	7.25682	22.8339		0.377083	28.7534	25.0538	12.4211	22.0761
	0.377778	17.7698	14.4461	20.5339	17.5833		0.377778	16.6719	29.4241	7.81475	17.9703		0.377778	29.1892	32.1028	7.26579	22.8526		0.377778	28.8303	25.1008	12.5066	22.1459
	0.378472	17.8083	14.5316	20.5937	17.6445		0.378472	16.7146	29.4669	7.872	18.0178		0.378472	29.2789	32.201	7.30766	22.9292		0.378472	28.8901	25.1734	12.4895	22.1844
	0.379167	17.8425	14.5658	20.6621	17.6901		0.379167	16.7488	29.4241	7.90661	18.0265		0.379167	29.3344	32.2096	7.33671	22.9602		0.379167	28.9457	25.2033	12.5023	22.2171
	0.379861	17.9023	14.6256	20.6877	17.7385		0.379861	16.8172	29.5694	7.94719	18.1112		0.379861	29.3857	32.3335	7.35123	23.0235		0.379861	29.0012	25.1948	12.6134	22.2698
	0.380556	17.9322	14.6683	20.7389	17.7798		0.380556	16.8257	29.5096	7.96001	18.0984		0.380556	29.4754	32.3975	7.39822	23.0904		0.380556	29.0867	25.2887	12.6433	22.3396
	0.38125	17.9792	14.7324	20.7646	17.8254		0.38125	16.8855	29.6591	7.97795	18.1742		0.38125	29.5352	32.3719	7.40549	23.1042		0.38125	29.1465	25.3571	12.6988	22.4008
	0.381944	18.0133	14.7623	20.8329	17.8695		0.381944	16.9325	29.7018	8.02665	18.2203		0.381944	29.5609	32.5471	7.4559	23.1879		0.381944	29.2063	25.3998	12.7288	22.445
	0.382639	18.0561	14.8221	20.8458	17.908		0.382639	16.9368	29.8215	8.0369	18.265		0.382639	29.7061	32.6111	7.46786	23.2617		0.382639	29.2746	25.4853	12.8312	22.5304
	0.383333	18.1159	14.8563	20.9141	17.9621		0.383333	16.988	29.8556	8.06553	18.3031		0.383333	29.7317	32.6752	7.47213	23.293		0.383333	29.3473	25.5109	12.8185	22.5589
	0.384028	18.1415	14.9118	20.9568	18.0034		0.384028	17.0692	29.8642	8.08176	18.3384		0.384028	29.783	32.7308	7.52126	23.345		0.384028	29.4113	25.5921	12.8526	22.6187
	0.384722	18.1885	14.9802	21.0038	18.0575		0.384722	17.0948	30.0351	8.09714	18.409		0.384722	29.8001	32.8034	7.51913	23.3742		0.384722	29.4797	25.6903	12.7928	22.6543
	0.385417	18.2184	15.04	21.0508	18.1031		0.385417	17.1461	29.9923	8.16421	18.4342		0.385417	29.9112	32.8931	7.58107	23.4618		0.385417	29.5395	25.6775	12.8398	22.6856
	0.386111	18.2739	15.0784	21.1106	18.1543		0.386111	17.1846	30.0991	8.15524	18.4796		0.386111	29.9582	32.9401	7.59773	23.4987		0.386111	29.5993	25.733	12.874	22.7355
	0.386806	18.3252	15.1468	21.1491	18.207		0.386806	17.2102	30.2145	8.22061	18.5484		0.386806	30.0607	33.0085	7.60713	23.5588		0.386806	29.6762	25.8698	13.0064	22.8508
	0.3875	18.3594	15.2023	21.2046	18.2554		0.3875	17.2615	30.2188	8.2488	18.5763		0.3875	30.1205	33.1238	7.65412	23.6328		0.3875	29.7488	25.8655	13.1004	22.9049
	0.388194	18.4021	15.2237	21.2345	18.2868		0.388194	17.3298	30.317	8.2723	18.6397		0.388194	30.159	33.1751	7.67292	23.669		0.388194	29.8129	25.921	13.126	22.9533
	0.388889	18.432	15.3006	21.3157	18.3494		0.388889	17.3341	30.3213	8.26803	18.6411		0.388889	30.2487	33.1708	7.71607	23.7118		0.388889	29.8813	25.9766	13.1389	22.9989
	0.389583	18.4961	15.3604	21.3499	18.4021		0.389583	17.3811	30.2658	8.31331	18.6534		0.389583	30.3127	33.2392	7.7276	23.7598		0.389583	29.9582	26.0321	13.1816	23.0573
	0.390278	18.5388	15.4116	21.3755	18.442		0.390278	17.4494	30.3768	8.33254	18.7196		0.390278	30.3768	33.3459	7.75196	23.8249		0.390278	30.018	26.0876	13.1645	23.09
	0.390972	18.5559	15.4458	21.4182	18.4733		0.390972	17.4665	30.5434	8.38081	18.7969		0.390972	30.4452	33.4442	7.78613	23.8918		0.390972	30.0863	26.1859	13.3012	23.1911
	0.391667	18.6114	15.5142	21.4609	18.5288		0.391667	17.4793	30.5733	8.41798	18.8236		0.391667	30.505	33.5168	7.80066	23.9408		0.391667	30.1632	26.2073	13.22	23.1968
	0.392361	18.6584	15.5825	21.4866	18.5758		0.392361	17.5391	30.646	8.42866	18.8713		0.392361	30.5904	33.598	7.84936	24.0126		0.392361	30.2273	26.2329	13.3226	23.2609
	0.393056	18.7225	15.6252	21.5848	18.6442		0.393056	17.6075	30.7314	8.48291	18.9406		0.393056	30.6075	33.692	7.86773	24.0557		0.393056	30.2957	26.3696	13.3867	23.3506
	0.39375	18.7524	15.6808	21.6105	18.6812		0.39375	17.6118	30.7784	8.50769	18.966		0.39375	30.7357	33.7518	7.89892	24.1288		0.39375	30.3811	26.4038	13.3482	23.3777
	0.394444	18.7994	15.732	21.6532	18.7282		0.394444	17.663	30.8339	8.53076	19.0092		0.394444	30.7998	33.7603	7.92583	24.162		0.394444	30.4281	26.408	13.4336	23.4233
	0.395139	18.8336	15.7961	21.7215	18.7837		0.395139	17.7228	30.8596	8.54101	19.0411		0.395139	30.8211	33.8928	7.94933	24.2211		0.395139	30.4922	26.4892	13.5148	23.4987
	0.395833	18.8891	15.8474	21.7301	18.8222		0.395833	17.7741	30.9664	8.57775	19.1061		0.395833	30.8681	33.9526	7.97368	24.2648		0.395833	30.5776	26.5661	13.5276	23.5571
	0.396528	18.9276	15.8944	21.7728	18.8649		0.396528	17.8168	30.9877	8.60125	19.1353		0.396528	31.0134	34.038	7.99589	24.3491		0.396528	30.6332	26.6046	13.5746	23.6041
	0.397222	18.9746	15.9499	21.8155	18.9133		0.397222	17.851	31.1116	8.635	19.1992		0.397222	31.0347	34.1149	8.05827	24.4026		0.397222	30.6844	26.7199	13.5832	23.6625
	0.397917	19.0216	16.0012	21.918	18.9803		0.397917	17.8895	31.1543	8.67644	19.2401		0.397917	31.0945	34.1448	8.07194	24.4371		0.397917	30.7741	26.7968	13.6729	23.7479
	0.398611	19.0557	16.0567	21.9309	19.0144		0.398611	17.9407	31.2013	8.69695	19.2797		0.398611	31.1159	34.2388	8.10526	24.4867		0.398611	30.8425	26.7669	13.7199	23.7764
	0.399306	19.0814	16.1123	21.9907	19.0614		0.399306	17.9621	31.2868	8.72044	19.3231		0.399306	31.2441	34.2815	8.1326	24.5527		0.399306	30.9108	26.8908	13.6985	23.8334
	0.4	19.154	16.1635	22.012	19.1099		0.4	18.039	31.4021	8.73582	19.3923		0.4	31.321	34.3969	8.15738	24.6251		0.4	30.9835	26.9036	13.7455	23.8775
	0.400694	19.1754	16.2319	22.0676	19.1583		0.400694	18.0475	31.4577	8.77427	19.4265		0.400694	31.3765	34.4866	8.18686	24.6833		0.400694	31.039	26.9677	13.7925	23.9331
	0.401389	19.2437	16.2831	22.1188	19.2152		0.401389	18.1244	31.4406	8.79349	19.4528		0.401389	31.4491	34.6105	8.21719	24.7589		0.401389	31.1074	27.0531	13.895	24.0185
	0.402083	19.2864	16.3259	22.1872	19.2665		0.402083	18.1073	31.4278	8.83365	19.4563		0.402083	31.4876	34.6618	8.24795	24.7991		0.402083	31.1843	27.1001	13.8865	24.0569
	0.402778	19.3206	16.3857	22.2256	19.3106		0.402778	18.2056	31.5175	8.87637	19.5332		0.402778	31.5901	34.7429	8.26162	24.8649		0.402778	31.2483	27.1856	13.9591	24.131
	0.403472	19.3633	16.4412	22.2385	19.3477		0.403472	18.244	31.6499	8.90329	19.5991		0.403472	31.5901	34.8027	8.30049	24.8978		0.403472	31.321	27.2454	14.0317	24.1994
	0.404167	19.4146	16.501	22.3239	19.4132		0.404167	18.3295	31.6029	8.93405	19.6222		0.404167	31.6926	34.8369	8.31758	24.949		0.404167	31.3893	27.2539	13.9933	24.2122
	0.404861	19.4488	16.548	22.3538	19.4502		0.404861	18.3551	31.8123	8.95669	19.708		0.404861	31.808	34.9523	8.3257	25.0286		0.404861	31.4748	27.3223	14.0275	24.2748
	0.405556	19.5129	16.6078	22.4222	19.5143		0.405556	18.3808	31.8763	8.95669	19.7379		0.405556	31.855	35.0548	8.37782	25.0959		0.405556	31.5474	27.4291	14.1471	24.3745
	0.40625	19.547	16.6676	22.4692	19.5613		0.40625	18.4192	31.9746	9.02462	19.8061		0.40625	31.9105	35.0847	8.41712	25.1374		0.40625	31.6029	27.4718	14.0531	24.3759
	0.406944	19.5769	16.7189	22.4692	19.5883		0.406944	18.4705	32.013	9.04042	19.8413		0.406944	31.9703	35.136	8.43293	25.1797		0.406944	31.6841	27.5487	14.0958	24.4429
	0.407639	19.6453	16.7702	22.5845	19.6667		0.407639	18.4747	31.9789	9.05495	19.8362		0.407639	32.0344	35.2214	8.44916	25.235		0.407639	31.7524	27.5871	14.2453	24.5283
	0.408333	19.6795	16.8513	22.6101	19.7136		0.408333	18.5687	32.0558	9.1169	19.9138		0.408333	32.1668	35.2898	8.50342	25.32		0.408333	31.8123	27.6555	14.1984	24.5554
	0.409028	19.7478	16.8898	22.6571	19.7649		0.409028	18.5687	32.0387	9.13484	19.9141		0.409028	32.1967	35.3923	8.54187	25.377		0.409028	31.9062	27.6555	14.2453	24.6024
	0.409722	19.782	16.9539	22.6913	19.8091		0.409722	18.6072	32.1711	9.16474	19.981		0.409722	32.2309	35.4436	8.55169	25.4087		0.409722	31.9618	27.7708	14.3137	24.6821
	0.410417	19.8034	16.9966	22.7682	19.8561		0.410417	18.6841	32.3634	9.20148	20.083		0.410417	32.3078	35.5034	8.59911	25.4701		0.410417	32.0259	27.8392	14.4034	24.7562
	0.411111	19.8461	17.0564	22.828	19.9102		0.411111	18.7097	32.3634	9.24164	20.1049		0.411111	32.3591	35.5888	8.6256	25.5245		0.411111	32.0985	27.899	14.382	24.7932
	0.411806	19.9272	17.1205	22.8408	19.9628		0.411806	18.7652	32.5086	9.21216	20.162		0.411806	32.4573	35.6572	8.6491	25.5879		0.411806	32.1754	28.1169	14.5016	24.9313
	0.4125	19.9742	17.1931	22.8964	20.0212		0.4125	18.7909	32.5684	9.28949	20.2163		0.4125	32.5641	35.7896	8.679	25.6776		0.4125	32.2395	27.993	14.523	24.9185
	0.413194	19.9999	17.2316	22.9562	20.0625		0.413194	18.8507	32.5599	9.33776	20.2494		0.413194	32.6111	35.8152	8.72258	25.7163		0.413194	32.3206	28.1041	14.5487	24.9911
	0.413889	20.0511	17.2871	23.0117	20.1167		0.413889	18.9105	32.624	9.34033	20.2916		0.413889	32.6282	35.9519	8.7371	25.7724		0.413889	32.4018	28.0314	14.5316	24.9883
	0.414583	20.0853	17.3426	23.0459	20.1579		0.414583	18.9618	32.6539	9.39629	20.3373		0.414583	32.7393	35.9861	8.75718	25.8275		0.414583	32.4573	28.1553	14.6042	25.0723
	0.415278	20.1579	17.3982	23.0972	20.2178		0.415278	18.9618	32.7009	9.41808	20.3602		0.415278	32.735	36.0545	8.7999	25.8631		0.415278	32.5342	28.2579	14.6854	25.1592
	0.415972	20.1836	17.458	23.1399	20.2605		0.415972	19.0258	32.8675	9.44286	20.4454		0.415972	32.8632	36.1399	8.8093	25.9375		0.415972	32.6026	28.3561	14.6555	25.2047
	0.416667	20.2434	17.505	23.1997	20.316		0.416667	19.0686	32.9273	9.44029	20.4787		0.416667	32.9358	36.1912	8.84861	25.9919		0.416667	32.6539	28.3561	14.758	25.256
	0.417361	20.269	17.5605	23.2552	20.3616		0.417361	19.1284	33.0085	9.51847	20.5518		0.417361	32.9956	36.3364	8.88193	26.0713		0.417361	32.735	28.4202	14.758	25.3044
	0.418056	20.3459	17.6331	23.2894	20.4228		0.418056	19.201	33.0768	9.51719	20.5983		0.418056	33.0554	36.3962	8.9238	26.1252		0.418056	32.8162	28.4928	14.8519	25.387
	0.41875	20.3801	17.6758	23.3236	20.4598		0.41875	19.1882	33.1452	9.57956	20.6376		0.41875	33.1409	36.4048	8.94217	26.1626		0.41875	32.8717	28.5612	14.9161	25.4497
	0.419444	20.4228	17.7485	23.4048	20.5253		0.419444	19.2266	33.1238	9.60861	20.653		0.419444	33.2178	36.5287	8.95242	26.233		0.419444	32.9572	28.5954	14.9332	25.4952
	0.420139	20.4613	17.7955	23.409	20.5553		0.420139	19.2993	33.1879	9.61844	20.7019		0.420139	33.2776	36.5116	8.98147	26.2569		0.420139	33.0298	28.6509	14.993	25.5579
	0.420833	20.5211	17.8382	23.4646	20.6079		0.420833	19.3505	33.3246	9.64365	20.7729		0.420833	33.3801	36.6696	9.02504	26.3583		0.420833	33.0896	28.7406	14.9973	25.6092
	0.421528	20.5638	17.9194	23.5415	20.6749		0.421528	19.4189	33.3331	9.65817	20.8034		0.421528	33.41	36.7252	9.05025	26.3951		0.421528	33.1665	28.7962	15.1211	25.6946
	0.422222	20.6364	17.9493	23.5415	20.7091		0.422222	19.4146	33.4955	9.73208	20.8807		0.422222	33.457	36.9089	9.08144	26.4824		0.422222	33.2434	28.8346	15.0955	25.7245
	0.422917	20.6663	18.0518	23.644	20.7874		0.422917	19.483	33.4827	9.7308	20.8988		0.422917	33.504	36.9302	9.11946	26.5179		0.422917	33.3203	28.8987	15.2109	25.81
	0.423611	20.7646	18.0903	23.6739	20.8429		0.423611	19.5342	33.6236	9.7607	20.9729		0.423611	33.6108	37.0029	9.1468	26.5868		0.423611	33.3929	28.92	15.228	25.847
	0.424306	20.7859	18.1586	23.738	20.8942		0.424306	19.5898	33.7262	9.79744	21.0378		0.424306	33.6322	37.0499	9.1814	26.6212		0.424306	33.4656	29.0183	15.1852	25.8897
	0.425	20.8244	18.2099	23.7593	20.9312		0.425	19.6581	33.7475	9.85127	21.0856		0.425	33.7903	37.2122	9.22327	26.7419		0.425	33.5467	29.0952	15.3049	25.9823
	0.425694	20.8543	18.2611	23.8191	20.9782		0.425694	19.6666	33.7988	9.8816	21.1157		0.425694	33.8116	37.2806	9.23566	26.7759		0.425694	33.598	29.1635	15.2878	26.0164
	0.426389	20.8928	18.3252	23.896	21.038		0.426389	19.7436	33.9141	9.90083	21.1862		0.426389	33.9099	37.3532	9.25659	26.8399		0.426389	33.692	29.3216	15.3732	26.1289
	0.427083	20.944	18.3637	23.9559	21.0878		0.427083	19.782	33.944	9.92689	21.2176		0.427083	33.9996	37.3105	9.31961	26.8766		0.427083	33.7561	29.3302	15.4074	26.1645
	0.427778	20.991	18.4235	23.9943	21.1363		0.427778	19.8333	34.0252	9.99738	21.2853		0.427778	34.0679	37.4942	9.32388	26.962		0.427778	33.8372	29.3216	15.3134	26.1574
	0.428472	21.0423	18.4918	24.0285	21.1875		0.428472	19.8546	34.0594	10.0046	21.3062		0.428472	34.0765	37.5796	9.37088	27.009		0.428472	33.9013	29.4498	15.4885	26.2799
	0.429167	21.0893	18.5516	24.084	21.2416		0.429167	19.9059	34.1064	10.032	21.3481		0.429167	34.2345	37.695	9.40932	27.1129		0.429167	33.9782	29.5096	15.5141	26.334
	0.429861	21.1448	18.6114	24.1481	21.3015		0.429861	19.9614	34.1406	10.0691	21.3904		0.429861	34.2773	37.7505	9.43495	27.1542		0.429861	34.0509	29.5694	15.6423	26.4209
	0.430556	21.1833	18.6542	24.178	21.3385		0.430556	20.0084	34.3029	10.0845	21.4653		0.430556	34.3328	37.8188	9.48194	27.2112		0.430556	34.1363	29.6036	15.6039	26.4479
	0.43125	21.2174	18.7097	24.2293	21.3855		0.43125	20.0811	34.3328	10.1349	21.5163		0.43125	34.367	37.9	9.48622	27.2511		0.43125	34.2004	29.642	15.6167	26.4864
	0.431944	21.2858	18.7994	24.2934	21.4595		0.431944	20.0682	34.4311	10.2082	21.5692		0.431944	34.4652	37.9769	9.53748	27.3265		0.431944	34.2773	29.7317	15.591	26.5333
	0.432639	21.337	18.8549	24.3361	21.5094		0.432639	20.1238	34.4994	10.2424	21.6219		0.432639	34.478	38.0367	9.58021	27.365		0.432639	34.3456	29.7531	15.7919	26.6302
	0.433333	21.3883	18.9148	24.3574	21.5535		0.433333	20.1836	34.5208	10.2509	21.6518		0.433333	34.5934	38.1392	9.58875	27.4405		0.433333	34.414	29.7659	15.8217	26.6672
	0.434028	21.4481	18.966	24.4215	21.6119		0.434028	20.222	34.6618	10.2894	21.7244		0.434028	34.6917	38.2247	9.61438	27.5102		0.434028	34.4994	29.9496	15.8474	26.7655
	0.434722	21.4866	19.0387	24.5027	21.676		0.434722	20.2605	34.6489	10.315	21.7415		0.434722	34.7216	38.3443	9.65711	27.5743		0.434722	34.5891	29.9838	15.8645	26.8125
	0.435417	21.5464	19.0942	24.5796	21.74		0.435417	20.3288	34.7985	10.315	21.8141		0.435417	34.8625	38.3913	9.69982	27.6512		0.435417	34.6532	30.0607	15.9499	26.8879
	0.436111	21.5763	19.1668	24.6095	21.7842		0.436111	20.3502	34.8326	10.3791	21.854		0.436111	34.8754	38.4853	9.734	27.6982		0.436111	34.7386	30.0906	15.9798	26.9364
	0.436806	21.6318	19.2053	24.618	21.8184		0.436806	20.4356	34.948	10.4389	21.9408		0.436806	34.9608	38.5451	9.75109	27.7523		0.436806	34.8113	30.2444	16.014	27.0232
	0.4375	21.6959	19.2864	24.6992	21.8938		0.4375	20.4741	34.995	10.456	21.975		0.4375	35.0249	38.6263	9.77673	27.8093		0.4375	34.8839	30.2102	16.0439	27.046
	0.438194	21.7472	19.3462	24.7334	21.9423		0.438194	20.5467	35.0548	10.4944	22.032		0.438194	35.0676	38.7502	9.84507	27.8876		0.438194	34.9523	30.3341	16.1379	27.1414
	0.438889	21.7856	19.389	24.7932	21.9893		0.438889	20.551	35.1659	10.5243	22.0804		0.438889	35.1701	38.8014	9.84507	27.9389		0.438889	35.0334	30.3213	16.1293	27.1613
	0.439583	21.8283	19.453	24.8445	22.0419		0.439583	20.598	35.1189	10.5585	22.0918		0.439583	35.2086	38.9082	9.89207	28.003		0.439583	35.1146	30.4025	16.1763	27.2311
	0.440278	21.901	19.5257	24.8829	22.1032		0.440278	20.6492	35.1488	10.5842	22.1274		0.440278	35.2983	38.9766	9.92198	28.0656		0.440278	35.1872	30.4708	16.1763	27.2781
	0.440972	21.9394	19.5769	24.9555	22.1573		0.440972	20.7133	35.4051	10.6098	22.2427		0.440972	35.3966	39.0578	9.94761	28.134		0.440972	35.2513	30.6246	16.2105	27.3621
	0.441667	22.0035	19.6367	24.994	22.2114		0.441667	20.7432	35.4735	10.6568	22.2912		0.441667	35.4478	39.109	9.96896	28.1753		0.441667	35.3367	30.6374	16.4327	27.4689
	0.442361	22.0334	19.6966	25.0623	22.2641		0.442361	20.8158	35.5034	10.6867	22.3353		0.442361	35.5418	39.1945	10.0245	28.2536		0.442361	35.4136	30.6802	16.3814	27.4917
	0.443056	22.1018	19.7564	25.1264	22.3282		0.443056	20.8458	35.4777	10.7379	22.3538		0.443056	35.6358	39.3141	10.0501	28.3333		0.443056	35.4863	30.7613	16.3942	27.5473
	0.44375	22.1317	19.7991	25.1307	22.3538		0.44375	20.8757	35.6913	10.7721	22.4464		0.44375	35.6956	39.3568	10.0672	28.3732		0.44375	35.5632	30.7442	16.501	27.6028
	0.444444	22.1872	19.8803	25.2118	22.4264		0.444444	20.9654	35.7084	10.755	22.4763		0.444444	35.7597	39.4764	10.1057	28.4473		0.444444	35.6443	30.8767	16.5608	27.694
	0.445139	22.2556	19.9401	25.2845	22.4934		0.445139	20.9696	35.6828	10.8234	22.4919		0.445139	35.8323	39.579	10.1441	28.5185		0.445139	35.717	30.9536	16.6036	27.758
	0.445833	22.2769	20.0041	25.3058	22.529		0.445833	20.9995	35.7853	10.8618	22.5489		0.445833	35.9135	39.643	10.1954	28.584		0.445833	35.7853	31.0134	16.5908	27.7965
	0.446528	22.3538	20.0426	25.3913	22.5959		0.446528	21.1192	35.9477	10.8661	22.6443		0.446528	35.9477	39.7627	10.2082	28.6395		0.446528	35.8579	31.0134	16.6847	27.852
	0.447222	22.4051	20.1238	25.4425	22.6571		0.447222	21.1363	35.9776	10.9387	22.6842		0.447222	36.063	39.7926	10.2381	28.6979		0.447222	35.9562	31.1202	16.689	27.9218
	0.447917	22.4435	20.1964	25.4724	22.7041		0.447917	21.1918	36.0673	10.9558	22.7383		0.447917	36.1015	39.8823	10.2723	28.752		0.447917	36.0374	31.2868	16.783	28.0357
	0.448611	22.5076	20.2562	25.5451	22.7696		0.448611	21.2473	36.1356	10.9943	22.7924		0.448611	36.1912	40.0062	10.315	28.8374		0.448611	36.1228	31.2825	16.8172	28.0742
	0.449306	22.5589	20.2989	25.5622	22.8067		0.449306	21.2986	36.2125	11.0199	22.8437		0.449306	36.2894	40.0617	10.3535	28.9015		0.449306	36.1783	31.3295	16.7232	28.077
	0.45	22.6016	20.3673	25.6348	22.8679		0.45	21.3627	36.298	11.0712	22.9106		0.45	36.3236	40.1813	10.3748	28.9599		0.45	36.2638	31.4577	16.736	28.1525
	0.450694	22.6699	20.4356	25.7117	22.9391		0.450694	21.3627	36.3279	11.0883	22.9263		0.450694	36.392	40.2668	10.3919	29.0169		0.450694	36.3364	31.4577	17.0051	28.2664
	0.451389	22.6956	20.4954	25.716	22.969		0.451389	21.4011	36.4475	11.131	22.9932		0.451389	36.4731	40.3223	10.4389	29.0781		0.451389	36.4133	31.5559	16.9795	28.3162
	0.452083	22.7682	20.5723	25.7758	23.0388		0.452083	21.4994	36.5159	11.1566	23.0573		0.452083	36.5372	40.4035	10.4816	29.1408		0.452083	36.4902	31.6286	17.018	28.3789
	0.452778	22.8109	20.6108	25.8185	23.0801		0.452778	21.5464	36.6611	11.1993	23.1356		0.452778	36.6526	40.4846	10.4816	29.2063		0.452778	36.5714	31.7055	17.0094	28.4287
	0.453472	22.8579	20.6791	25.8826	23.1399		0.453472	21.5848	36.7423	11.2207	23.1826		0.453472	36.7252	40.5701	10.5457	29.2803		0.453472	36.6483	31.7183	17.176	28.5142
	0.454167	22.9348	20.7304	25.9723	23.2125		0.454167	21.6404	36.7807	11.272	23.231		0.454167	36.7893	40.6854	10.5671	29.3473		0.454167	36.7337	31.7909	17.1846	28.5697
	0.454861	22.9861	20.8287	25.9808	23.2652		0.454861	21.6703	36.8064	11.3104	23.2623		0.454861	36.8491	40.7623	10.6269	29.4128		0.454861	36.8021	31.9404	17.2187	28.6537
	0.455556	23.0331	20.8842	26.0236	23.3136		0.455556	21.7515	36.9302	11.3147	23.3321		0.455556	36.926	40.8563	10.6568	29.4797		0.455556	36.8918	31.996	17.2785	28.7221
	0.45625	23.0843	20.9355	26.1175	23.3791		0.45625	21.7429	37.0071	11.3574	23.3691		0.45625	36.9943	40.9588	10.6653	29.5395		0.45625	36.973	32.0301	17.2999	28.7677
	0.456944	23.1228	21.0124	26.1218	23.419		0.456944	21.8369	37.0413	11.4044	23.4275		0.456944	37.0798	41.0187	10.7251	29.6079		0.456944	37.037	32.0729	17.3597	28.8232
	0.457639	23.204	21.0508	26.1731	23.476		0.457639	21.8582	37.0969	11.4386	23.4646		0.457639	37.1567	41.1255	10.7465	29.6762		0.457639	37.1439	32.1754	17.4025	28.9072
	0.458333	23.2595	21.132	26.2329	23.5415		0.458333	21.8497	37.2592	11.4898	23.5329		0.458333	37.2378	41.1724	10.7892	29.7332		0.458333	37.2165	32.2352	17.4794	28.977
	0.459028	23.2851	21.179	26.3012	23.5885		0.459028	21.995	37.3404	11.5069	23.6141		0.459028	37.3532	41.275	10.8063	29.8115		0.459028	37.2891	32.3377	17.4964	29.0411
	0.459722	23.362	21.2687	26.3653	23.6653		0.459722	22.0462	37.366	11.5325	23.6483		0.459722	37.3788	41.3861	10.8618	29.8756		0.459722	37.3745	32.3975	17.5519	29.108
	0.460417	23.3962	21.32	26.3909	23.7024		0.460417	22.0676	37.3532	11.5753	23.6653		0.460417	37.4344	41.5099	10.8832	29.9425		0.460417	37.4429	32.4317	17.599	29.1579
	0.461111	23.4603	21.3712	26.4465	23.7593		0.461111	22.1445	37.4899	11.6009	23.7451		0.461111	37.5454	41.5014	10.9302	29.9923		0.461111	37.5283	32.5086	17.6161	29.2177
	0.461806	23.4945	21.4353	26.4721	23.8006		0.461806	22.1829	37.6095	11.6565	23.8163		0.461806	37.6052	41.6039	10.943	30.0507		0.461806	37.6095	32.6154	17.7143	29.3131
	0.4625	23.5671	21.525	26.5875	23.8932		0.4625	22.2171	37.7078	11.6864	23.8704		0.4625	37.6309	41.715	10.9686	30.1048		0.4625	37.7035	32.6752	17.6801	29.3529
	0.463194	23.6141	21.5806	26.6259	23.9402		0.463194	22.3154	37.7975	11.712	23.9416		0.463194	37.742	41.8175	11.0028	30.1874		0.463194	37.7719	32.688	17.8297	29.4299
	0.463889	23.6782	21.6489	26.6387	23.9886		0.463889	22.3538	37.853	11.7504	23.9858		0.463889	37.8188	41.9457	11.0541	30.2729		0.463889	37.8445	32.7906	17.7528	29.4626
	0.464583	23.7209	21.7215	26.737	24.0598		0.464583	22.3923	37.947	11.7803	24.0399		0.464583	37.9214	42.0269	11.084	30.3441		0.464583	37.9256	32.8461	17.7741	29.5153
	0.465278	23.7764	21.7728	26.7883	24.1125		0.465278	22.4521	37.9641	11.8102	24.0755		0.465278	37.994	42.0226	11.1267	30.3811		0.465278	38.0154	32.8675	17.9877	29.6235
	0.465972	23.8362	21.8369	26.8438	24.1723		0.465972	22.4905	38.0495	11.8145	24.1182		0.465972	38.0709	42.0952	11.1481	30.4381		0.465972	38.1051	32.9145	17.9835	29.6677
	0.466667	23.8619	21.8924	26.8865	24.2136		0.466667	22.5161	38.1008	11.8786	24.1652		0.466667	38.1991	42.2448	11.1822	30.542		0.466667	38.1649	33.0469	17.9749	29.7289
	0.467361	23.9559	21.9394	26.9591	24.2848		0.467361	22.6272	38.2503	11.947	24.2748		0.467361	38.1991	42.3729	11.2292	30.6004		0.467361	38.2461	33.1067	18.1586	29.8371
	0.468056	24.0071	22.0334	27.0019	24.3475		0.468056	22.64	38.3614	11.9726	24.3247		0.468056	38.2674	42.4327	11.2463	30.6488		0.468056	38.3315	33.1152	18.1543	29.867
	0.46875	24.0584	22.0932	26.9976	24.3831		0.46875	22.7041	38.3699	11.9854	24.3532		0.46875	38.3529	42.484	11.319	30.7186		0.46875	38.4169	33.1922	18.2227	29.9439
	0.469444	24.1225	22.153	27.1258	24.4671		0.469444	22.7426	38.4597	12.0367	24.413		0.469444	38.4127	42.5737	11.3446	30.777		0.469444	38.4981	33.2605	18.2184	29.9923
	0.470139	24.1566	22.2256	27.1386	24.507		0.470139	22.7853	38.5537	12.0538	24.4642		0.470139	38.5024	42.7061	11.3788	30.8624		0.470139	38.5836	33.4186	18.2141	30.0721
	0.470833	24.2122	22.3068	27.1941	24.571		0.470833	22.8323	38.6263	12.1264	24.5283		0.470833	38.5921	42.7873	11.4044	30.9279		0.470833	38.6604	33.4485	18.3209	30.1433
	0.471528	24.2848	22.341	27.2326	24.6194		0.471528	22.9263	38.6903	12.1435	24.5867		0.471528	38.669	42.8471	11.43	30.982		0.471528	38.7459	33.5297	18.3594	30.2116
	0.472222	24.319	22.4222	27.3265	24.6892		0.472222	22.9348	38.7416	12.1819	24.6195		0.472222	38.763	42.9966	11.4727	31.0775		0.472222	38.8313	33.6279	18.4192	30.2928
	0.472917	24.413	22.4948	27.3137	24.7405		0.472917	23.0117	38.7801	12.2076	24.6664		0.472917	38.8185	43.0693	11.524	31.1373		0.472917	38.9168	33.6407	18.4833	30.3469
	0.473611	24.4514	22.5418	27.4333	24.8088		0.473611	23.0459	38.921	12.2417	24.7362		0.473611	38.8783	43.1504	11.5325	31.1871		0.473611	38.9809	33.7689	18.4278	30.3925
	0.474306	24.477	22.6101	27.4376	24.8416		0.474306	23.1527	39.0236	12.2887	24.8217		0.474306	38.9766	43.2316	11.5667	31.2583		0.474306	39.0748	33.7988	18.5474	30.4737
	0.475	24.5625	22.6913	27.5231	24.9256		0.475	23.1911	39.0663	12.3186	24.8587		0.475	39.0449	43.3128	11.618	31.3252		0.475	39.1646	33.8842	18.5986	30.5491
	0.475694	24.6052	22.7597	27.5701	24.9783		0.475694	23.2296	39.1517	12.3613	24.9142		0.475694	39.1261	43.4238	11.6436	31.3979		0.475694	39.2372	33.9611	18.637	30.6118
	0.476389	24.6736	22.828	27.6299	25.0438		0.476389	23.2253	39.2799	12.387	24.9641		0.476389	39.203	43.5349	11.6864	31.4748		0.476389	39.3269	34.0466	18.7183	30.6972
	0.477083	24.7206	22.8878	27.6939	25.1008		0.477083	23.3022	39.2115	12.4169	24.9769		0.477083	39.3141	43.6375	11.7248	31.5588		0.477083	39.4081	34.0679	18.7268	30.7343
	0.477778	24.8017	22.9647	27.7409	25.1691		0.477778	23.3578	39.3226	12.4682	25.0495		0.477778	39.3354	43.7058	11.7718	31.6044		0.477778	39.4764	34.2004	18.6841	30.787
	0.478472	24.8359	23.0416	27.7708	25.2161		0.478472	23.4389	39.4892	12.5109	25.1463		0.478472	39.438	43.8083	11.7675	31.6713		0.478472	39.5704	34.2474	18.8506	30.8895
	0.479167	24.9171	23.11	27.8648	25.2973		0.479167	23.4517	39.4764	12.5237	25.1506		0.479167	39.4978	43.9151	11.8188	31.7439		0.479167	39.6601	34.2986	18.8635	30.9407
	0.479861	24.9769	23.1826	27.9161	25.3585		0.479861	23.55	39.6815	12.5664	25.266		0.479861	39.5234	43.9835	11.853	31.7866		0.479861	39.7456	34.3243	18.9788	31.0162
	0.480556	25.0281	23.2296	27.9588	25.4055		0.480556	23.5158	39.7541	12.6177	25.2959		0.480556	39.6516	43.9664	11.9042	31.8407		0.480556	39.831	34.4439	19.0044	31.0931
	0.48125	25.0794	23.3065	28.0058	25.4639		0.48125	23.6525	39.7627	12.6647	25.36		0.48125	39.7327	44.2099	11.9299	31.9575		0.48125	39.9079	34.5165	19.0515	31.1586
	0.481944	25.1307	23.3791	28.04	25.5166		0.481944	23.6867	39.9122	12.686	25.4283		0.481944	39.7926	44.2868	11.9897	32.023		0.481944	39.9891	34.4823	19.1155	31.1956
	0.482639	25.1819	23.4517	28.1254	25.5864		0.482639	23.7209	39.8267	12.7159	25.4212		0.482639	39.8395	44.415	11.9897	32.0814		0.482639	40.0831	34.6703	19.1455	31.2996
	0.483333	25.2417	23.4987	28.1639	25.6348		0.483333	23.7978	39.9848	12.7373	25.5066		0.483333	39.8225	44.4748	12.0623	32.1199		0.483333	40.1642	34.6959	19.1668	31.3423
	0.484028	25.34	23.5671	28.2536	25.7202		0.484028	23.8448	40.1514	12.8099	25.602		0.484028	40.0147	44.5816	12.105	32.2338		0.484028	40.254	34.6746	19.2736	31.4007
	0.484722	25.3657	23.6397	28.2878	25.7644		0.484722	23.896	40.1813	12.8526	25.6433		0.484722	40.0233	44.6884	12.1264	32.2793		0.484722	40.3437	34.854	19.2351	31.4776
	0.485417	25.4425	23.7166	28.3348	25.8313		0.485417	23.9815	40.224	12.8911	25.6989		0.485417	40.1557	44.7738	12.1734	32.3676		0.485417	40.4334	34.9309	19.3634	31.5759
	0.486111	25.5023	23.7636	28.386	25.884		0.486111	23.9986	40.2582	12.9039	25.7202		0.486111	40.2326	44.7738	12.1819	32.3961		0.486111	40.506	35.0035	19.3975	31.6357
	0.486806	25.5707	23.8405	28.4757	25.9623		0.486806	24.0413	40.4419	12.9509	25.8114		0.486806	40.2967	44.8635	12.2118	32.4573		0.486806	40.5914	35.089	19.4659	31.7154
	0.4875	25.6177	23.9217	28.5356	26.025		0.4875	24.1182	40.5615	12.9893	25.8897		0.4875	40.4163	44.9575	12.2802	32.5513		0.4875	40.6812	35.2129	19.4872	31.7937
	0.488194	25.6647	23.9858	28.574	26.0748		0.488194	24.1908	40.5274	13.0022	25.9068		0.488194	40.4633	45.0003	12.2845	32.5827		0.488194	40.7581	35.2171	19.5299	31.835
	0.488889	25.7501	24.0456	28.6381	26.1446		0.488889	24.225	40.6854	13.0791	25.9965		0.488889	40.5701	45.2181	12.3272	32.7051		0.488889	40.8563	35.3282	19.5684	31.9176
	0.489583	25.8014	24.1395	28.6851	26.2087		0.489583	24.2934	40.7752	13.0962	26.0549		0.489583	40.6512	45.2908	12.3912	32.7778		0.489583	40.9332	35.294	19.688	31.9718
	0.490278	25.8826	24.1908	28.7406	26.2713		0.490278	24.3104	40.8691	13.1389	26.1061		0.490278	40.7239	45.3591	12.4169	32.8333		0.490278	41.0101	35.4222	19.735	32.0558
	0.490972	25.9424	24.2677	28.8132	26.3411		0.490972	24.3745	40.9076	13.1901	26.1574		0.490972	40.8008	45.4916	12.4254	32.9059		0.490972	41.0998	35.5375	19.6923	32.1099
	0.491667	25.9979	24.3361	28.8602	26.3981		0.491667	24.4514	41.0058	13.22	26.2258		0.491667	40.8435	45.6411	12.4767	32.9871		0.491667	41.1895	35.5717	19.8119	32.191
	0.492361	26.0577	24.4087	28.9115	26.4593		0.492361	24.4941	41.1169	13.2371	26.2827		0.492361	40.9717	45.6539	12.5365	33.054		0.492361	41.2793	35.6358	19.9102	32.2751
	0.493056	26.1261	24.4642	28.9628	26.5177		0.493056	24.5497	41.2237	13.2884	26.3539		0.493056	41.0827	45.8248	12.5707	33.1594		0.493056	41.3562	35.7341	19.9187	32.3363
	0.49375	26.1902	24.5369	29.0183	26.5818		0.49375	24.6009	41.2536	13.3525	26.4023		0.49375	41.1084	45.8846	12.6049	33.1993		0.49375	41.4459	35.7896	19.9315	32.389
	0.494444	26.2585	24.6223	29.0909	26.6573		0.494444	24.6607	41.3476	13.361	26.4565		0.494444	41.1724	45.9999	12.6134	33.2619		0.494444	41.5185	35.8579	20.0469	32.4744
	0.495139	26.3269	24.6778	29.1336	26.7128		0.495139	24.7419	41.4416	13.3952	26.5262		0.495139	41.3006	46.0683	12.6775	33.3488		0.495139	41.621	35.9733	20.1109	32.5684
	0.495833	26.3781	24.7547	29.1935	26.7754		0.495833	24.7676	41.5569	13.4507	26.5917		0.495833	41.3732	46.2093	12.7031	33.4285		0.495833	41.7065	36.0673	20.1238	32.6325
	0.496528	26.4807	24.8274	29.1849	26.831		0.496528	24.8487	41.6125	13.502	26.6544		0.496528	41.4416	46.2563	12.7501	33.4827		0.496528	41.7919	36.063	20.1494	32.6681
	0.497222	26.5362	24.9043	29.3259	26.9221		0.497222	24.8615	41.6637	13.5148	26.68		0.497222	41.5057	46.393	12.7715	33.5567		0.497222	41.8816	36.1741	20.1964	32.7507
	0.497917	26.6216	24.9641	29.3558	26.9805		0.497917	24.9171	41.7748	13.5832	26.7584		0.497917	41.5997	46.4314	12.8227	33.6179		0.497917	41.9628	36.3108	20.1836	32.8191
	0.498611	26.6601	25.041	29.4327	27.0446		0.498611	24.9982	41.8389	13.5832	26.8068		0.498611	41.6936	46.5638	12.8441	33.7005		0.498611	42.0525	36.3535	20.1964	32.8675
	0.499306	26.7498	25.1136	29.4626	27.1087		0.499306	25.0581	41.809	13.6558	26.8409		0.499306	41.7919	46.6151	12.8825	33.7632		0.499306	42.1294	36.4304	20.3587	32.9728
	0.5	26.7797	25.1819	29.548	27.1699		0.5	25.1093	42.0525	13.7028	26.9549		0.5	41.8517	46.7561	12.9124	33.8401		0.5	42.2277	36.5329	20.41	33.0569
	0.500694	26.8481	25.2417	29.5609	27.2169		0.500694	25.1862	42.0696	13.7241	26.9933		0.500694	41.9628	46.8458	12.968	33.9255		0.500694	42.3046	36.6013	20.363	33.0896
	0.501389	26.9463	25.3229	29.6378	27.3023		0.501389	25.2247	42.1593	13.7626	27.0489		0.501389	42.0098	46.974	13.015	33.9996		0.501389	42.39	36.6355	20.5424	33.1893
	0.502083	27.0147	25.3998	29.6847	27.3664		0.502083	25.2674	42.2917	13.8096	27.1229		0.502083	42.1166	47.0551	13.0235	34.0651		0.502083	42.4925	36.7166	20.4783	33.2292
	0.502778	27.0788	25.4682	29.7403	27.4291		0.502778	25.3657	42.1807	13.8395	27.1286		0.502778	42.1892	47.179	13.0748	34.1477		0.502778	42.5652	36.8106	20.6279	33.3346
	0.503472	27.177	25.5493	29.8428	27.5231		0.503472	25.4041	42.4455	13.8908	27.2468		0.503472	42.3088	47.226	13.1346	34.2232		0.503472	42.6549	36.8747	20.6492	33.3929
	0.504167	27.2283	25.6305	29.8642	27.5743		0.504167	25.4596	42.578	13.9207	27.3194		0.504167	42.3302	47.3798	13.1517	34.2872		0.504167	42.7446	36.9516	20.7219	33.4727
	0.504861	27.3095	25.6903	29.9154	27.6384		0.504861	25.5109	42.5395	13.9847	27.3451		0.504861	42.4242	47.4866	13.1987	34.3698		0.504861	42.8343	36.99	20.7902	33.5382
	0.505556	27.3949	25.7288	29.9667	27.6968		0.505556	25.4468	42.6591	14.0146	27.3735		0.505556	42.5096	47.5507	13.2371	34.4325		0.505556	42.924	37.0328	20.803	33.5866
	0.50625	27.4419	25.8228	30.0351	27.7666		0.50625	25.6262	42.7531	14.0403	27.4732		0.50625	42.5993	47.5977	13.2713	34.4895		0.50625	43.0137	37.1396	20.8628	33.672
	0.506944	27.5359	25.8997	30.0906	27.842		0.506944	25.6989	42.8813	14.0702	27.5501		0.506944	42.6762	47.7515	13.361	34.5962		0.506944	43.0906	37.2806	20.8457	33.739
	0.507639	27.6085	25.9766	30.1846	27.9232		0.507639	25.7459	42.9539	14.1385	27.6128		0.507639	42.7275	47.8797	13.361	34.6561		0.507639	43.1932	37.3019	20.9526	33.8159
	0.508333	27.6512	26.0492	30.2615	27.9873		0.508333	25.7929	43.0436	14.1727	27.6697		0.508333	42.8813	47.9651	13.3909	34.7458		0.508333	43.2743	37.3916	20.9055	33.8572
	0.509028	27.758	26.1004	30.3042	28.0542		0.509028	25.8911	43.0436	14.2069	27.7139		0.509028	42.9454	48.042	13.4294	34.8056		0.509028	43.3726	37.4557	21.0636	33.964
	0.509722	27.8093	26.203	30.3683	28.1269		0.509722	25.8911	43.2273	14.2582	27.7922		0.509722	43.0266	48.1573	13.4764	34.8868		0.509722	43.458	37.5796	21.0978	34.0452
	0.510417	27.8905	26.2799	30.4238	28.1981		0.510417	25.9936	43.3	14.3052	27.8663		0.510417	43.0949	48.1744	13.5148	34.9281		0.510417	43.552	37.6394	21.2516	34.1477
	0.511111	27.9844	26.3525	30.4537	28.2636		0.511111	26.0364	43.3811	14.3308	27.9161		0.511111	43.1718	48.388	13.5661	35.042		0.511111	43.6375	37.7462	21.1833	34.189
	0.511806	28.0613	26.4166	30.505	28.3276		0.511806	26.0876	43.4965	14.365	27.983		0.511806	43.2316	48.5077	13.5832	35.1075		0.511806	43.74	37.6864	21.2345	34.2203
	0.5125	28.1425	26.502	30.5819	28.4088		0.5125	26.1773	43.5777	14.4034	28.0528		0.5125	43.3	48.5931	13.6003	35.1644		0.5125	43.8126	37.8957	21.2772	34.3285
	0.513194	28.2194	26.5661	30.646	28.4772		0.513194	26.2329	43.6802	14.4077	28.1069		0.513194	43.4025	48.6615	13.6601	35.2413		0.513194	43.8981	38.0068	21.3841	34.4297
	0.513889	28.3006	26.6387	30.7015	28.5469		0.513889	26.2543	43.7742	14.4889	28.1724		0.513889	43.5007	48.7853	13.7071	35.3311		0.513889	44.0049	38.0239	21.5079	34.5122
	0.514583	28.3732	26.7285	30.7699	28.6238		0.514583	26.2372	43.8083	14.5572	28.2009		0.514583	43.5947	48.8409	13.7284	35.388		0.514583	44.086	38.1008	21.5463	34.5777
	0.515278	28.4544	26.7925	30.8254	28.6908		0.515278	26.3739	43.9579	14.5786	28.3034		0.515278	43.6802	49.0417	13.784	35.5019		0.515278	44.1757	38.2119	21.572	34.6532
	0.515972	28.5227	26.878	30.8596	28.7534		0.515972	26.4422	43.9835	14.6256	28.3504		0.515972	43.7613	49.0417	13.8267	35.5432		0.515972	44.2783	38.2546	21.6446	34.7258
	0.516667	28.6295	26.9335	30.9493	28.8374		0.516667	26.5149	44.0262	14.6597	28.4003		0.516667	43.8511	49.1656	13.8566	35.6244		0.516667	44.3253	38.3699	21.6446	34.7799
	0.517361	28.7022	27.0275	30.992	28.9072		0.517361	26.5149	44.2056	14.7067	28.4757		0.517361	43.9194	49.2809	13.895	35.6985		0.517361	44.4406	38.4767	21.7515	34.8896
	0.518056	28.762	27.0702	31.0134	28.9485		0.518056	26.643	44.2655	14.6982	28.5356		0.518056	43.9493	49.4005	13.9591	35.7697		0.518056	44.5303	38.4511	21.8113	34.9309
	0.51875	28.873	27.1727	31.1031	29.0496		0.51875	26.6857	44.3765	14.7836	28.6153		0.51875	44.0689	49.4262	13.9719	35.8223		0.51875	44.6286	38.6092	21.7942	35.0107
	0.519444	28.9457	27.2283	31.1629	29.1123		0.519444	26.7626	44.5218	14.8349	28.7064		0.519444	44.1757	49.5372	14.0403	35.9178		0.519444	44.7269	38.6562	21.7984	35.0605
	0.520139	29.0269	27.3265	31.227	29.1935		0.520139	26.8054	44.5773	14.8605	28.7477		0.520139	44.1971	49.7124	14.0574	35.989		0.520139	44.808	38.7673	21.8839	35.153
	0.520833	29.1166	27.365	31.2868	29.2561		0.520833	26.8523	44.5602	14.9075	28.7734		0.520833	44.2825	49.7338	14.0958	36.0374		0.520833	44.8977	38.8826	22.0035	35.2613
	0.521528	29.2063	27.4718	31.2996	29.3259		0.521528	26.925	44.7183	14.9588	28.8674		0.521528	44.3338	49.7936	14.1215	36.0829		0.521528	44.996	39.015	22.0035	35.3382
	0.522222	29.2832	27.5273	31.4107	29.4071		0.522222	26.9848	44.8422	14.993	28.94		0.522222	44.4064	50.0157	14.1813	36.2011		0.522222	45.0729	38.9979	22.1402	35.4037
	0.522917	29.3643	27.5658	31.4449	29.4583		0.522917	27.0104	44.9533	15.0528	29.0055		0.522917	44.5474	50.114	14.2283	36.2965		0.522917	45.1583	39.0748	22.1787	35.4706
	0.523611	29.437	27.6939	31.5089	29.5466		0.523611	27.0873	44.9148	15.0699	29.024		0.523611	44.5859	50.2464	14.2496	36.3606		0.523611	45.2651	39.0962	22.2854	35.5489
	0.524306	29.5609	27.7794	31.5816	29.6406		0.524306	27.1599	45.0344	15.1211	29.1052		0.524306	44.6286	50.302	14.2795	36.4034		0.524306	45.3634	39.2158	22.2854	35.6216
	0.525	29.6292	27.8606	31.6371	29.709		0.525	27.2197	45.137	15.1638	29.1735		0.525	44.6884	50.4429	14.3393	36.4902		0.525	45.4446	39.297	22.3196	35.6871
	0.525694	29.7189	27.9417	31.6926	29.7844		0.525694	27.2667	45.278	15.2023	29.249		0.525694	44.7568	50.4173	14.3821	36.5187		0.525694	45.5343	39.4294	22.388	35.7839
	0.526389	29.8086	28.0015	31.7354	29.8485		0.526389	27.3522	45.3506	15.2493	29.3173		0.526389	44.8721	50.6309	14.4034	36.6355		0.526389	45.6368	39.4422	22.4478	35.8423
	0.527083	29.8941	28.0784	31.7738	29.9154		0.527083	27.3864	45.4702	15.2578	29.3715		0.527083	44.9661	50.7548	14.4846	36.7352		0.527083	45.7265	39.5277	22.5589	35.9377
	0.527778	29.9838	28.1382	31.8678	29.9966		0.527778	27.4291	45.53	15.3091	29.4227		0.527778	45.0259	50.883	14.523	36.8106		0.527778	45.8205	39.6516	22.5589	36.0103
	0.528472	30.065	28.2151	31.8977	30.0593		0.528472	27.5316	45.5428	15.3561	29.4768		0.528472	45.0985	50.9684	14.5529	36.8733		0.528472	45.9017	39.6687	22.5546	36.0416
	0.529167	30.1461	28.3091	31.9917	30.149		0.529167	27.5871	45.7564	15.4116	29.5851		0.529167	45.201	51.088	14.5871	36.9587		0.529167	46.0085	39.8225	22.6187	36.1499
	0.529861	30.2358	28.3647	32.06	30.2202		0.529861	27.6	45.7564	15.4287	29.595		0.529861	45.2566	51.1179	14.6426	37.0057		0.529861	46.0726	39.8609	22.6828	36.2054
	0.530556	30.3427	28.4715	32.107	30.307		0.530556	27.6854	45.7778	15.5013	29.6548		0.530556	45.342	51.2845	14.6726	37.0997		0.530556	46.1922	40.0104	22.7255	36.3094
	0.53125	30.4153	28.5398	32.1711	30.3754		0.53125	27.7794	45.8718	15.527	29.726		0.53125	45.3933	51.3614	14.7153	37.1567		0.53125	46.2733	40.019	22.8237	36.372
	0.531944	30.5007	28.621	32.1882	30.4366		0.531944	27.805	46.0982	15.5911	29.8314		0.531944	45.5001	51.4554	14.7409	37.2321		0.531944	46.3631	40.1429	22.8964	36.4674
	0.532639	30.6032	28.6936	32.2736	30.5235		0.532639	27.8606	46.1623	15.6252	29.8827		0.532639	45.6112	51.5665	14.7708	37.3162		0.532639	46.4613	40.1642	22.922	36.5159
	0.533333	30.7101	28.7748	32.3206	30.6018		0.533333	27.9417	46.2691	15.668	29.9596		0.533333	45.6112	51.7331	14.8306	37.3916		0.533333	46.5638	40.3351	22.9818	36.6269
	0.534028	30.7699	28.8389	32.3933	30.6673		0.534028	27.9759	46.3631	15.7107	30.0165		0.534028	45.765	51.763	14.8862	37.4714		0.534028	46.6536	40.3351	22.9946	36.6611
	0.534722	30.8809	28.9286	32.4915	30.767		0.534722	28.0485	46.5083	15.7662	30.1077		0.534722	45.8547	51.9382	14.9289	37.5739		0.534722	46.7604	40.4462	23.1014	36.7693
	0.535417	30.9664	29.0055	32.5342	30.8354		0.535417	28.1212	46.5339	15.7918	30.149		0.535417	45.8889	52.0193	14.9545	37.6209		0.535417	46.8458	40.5487	23.1228	36.8391
	0.536111	31.0775	29.0653	32.5513	30.898		0.536111	28.1938	46.6108	15.8559	30.2202		0.536111	45.97	52.1261	14.9972	37.6978		0.536111	46.9526	40.6299	23.1698	36.9174
	0.536806	31.1629	29.1166	32.6282	30.9692		0.536806	28.2835	46.7945	15.8773	30.3184		0.536806	46.0512	52.203	15.0442	37.7662		0.536806	47.0295	40.7196	23.2467	36.9986
	0.5375	31.2526	29.2404	32.7179	31.0703		0.5375	28.3262	46.8458	15.9243	30.3654		0.5375	46.1623	52.3739	15.0784	37.8715		0.5375	47.1278	40.8307	23.2595	37.0726
	0.538194	31.3381	29.3003	32.7265	31.1216		0.538194	28.3262	46.9612	15.9713	30.4195		0.538194	46.2221	52.438	15.1211	37.9271		0.538194	47.226	40.8606	23.3364	37.141
	0.538889	31.4491	29.39	32.8162	31.2184		0.538889	28.4159	47.0124	16.0311	30.4865		0.538889	46.3503	52.5534	15.1468	38.0168		0.538889	47.3414	41.0101	23.3748	37.2421
	0.539583	31.5389	29.4925	32.8589	31.2968		0.539583	28.4757	47.0936	16.0311	30.5335		0.539583	46.4015	52.6687	15.2151	38.0951		0.539583	47.4268	41.1041	23.5159	37.3489
	0.540278	31.62	29.5566	32.9316	31.3694		0.540278	28.5484	47.2303	16.1165	30.6317		0.540278	46.504	52.7926	15.245	38.1805		0.540278	47.5251	41.0998	23.5329	37.3859
	0.540972	31.7097	29.6249	32.9871	31.4406		0.540972	28.6338	47.2431	16.1294	30.6688		0.540972	46.5596	52.9165	15.2792	38.2517		0.540972	47.6105	41.2023	23.5799	37.4643
	0.541667	31.8037	29.6976	33.0426	31.5146		0.541667	28.7193	47.2987	16.1934	30.7371		0.541667	46.7091	53.0532	15.339	38.3671		0.541667	47.7216	41.3732	23.6397	37.5782
	0.542361	31.9105	29.8001	33.1238	31.6115		0.542361	28.7406	47.5294	16.2319	30.8339		0.542361	46.7518	53.1643	15.339	38.4184		0.542361	47.7985	41.3989	23.7295	37.6423
	0.543056	32.0216	29.8813	33.1409	31.6812		0.543056	28.8346	47.5977	16.2746	30.9023		0.543056	46.8501	53.254	15.4116	38.5052		0.543056	47.8925	41.48	23.8064	37.7263
	0.54375	32.107	29.9453	33.2434	31.7653		0.54375	28.8987	47.6233	16.3344	30.9521		0.54375	46.9056	53.348	15.4586	38.5707		0.54375	47.9993	41.5997	23.7379	37.779
	0.544444	32.2224	30.0137	33.3118	31.8493		0.544444	28.9585	47.7301	16.3729	31.0205		0.544444	47.0381	53.4291	15.5013	38.6562		0.544444	48.0676	41.6467	23.8191	37.8445
	0.545139	32.3036	30.1034	33.3801	31.929		0.545139	29.0012	47.8498	16.4156	31.0889		0.545139	47.0979	53.6128	15.5227	38.7445		0.545139	48.1872	41.7834	23.9687	37.9798
	0.545833	32.4018	30.2017	33.4186	32.0074		0.545833	29.0738	47.9736	16.4369	31.1615		0.545833	47.2218	53.6855	15.5996	38.8356		0.545833	48.2684	41.8304	24.0242	38.041
	0.546528	32.5001	30.2658	33.4955	32.0871		0.546528	29.1593	48.1146	16.4967	31.2569		0.546528	47.2474	53.7923	15.6509	38.8968		0.546528	48.3667	41.8987	24.0242	38.0965
	0.547222	32.6026	30.3512	33.5297	32.1611		0.547222	29.2105	48.183	16.5523	31.3153		0.547222	47.3755	53.9418	15.6808	38.9994		0.547222	48.4521	42.0269	24.0755	38.1848
	0.547917	32.7094	30.4366	33.6023	32.2494		0.547917	29.2533	48.3069	16.5651	31.3751		0.547917	47.4525	53.9717	15.732	39.0521		0.547917	48.5589	42.108	24.1738	38.2802
	0.548611	32.7991	30.5178	33.7091	32.342		0.548611	29.3601	48.3838	16.6505	31.4648		0.548611	47.5294	54.1084	15.7662	39.1347		0.548611	48.6529	42.1593	24.2207	38.3443
	0.549306	32.8931	30.599	33.6963	32.3961		0.549306	29.3857	48.4863	16.6805	31.5175		0.549306	47.6532	54.3263	15.8218	39.2671		0.549306	48.7554	42.2618	24.2763	38.4312
	0.55	32.9914	30.693	33.7774	32.4873		0.55	29.4284	48.6187	16.7232	31.5901		0.55	47.6703	54.3946	15.8645	39.3098		0.55	48.8708	42.343	24.3019	38.5052
	0.550694	33.064	30.7571	33.8842	32.5684		0.550694	29.5224	48.6615	16.783	31.6556		0.550694	47.807	54.5143	15.9072	39.4095		0.550694	48.9391	42.4626	24.3361	38.5793
	0.551389	33.2178	30.8126	33.9269	32.6524		0.551389	29.5822	48.8195	16.783	31.7282		0.551389	47.8967	54.621	15.9371	39.485		0.551389	49.0289	42.5822	24.4215	38.6775
	0.552083	33.3075	30.9194	33.9526	32.7265		0.552083	29.6335	48.8195	16.8641	31.7724		0.552083	47.9907	54.6809	15.9798	39.5505		0.552083	49.1485	42.6549	24.5241	38.7758
	0.552778	33.3972	31.0177	34.0765	32.8305		0.552778	29.7275	48.9605	16.8812	31.8564		0.552778	48.0591	54.809	16.0439	39.6373		0.552778	49.2382	42.7104	24.5368	38.8285
	0.553472	33.4955	31.0732	34.0893	32.886		0.553472	29.6506	49.1143	16.9539	31.9062		0.553472	48.1232	54.9415	16.0781	39.7142		0.553472	49.3493	42.8343	24.618	38.9339
	0.554167	33.5895	31.1501	34.179	32.9728		0.554167	29.8215	49.2339	17.0051	32.0202		0.554167	48.2257	55.0611	16.0952	39.794		0.554167	49.4518	42.8386	24.6735	38.988
	0.554861	33.692	31.2184	34.2388	33.0497		0.554861	29.9154	49.2083	17.0265	32.0501		0.554861	48.3111	55.1081	16.1507	39.8566		0.554861	49.5501	43.018	24.759	39.109
	0.555556	33.7988	31.3124	34.2986	33.1366		0.555556	29.9582	49.3236	17.0991	32.127		0.555556	48.3752	55.3003	16.1934	39.9563		0.555556	49.6398	43.0522	24.8017	39.1646
	0.55625	33.8928	31.4149	34.3627	33.2235		0.55625	30.0308	49.5372	17.1418	32.2366		0.55625	48.5247	55.3601	16.2618	40.0489		0.55625	49.7551	43.1632	24.7163	39.2115
	0.556944	34.0167	31.5004	34.4268	33.3146		0.556944	30.0949	49.6056	17.1803	32.2936		0.556944	48.5418	55.5011	16.2874	40.1101		0.556944	49.8619	43.2359	24.9726	39.3568
	0.557639	34.0893	31.5987	34.5037	33.3972		0.557639	30.1632	49.7722	17.2273	32.3876		0.557639	48.6486	55.6335	16.3515	40.2112		0.557639	49.9516	43.364	24.9897	39.4351
	0.558333	34.2046	31.6456	34.5678	33.4727		0.558333	30.2529	49.832	17.2657	32.4502		0.558333	48.7554	55.719	16.3942	40.2895		0.558333	50.0499	43.4324	25.0111	39.4978
	0.559028	34.2901	31.7482	34.6233	33.5539		0.559028	30.3127	49.9815	17.3085	32.5342		0.559028	48.8793	55.8685	16.4156	40.3878		0.559028	50.161	43.5435	25.0751	39.5932
	0.559722	34.4353	31.8507	34.6874	33.6578		0.559722	30.3683	50.0328	17.3683	32.5898		0.559722	48.9776	55.9796	16.4754	40.4775		0.559722	50.2421	43.5777	25.1178	39.6459
	0.560417	34.5037	31.9062	34.7728	33.7276		0.560417	30.4281	50.1695	17.3939	32.6638		0.560417	49.0075	56.1547	16.5181	40.5601		0.560417	50.3532	43.7528	25.2503	39.7854
	0.561111	34.6105	31.9618	34.7942	33.7888		0.561111	30.4964	50.2293	17.4537	32.7265		0.561111	49.1015	56.2359	16.5523	40.6299		0.561111	50.4386	43.834	25.2845	39.8524
	0.561806	34.713	32.0771	34.9095	33.8999		0.561806	30.5349	50.3831	17.5007	32.8062		0.561806	49.2126	56.3	16.5993	40.7039		0.561806	50.5583	43.945	25.3101	39.9378
	0.5625	34.807	32.154	34.9309	33.964		0.5625	30.6588	50.3319	17.5562	32.849		0.5625	49.2382	56.5051	16.6377	40.7937		0.5625	50.6608	43.9963	25.3742	40.0104
	0.563194	34.9266	32.2608	35.0121	34.0665		0.563194	30.6716	50.5156	17.5904	32.9259		0.563194	49.3364	56.6204	16.6805	40.8791		0.563194	50.7633	44.0647	25.3998	40.0759
	0.563889	35.0292	32.3206	35.1061	34.152		0.563889	30.7827	50.7078	17.6374	33.0426		0.563889	49.4433	56.7443	16.7274	40.9717		0.563889	50.8531	44.1587	25.4297	40.1471
	0.564583	35.136	32.4317	35.0847	34.2175		0.564583	30.8083	50.8018	17.6887	33.0996		0.564583	49.5415	56.7998	16.8001	41.0471		0.564583	50.9598	44.2484	25.4981	40.2354
	0.565278	35.2513	32.5001	35.1744	34.3086		0.565278	30.898	50.8488	17.7228	33.1565		0.565278	49.6611	56.9793	16.8513	41.1639		0.565278	51.0581	44.3552	25.5707	40.328
	0.565972	35.3581	32.577	35.2129	34.3826		0.565972	30.7827	50.9428	17.7912	33.1722		0.565972	49.7209	57.1245	16.877	41.2408		0.565972	51.1692	44.415	25.6818	40.422
	0.566667	35.4564	32.6667	35.3154	34.4795		0.566667	31.0305	51.0239	17.7997	33.2847		0.566667	49.7765	57.1544	16.8983	41.2764		0.566667	51.2632	44.5389	25.7117	40.5046
	0.567361	35.5803	32.7649	35.3538	34.5663		0.567361	31.086	51.2461	17.8766	33.4029		0.567361	49.9345	57.3595	16.9838	41.4259		0.567361	51.37	44.6243	25.763	40.5857
	0.568056	35.6614	32.8589	35.4436	34.6546		0.568056	31.1501	51.2717	17.9151	33.4456		0.568056	50.0243	57.4705	17.0009	41.4986		0.568056	51.4682	44.6457	25.763	40.6256
	0.56875	35.7811	32.9529	35.4692	34.7344		0.56875	31.2526	51.3871	17.9706	33.5368		0.56875	50.0926	57.5346	17.0649	41.5641		0.56875	51.5793	44.8336	25.9809	40.7979
	0.569444	35.8708	32.9999	35.5589	34.8099		0.569444	31.2911	51.4896	18.0176	33.5994		0.569444	50.1909	57.697	17.1077	41.6652		0.569444	51.6776	44.9447	25.9552	40.8592
	0.570139	35.9904	33.1024	35.6272	34.9067		0.570139	31.3808	51.6007	18.0475	33.6763		0.570139	50.2507	57.8337	17.1504	41.7449		0.570139	51.7758	44.9875	26.0236	40.929
	0.570833	36.0886	33.1793	35.6828	34.9836		0.570833	31.432	51.6818	18.1202	33.7447		0.570833	50.3489	57.949	17.176	41.8247		0.570833	51.8784	45.0985	26.1218	41.0329
	0.571528	36.1869	33.2861	35.7554	35.0762		0.571528	31.5089	51.8228	18.1543	33.8287		0.571528	50.4472	58.0686	17.2273	41.9144		0.571528	51.9894	45.1882	26.1987	41.1255
	0.572222	36.2852	33.363	35.7896	35.1459		0.572222	31.5944	51.904	18.2013	33.8999		0.572222	50.5754	58.137	17.2786	41.997		0.572222	52.0749	45.3249	26.25	41.2166
	0.572917	36.4219	33.457	35.8878	35.2556		0.572917	31.5944	52.0279	18.244	33.9554		0.572917	50.6608	58.3121	17.3255	42.0995		0.572917	52.1988	45.4232	26.2756	41.2992
	0.573611	36.5244	33.5425	35.9562	35.341		0.573611	31.7097	52.1347	18.2953	34.0466		0.573611	50.7377	58.3549	17.364	42.1522		0.573611	52.2885	45.5428	26.2799	41.3704
	0.574306	36.597	33.6108	36.0075	35.4051		0.574306	31.7738	52.25	18.3594	34.1277		0.574306	50.8274	58.4318	17.4323	42.2305		0.574306	52.3867	45.6154	26.361	41.4544
	0.575	36.7337	33.7091	36.0758	35.5062		0.575	31.8678	52.2671	18.3978	34.1776		0.575	50.9171	58.7308	17.4494	42.3658		0.575	52.485	45.718	26.4465	41.5498
	0.575694	36.8234	33.8116	36.1527	35.5959		0.575694	31.9191	52.5021	18.4619	34.2944		0.575694	51.0496	58.7906	17.5178	42.4527		0.575694	52.5918	45.7564	26.5234	41.6239
	0.576389	36.9345	33.8928	36.1826	35.67		0.576389	31.996	52.5363	18.4875	34.3399		0.576389	51.1478	59.0042	17.5776	42.5765		0.576389	52.69	45.8974	26.5917	41.7264
	0.577083	37.0456	33.9953	36.3065	35.7825		0.577083	32.0771	52.7029	18.5174	34.4325		0.577083	51.2418	59.0897	17.5861	42.6392		0.577083	52.7926	45.97	26.4977	41.7535
	0.577778	37.1609	34.0466	36.298	35.8352		0.577778	32.1668	52.7456	18.5901	34.5008		0.577778	51.3871	59.1623	17.6758	42.7417		0.577778	52.9122	46.0939	26.7242	41.9101
	0.578472	37.2848	34.1491	36.4005	35.9448		0.578472	32.2181	52.8054	18.6414	34.555		0.578472	51.4042	59.2307	17.7015	42.7788		0.578472	53.0019	46.1665	26.7712	41.9799
	0.579167	37.3788	34.2388	36.4603	36.026		0.579167	32.2822	53.0233	18.6713	34.6589		0.579167	51.5238	59.4015	17.7527	42.8927		0.579167	53.0874	46.2221	26.8737	42.061
	0.579861	37.4984	34.32	36.5244	36.1143		0.579861	32.3249	53.1045	18.7225	34.7173		0.579861	51.6648	59.5895	17.7827	43.0123		0.579861	53.2198	46.346	26.9378	42.1679
	0.580556	37.5924	34.414	36.6098	36.2054		0.580556	32.3805	53.2369	18.7823	34.7999		0.580556	51.716	59.6835	17.851	43.0835		0.580556	53.3181	46.4998	26.878	42.2319
	0.58125	37.7163	34.508	36.7124	36.3122		0.58125	32.5214	53.2924	18.8293	34.8811		0.58125	51.7673	59.786	17.898	43.1504		0.58125	53.4291	46.598	26.9848	42.3373
	0.581944	37.8359	34.6105	36.7636	36.4034		0.581944	32.5556	53.4633	18.8635	34.9608		0.581944	51.857	59.9185	17.9493	43.2416		0.581944	53.5445	46.7646	26.9805	42.4299
	0.582639	37.9128	34.6874	36.8277	36.476		0.582639	32.624	53.5616	18.9276	35.0377		0.582639	51.9937	60.1278	17.9877	43.3697		0.582639	53.6385	46.7988	27.0702	42.5025
	0.583333	38.0239	34.7899	36.879	36.5643		0.583333	32.7222	53.6769	18.9618	35.1203		0.583333	52.045	60.2389	18.0176	43.4338		0.583333	53.7453	46.88	27.1642	42.5965
	0.584028	38.1435	34.8412	36.9559	36.6469		0.584028	32.7436	53.8222	19.013	35.1929		0.584028	52.1774	60.2773	18.086	43.5136		0.584028	53.8606	47.0722	27.0489	42.6606
	0.584722	38.2461	34.9437	37.0029	36.7309		0.584722	32.876	53.8777	19.0557	35.2698		0.584722	52.2629	60.461	18.1073	43.6104		0.584722	53.9632	47.1577	27.2881	42.803
	0.585417	38.3529	35.0334	37.0926	36.8263		0.585417	32.9059	54.0101	19.1113	35.3424		0.585417	52.3953	60.6276	18.18	43.7343		0.585417	54.0657	47.1748	27.3565	42.8656
	0.586111	38.4725	35.1018	37.1182	36.8975		0.586111	32.97	54.1041	19.154	35.4094		0.586111	52.4508	60.6447	18.2227	43.7727		0.586111	54.1639	47.2858	27.4376	42.9625
	0.586806	38.5579	35.2214	37.1695	36.9829		0.586806	33.0683	54.3006	19.1967	35.5219		0.586806	52.5576	60.8669	18.2611	43.8952		0.586806	54.2878	47.3884	27.4547	43.0436
	0.5875	38.6733	35.2812	37.2677	37.0741		0.5875	33.1622	54.4203	19.2352	35.6059		0.5875	52.6302	60.9737	18.3038	43.9693		0.5875	54.3946	47.4952	27.5444	43.1447
	0.588194	38.7972	35.3795	37.2806	37.1524		0.588194	33.205	54.3904	19.3121	35.6358		0.588194	52.7584	61.1446	18.3637	44.0889		0.588194	54.4929	47.6618	27.5957	43.2501
	0.588889	38.8826	35.4649	37.366	37.2378		0.588889	33.2819	54.621	19.3334	35.7454		0.588889	52.7755	61.2855	18.3978	44.153		0.588889	54.6082	47.7259	27.6684	43.3341
	0.589583	39.0108	35.5632	37.507	37.3603		0.589583	33.3502	54.5826	19.4061	35.7796		0.589583	52.9464	61.3539	18.432	44.2441		0.589583	54.7108	47.8156	27.6726	43.3996
	0.590278	39.1133	35.6443	37.5412	37.4329		0.590278	33.4784	54.7535	19.4573	35.8964		0.590278	53.066	61.4479	18.5174	44.3438		0.590278	54.8005	47.9523	27.7751	43.5093
	0.590972	39.2714	35.7554	37.6223	37.5497		0.590972	33.4271	54.9158	19.4787	35.9405		0.590972	53.1173	61.6059	18.5431	44.4221		0.590972	54.9286	47.9736	27.8221	43.5748
	0.591667	39.3525	35.8323	37.6437	37.6095		0.591667	33.5254	55.0696	19.5385	36.0445		0.591667	53.1813	61.7427	18.6072	44.5104		0.591667	55.0354	48.0634	27.9545	43.6845
	0.592361	39.5021	35.9434	37.7633	37.7363		0.592361	33.7304	55.2448	19.6026	36.1926		0.592361	53.3693	61.9221	18.6627	44.6514		0.592361	55.1422	48.1744	27.9973	43.7713
	0.593056	39.5918	36.0417	37.7889	37.8075		0.593056	33.7219	55.1807	19.6581	36.1869		0.593056	53.4291	62.0503	18.6798	44.7197		0.593056	55.2448	48.3411	28.0314	43.8724
[truncated: 36,586 more rows]

## Sheet: SI Figure S2
Source Data for Supplementary Information Figure S2
	Time [days]	Current [mA m-2]
	0	3.01177
[truncated: 146,114 more rows]

## Sheet: SI Figure S3
Source Data for Supplementary Information Figure S3
[truncated: 92,072 more rows]

[truncated: 7 more sheets: SI Figure S4, SI Figure S5, SI Figure S6, SI Figure S9, SI Figure S10, SI Figure S11, SI Figure S12]
